# Supplementary material for: Decoy-resistant IL-18 reshapes the tumor microenvironment and enhances rejection by anti–CTLA-4 in renal cell carcinoma
Source: JCI Insight. 2024 Nov 19;10(1):e184545. doi: 10.1172/jci.insight.184545 (PMC11721305; doi:10.1172/jci.insight.184545)
Supplement: Supplemental tables 1-4 [file jciinsight-10-184545-s164.xlsx]

## Sheet: Supp Table 1
	Supplementary Table 1: Altered Gene Expression with high vs. low IL18BP in ccRCC (from TCGA PanCancer KIRC dataset)
	Gene	Cytoband	Altered group	Unaltered group	Altered group	Unaltered group	Log2FC	p_Value	q_Value	Higher expression in
	IL18BP	11q13.4	10.05	8.86	0.54	0.51	1.19	7.47e-94	1.5e-89	Altered group
	CCL5	17q12	11.07	9.25	1.12	1.09	1.82	4.06e-59	4.07e-55	Altered group
	CD27	12p13.31	8.53	6.28	1.41	1.39	2.25	7.41e-57	4.95e-53	Altered group
	SIRPG	20p13	6.78	4.59	1.32	1.45	2.19	1.1e-55	5.53e-52	Altered group
	LAG3	12p13.31	7.85	5.46	1.62	1.39	2.39	2.54e-55	1.02e-51	Altered group
	SLA2	20q11.23	7.23	5.61	0.97	1.09	1.62	5.14e-55	1.72e-51	Altered group
	CXCR3	Xq13.1	7.27	5.3	1.21	1.32	1.97	4.47e-54	1.28e-50	Altered group
	CD3E	11q23.3	9.63	7.84	1.06	1.28	1.8	1.3e-52	3.26e-49	Altered group
	IL2RG	Xq13.1	9.98	8.42	1	1.05	1.56	1.79e-52	4e-49	Altered group
	PTPN7	1q32.1	8.39	6.77	1.09	1.05	1.62	5.06e-52	1.01e-48	Altered group
	BATF	14q24.3	6.58	4.93	1.08	1.1	1.64	8.22e-52	1.5e-48	Altered group
	CD3D	11q23.3	8.09	6.23	1.1	1.35	1.86	1.4e-51	2.34e-48	Altered group
	CD74	5q33.1	16.89	15.73	0.75	0.79	1.16	3.27e-51	5.04e-48	Altered group
	UBASH3A	21q22.3	6.2	4.32	1.17	1.34	1.88	4.34e-51	6.22e-48	Altered group
	CST7	20p11.21	8.74	7.05	1.14	1.12	1.69	5.91e-51	7.89e-48	Altered group
	PDCD1	2q37.3	6.77	4.51	1.57	1.47	2.27	1.05e-50	1.31e-47	Altered group
	CD8B	2p11.2	7.79	5.63	1.43	1.48	2.16	1.71e-50	2.02e-47	Altered group
	PTPRCAP	11q13.2	8.77	7.09	1.1	1.17	1.68	4e-50	4.46e-47	Altered group
	SIT1	9p13.3	6.87	5.03	1.15	1.34	1.84	7.08e-50	7.47e-47	Altered group
	PCED1B	12q13.11	8.07	6.96	0.75	0.77	1.11	9.03e-50	9.05e-47	Altered group
	JAKMIP1	4p16.1	5.38	3.37	1.43	1.31	2.01	1.94e-49	1.77e-46	Altered group
	LTA	6p21.33	4.62	3.01	1.14	1.06	1.61	1.94e-49	1.77e-46	Altered group
	ZBP1	20q13.31	5.59	3.86	1.25	1.11	1.73	2.82e-49	2.46e-46	Altered group
	CD8A	2p11.2	9.83	7.75	1.4	1.45	2.08	4.03e-49	3.37e-46	Altered group
	SEPTIN1	16p11.2	8.07	6.75	0.93	0.89	1.32	1.01e-48	8.06e-46	Altered group
	TIGIT	3q13.31	6.96	5.1	1.27	1.31	1.86	2.19e-48	1.69e-45	Altered group
	GZMA	5q11.2	8.98	7.3	1.1	1.23	1.68	4.71e-48	3.5e-45	Altered group
	CD2	1p13.1	9.34	7.62	1.06	1.31	1.72	5.75e-48	4.12e-45	Altered group
	SP140	2q37.1	6.9	5.46	1.07	0.92	1.44	6.1e-48	4.22e-45	Altered group
	LINC00426	13q12.3	4.07	2.6	1.1	0.94	1.47	2.15e-47	1.44e-44	Altered group
	HCST	19q13.12	8.24	6.95	0.89	0.94	1.29	1.03e-46	6.66e-44	Altered group
	TBC1D10C	11q13.2	7.83	6.35	0.99	1.1	1.48	2.57e-46	1.61e-43	Altered group
	MAP4K1	19q13.2	7.87	6.3	1.04	1.2	1.57	3.01e-46	1.83e-43	Altered group
	GZMK	5q11.2	9.1	6.92	1.42	1.68	2.18	3.51e-46	2.07e-43	Altered group
	SH2D2A	1q23.1	7.12	5.44	1.13	1.27	1.68	4.88e-46	2.8e-43	Altered group
	FASLG	1q24.3	6.16	4.4	1.26	1.24	1.75	5.16e-46	2.88e-43	Altered group
	RAC2	22q13.1	10.17	8.86	0.86	1	1.31	5.37e-46	2.91e-43	Altered group
	ACAP1	17p13.1	8.03	6.5	1.01	1.18	1.53	1.09e-45	5.75e-43	Altered group
	GPR18	13q32.3	4.83	3.48	1.01	0.92	1.34	2.16e-45	1.11e-42	Altered group
	KLRK1	12p13.2	7.68	6.17	1.1	1.09	1.51	3.68e-45	1.84e-42	Altered group
	NKG7	19q13.41	9.47	7.82	1.18	1.21	1.65	3.89e-45	1.9e-42	Altered group
	LCK	1p35.2	8.69	7.2	0.97	1.19	1.5	8.79e-45	4.2e-42	Altered group
	CORO1A	16p11.2	10.9	9.64	0.82	1	1.26	1.25e-44	5.83e-42	Altered group
	IL12RB1	19p13.11	7.13	5.83	0.95	0.95	1.3	1.29e-44	5.88e-42	Altered group
	PSTPIP1	15q24.3	7.39	5.82	1.04	1.24	1.57	2.92e-44	1.3e-41	Altered group
	IFNG	12q15	4.12	1.97	1.8	1.26	2.15	3.3e-44	1.44e-41	Altered group
	ARHGAP9	12q13.3	8.41	7.13	0.92	0.97	1.28	8.77e-44	3.74e-41	Altered group
	ASB2	14q32.12	6.6	5.03	1.15	1.18	1.57	2.47e-43	1.03e-40	Altered group
	CARMIL2	16q22.1	5.96	4.1	1.37	1.39	1.86	2.88e-43	1.18e-40	Altered group
	WAS	Xp11.23	8.78	7.64	0.78	0.91	1.15	3.31e-43	1.33e-40	Altered group
	ICOS	2q33.2	5.44	3.72	1.28	1.29	1.72	3.74e-43	1.47e-40	Altered group
	SLAMF6	1q23.2-q23.3	8.05	6.5	1.07	1.23	1.54	5.91e-43	2.28e-40	Altered group
	CD247	1q24.2	8.16	6.87	0.85	1.06	1.29	7.41e-43	2.8e-40	Altered group
	ZBED2	3q13.13	4.81	2.61	1.81	1.43	2.2	9.7e-43	3.55e-40	Altered group
	APOBEC3H	22q13.1	5.07	3.63	1.05	1.1	1.44	9.73e-43	3.55e-40	Altered group
	HLA-DOB	6p21.32	7.02	5.26	1.39	1.24	1.76	1.27e-42	4.53e-40	Altered group
	DEF6	6p21.31	8.46	7.3	0.83	0.91	1.16	1.29e-42	4.55e-40	Altered group
	XCL1	1q24.2	5.04	3.34	1.26	1.31	1.71	1.56e-42	5.38e-40	Altered group
	SLAMF7	1q23.3	9.02	7.39	1.29	1.14	1.63	1.66e-42	5.65e-40	Altered group
	CRTAM	11q24.1	6.15	4.53	1.23	1.2	1.61	1.78e-42	5.94e-40	Altered group
	GBP2	1p22.2	12	10.98	0.72	0.81	1.02	2.66e-42	8.76e-40	Altered group
	LY9	1q23.3	6.25	4.8	1.06	1.13	1.45	2.79e-42	9.01e-40	Altered group
	C16ORF54	16p11.2	7.03	5.82	0.9	0.94	1.21	3.85e-42	1.22e-39	Altered group
	SH2D1A	Xq25	7.06	5.48	1.12	1.26	1.58	3.94e-42	1.23e-39	Altered group
	GPSM3	6p21.32	9.76	8.84	0.64	0.75	0.92	4.37e-42	1.35e-39	Altered group
	TMC8	17q25.3	9	7.72	0.96	0.97	1.27	5.05e-42	1.53e-39	Altered group
	FERMT3	11q13.1	9.6	8.56	0.72	0.85	1.04	5.89e-42	1.76e-39	Altered group
	PSMB10	16q22.1	10.82	9.8	0.78	0.76	1.02	8.08e-42	2.38e-39	Altered group
	LGALS9	17q11.2	10.6	9.66	0.67	0.76	0.94	1.46e-41	4.24e-39	Altered group
	CTSW	11q13.1	8.54	6.91	1.16	1.32	1.63	1.59e-41	4.56e-39	Altered group
	PYHIN1	1q23.1	6.69	5.08	1.13	1.32	1.61	2.42e-41	6.84e-39	Altered group
	IRF1	5q31.1	11.11	10.11	0.77	0.77	1	4.31e-41	1.2e-38	Altered group
	SH3BP1	22q13.1	8.29	7.3	0.71	0.81	0.99	4.76e-41	1.31e-38	Altered group
	TRAF3IP3	1q32.2	7.77	6.55	0.9	0.97	1.21	9.25e-41	2.51e-38	Altered group
	CD96	3q13.13-q13.2	8.26	6.82	0.99	1.22	1.44	1.2e-40	3.21e-38	Altered group
	APOBEC3G	22q13.1	9.69	8.56	0.78	0.96	1.13	1.32e-40	3.48e-38	Altered group
	CD52	1p36.11	9.23	8	0.85	1.04	1.23	1.54e-40	4.01e-38	Altered group
	PTPN6	12p13.31	10.32	9.6	0.56	0.55	0.71	2.84e-40	7.31e-38	Altered group
	GBP5	1p22.2	9.68	7.9	1.45	1.3	1.78	3.08e-40	7.81e-38	Altered group
	SASH3	Xq26.1	9.48	8.37	0.78	0.95	1.11	5.68e-40	1.42e-37	Altered group
	ITGAL	16p11.2	10.18	8.85	0.97	1.1	1.33	6.16e-40	1.53e-37	Altered group
	IL2RB	22q12.3	9.58	8.33	0.91	1.04	1.25	6.34e-40	1.55e-37	Altered group
	LPXN	11q12.1	9.26	8.46	0.62	0.62	0.79	6.98e-40	1.69e-37	Altered group
	SLC15A3	11q12.2	10.17	9.2	0.67	0.83	0.96	7.8e-40	1.84e-37	Altered group
	RHOH	4p14	7.42	6.14	0.97	1.04	1.28	7.8e-40	1.84e-37	Altered group
	MEI1	22q13.2	5.84	4.37	1.23	1.07	1.47	1.03e-39	2.39e-37	Altered group
	CCR5	3p21.31	9.09	7.55	1.14	1.27	1.54	1.04e-39	2.39e-37	Altered group
	TTC24	1q22	2.53	1.02	1.4	0.84	1.51	1.14e-39	2.6e-37	Altered group
	CD7	17q25.3	7.62	6.1	1.15	1.22	1.51	1.38e-39	3.11e-37	Altered group
	PVRIG	7q22.1	7.1	5.95	0.91	0.9	1.15	3.49e-39	7.79e-37	Altered group
	CD37	19q13.33	9.54	8.5	0.77	0.87	1.04	3.69e-39	8.14e-37	Altered group
	HLA-DMA	6p21.32	11.79	10.88	0.66	0.77	0.91	3.95e-39	8.61e-37	Altered group
	LIMD2	17q23.3	9.3	8.15	0.9	0.92	1.15	4.34e-39	9.35e-37	Altered group
	CXCR6	3p21.31	7.57	6.09	1.07	1.27	1.48	5.97e-39	1.27e-36	Altered group
	GPR68	14q32.11	6.34	5.15	0.94	0.95	1.19	6.1e-39	1.28e-36	Altered group
	CD5	11q12.2	7.73	6.31	0.99	1.25	1.42	6.11e-39	1.28e-36	Altered group
	SPI1	11p11.2	9.74	8.68	0.78	0.9	1.06	7.03e-39	1.45e-36	Altered group
	IGFLR1	19q13.12	8	6.92	0.86	0.87	1.08	1.45e-38	2.97e-36	Altered group
	SLAMF8	1q23.2	9.39	7.98	1.15	1.12	1.42	2.67e-38	5.41e-36	Altered group
	CD6	11q12.2	8.11	6.82	0.91	1.15	1.29	3.79e-38	7.6e-36	Altered group
	TYROBP	19q13.12	11.03	9.96	0.76	0.95	1.07	4.56e-38	9.04e-36	Altered group
	CD48	1q23.3	9.28	8.11	0.82	1.05	1.17	5.14e-38	1.01e-35	Altered group
	FCGR1BP		8.03	6.74	0.95	1.12	1.29	5.51e-38	1.07e-35	Altered group
	TRAT1	3q13.13	5.97	4.39	1.24	1.3	1.58	6.1e-38	1.18e-35	Altered group
	PSMB9	6p21.32	10.67	9.72	0.76	0.77	0.95	7.32e-38	1.4e-35	Altered group
	RGS19	20q13.33	8.61	7.88	0.52	0.64	0.72	7.58e-38	1.43e-35	Altered group
	FCGR1CP	1q21.1	6.52	5.21	0.97	1.13	1.3	8.25e-38	1.55e-35	Altered group
	GFI1	1p22.1	6.06	4.72	1.15	1	1.34	8.99e-38	1.67e-35	Altered group
	AKNA	9q32	10.2	9.32	0.74	0.66	0.87	1.11e-37	2.03e-35	Altered group
	GMIP	19p13.11	8.97	8.16	0.64	0.67	0.81	1.12e-37	2.03e-35	Altered group
	MYO1G	7p13	8.72	7.43	0.96	1.12	1.29	1.13e-37	2.03e-35	Altered group
	EOMES	3p24.1	6.94	5.18	1.45	1.41	1.76	1.58e-37	2.83e-35	Altered group
	PARVG	22q13.31	9.14	7.99	0.88	1	1.16	2.08e-37	3.69e-35	Altered group
	FAM78A	9q34.13	8.67	7.77	0.66	0.8	0.9	2.14e-37	3.77e-35	Altered group
	TNFAIP8L2	1q21.3	7.58	6.51	0.78	0.94	1.06	2.16e-37	3.77e-35	Altered group
	LTB	6p21.33	7.75	6.23	1.17	1.29	1.51	2.5e-37	4.32e-35	Altered group
	ST8SIA1	12p12.1	5.92	4.46	1.21	1.17	1.46	2.61e-37	4.45e-35	Altered group
	C1QA	1p36.12	12.57	11.34	0.92	1.07	1.23	2.62e-37	4.45e-35	Altered group
	XCL2	1q24.2	5.1	3.62	1.22	1.18	1.47	3.47e-37	5.85e-35	Altered group
	CCL4	17q12	8.55	7.16	1.08	1.19	1.38	5.64e-37	9.42e-35	Altered group
	ZNF831	20q13.32	6.32	4.89	1.12	1.22	1.43	8.72e-37	1.45e-34	Altered group
	DUSP2	2q11.2	7.81	6.36	1.2	1.18	1.44	1.24e-36	2.04e-34	Altered group
	BIN2	12q13.13	8.81	7.89	0.71	0.82	0.93	1.74e-36	2.84e-34	Altered group
	FMNL1	17q21.31	9.81	8.81	0.78	0.88	1.01	1.92e-36	3.08e-34	Altered group
	FCER1G	1q23.3	10.12	9.07	0.84	0.89	1.05	1.92e-36	3.08e-34	Altered group
	IL21R	16p12.1	7.23	5.87	1.05	1.2	1.37	2.08e-36	3.32e-34	Altered group
	LAT	16q13	8.16	6.8	1.1	1.16	1.36	2.55e-36	4.03e-34	Altered group
	DOK2	8p21.3	8.09	7.05	0.73	0.98	1.04	2.78e-36	4.36e-34	Altered group
	CASP4	11q22.3	10.35	9.72	0.48	0.55	0.62	5.1e-36	7.93e-34	Altered group
	AIM2	1q23.1-q23.2	5.51	3.75	1.49	1.46	1.77	8.86e-36	1.37e-33	Altered group
	RASAL3	19p13.12	8.68	7.66	0.77	0.91	1.01	9.15e-36	1.4e-33	Altered group
	ZAP70	2q11.2	7.67	6.24	1.14	1.25	1.43	1.06e-35	1.62e-33	Altered group
	UCP2	11q13.4	11.12	10.11	0.8	0.88	1.01	1.09e-35	1.64e-33	Altered group
	LCP2	5q35.1	10.03	9.14	0.71	0.78	0.89	1.12e-35	1.68e-33	Altered group
	TNFRSF9	1p36.23	5.97	3.88	1.82	1.68	2.09	1.39e-35	2.07e-33	Altered group
	CYTH4	22q13.1	9.36	8.34	0.77	0.93	1.02	2.09e-35	3.08e-33	Altered group
	STAC3	12q13.3	6.58	5.61	0.79	0.86	0.98	2.32e-35	3.39e-33	Altered group
	FOXP3	Xp11.23	5.64	3.95	1.43	1.43	1.69	2.87e-35	4.17e-33	Altered group
	BATF2	11q13.1	8.27	7.36	0.79	0.73	0.91	3.12e-35	4.5e-33	Altered group
	NELL2	12q12	6.33	4.59	1.45	1.49	1.74	4.28e-35	6.13e-33	Altered group
	BCL11B	14q32.2	7.54	6.3	1.01	1.09	1.24	4.77e-35	6.78e-33	Altered group
	C1ORF162	1p13.2	9.35	8.26	0.79	1.04	1.09	1.34e-34	1.89e-32	Altered group
	CXCL13	4q21.1	6.7	4.07	2.18	2.31	2.63	1.39e-34	1.95e-32	Altered group
	CD72	9p13.3	7.41	6.15	1.14	0.99	1.25	1.56e-34	2.17e-32	Altered group
	PCED1B-AS1	12q13.11	5.64	4.4	1.03	1.1	1.25	2.47e-34	3.42e-32	Altered group
	UBE2L6	11q12.1	11.51	10.92	0.51	0.5	0.59	2.86e-34	3.92e-32	Altered group
	NCF1	7q11.23	7.83	6.58	0.94	1.18	1.25	2.89e-34	3.94e-32	Altered group
	IL10RA	11q23.3	10.44	9.35	0.88	1.01	1.1	3.84e-34	5.2e-32	Altered group
	CXCL9	4q21.1	10.84	9.12	1.54	1.42	1.72	3.97e-34	5.34e-32	Altered group
	TAP1	6p21.32	12.29	11.57	0.66	0.57	0.72	4.08e-34	5.45e-32	Altered group
	DOK3	5q35.3	8.39	7.43	0.79	0.87	0.97	4.46e-34	5.92e-32	Altered group
	TESPA1	12q13.2	6.23	4.92	1.08	1.17	1.31	5e-34	6.59e-32	Altered group
	C1QB	1p36.12	12.67	11.43	1	1.13	1.24	6.52e-34	8.54e-32	Altered group
	ARHGAP45	19p13.3	10.09	9.22	0.68	0.82	0.88	7.71e-34	1e-31	Altered group
	UBA7	3p21.31	10.13	9.47	0.53	0.61	0.66	7.76e-34	1e-31	Altered group
	SNX20	16q12.1	6.58	5.31	1.07	1.12	1.27	9.01e-34	1.16e-31	Altered group
	PSME2	14q12	11.17	10.5	0.61	0.55	0.67	1.04e-33	1.33e-31	Altered group
	NCF4	22q12.3	8.18	7.18	0.78	0.95	1.01	1.1e-33	1.39e-31	Altered group
	HLA-F	6p22.1	12.08	11.17	0.77	0.81	0.91	1.27e-33	1.6e-31	Altered group
	SELPLG	12q24.11	9.74	8.83	0.67	0.89	0.91	1.69e-33	2.11e-31	Altered group
	CARD16	11q22.3	8.57	7.64	0.63	0.94	0.93	1.86e-33	2.31e-31	Altered group
	NOD2	16q12.1	6.88	5.58	1.09	1.17	1.3	1.91e-33	2.37e-31	Altered group
	FCGR1A	1q21.2	8.15	6.83	1.04	1.25	1.32	2.96e-33	3.64e-31	Altered group
	CD38	4p15.32	6.24	4.61	1.53	1.31	1.63	3.9e-33	4.76e-31	Altered group
	WNT1	12q13.12	2.1	1.18	0.89	0.71	0.92	4.73e-33	5.74e-31	Altered group
	C1QC	1p36.12	12.39	11.2	0.97	1.11	1.19	6.05e-33	7.31e-31	Altered group
	RTP5	2q37.3	2.11	0.93	1.23	0.76	1.18	8.17e-33	9.81e-31	Altered group
	APOBEC3D	22q13.1	7.57	6.6	0.85	0.86	0.97	8.39e-33	1e-30	Altered group
	IRF4	6p25.3	6.46	4.92	1.45	1.24	1.54	8.7e-33	1.03e-30	Altered group
	PLEKHO1	1q21.2	10.31	9.43	0.73	0.82	0.88	9.33e-33	1.1e-30	Altered group
	TRAFD1	12q24.13	10.06	9.61	0.46	0.33	0.46	1.2e-32	1.4e-30	Altered group
	LAPTM5	1p35.2	13.04	12.11	0.76	0.88	0.93	1.26e-32	1.46e-30	Altered group
	HAPLN3	15q26.1	8	6.84	0.97	1.08	1.16	1.54e-32	1.79e-30	Altered group
	PPM1M	3p21.2	9.26	8.69	0.47	0.53	0.57	1.9e-32	2.19e-30	Altered group
	VAV1	19p13.3	8.41	7.32	0.85	1.08	1.1	2.85e-32	3.27e-30	Altered group
	GPR171	3q25.1	5.72	4.53	1.08	1.05	1.19	3.57e-32	4.07e-30	Altered group
	PYCARD	16p11.2	8.85	7.74	0.91	1.08	1.12	5.59e-32	6.34e-30	Altered group
	C1ORF127	1p36.22	3.31	2.3	0.88	0.94	1.01	6.23e-32	7.02e-30	Altered group
	SLAMF1	1q23.3	5.53	4.28	1.12	1.13	1.25	6.51e-32	7.29e-30	Altered group
	HCLS1	3q13.33	10.91	10.11	0.65	0.77	0.8	6.96e-32	7.75e-30	Altered group
	ARRDC5	19p13.3	3.11	1.94	1.16	0.91	1.17	7.71e-32	8.54e-30	Altered group
	SAMD3	6q23.1	6.45	5.29	0.93	1.14	1.16	8.16e-32	9e-30	Altered group
	RHOG	11p15.4	10.47	9.94	0.45	0.5	0.53	8.28e-32	9.07e-30	Altered group
	EFHD2	1p36.21	10.87	10.2	0.6	0.62	0.68	1.08e-31	1.18e-29	Altered group
	TNIP3	4q27	4.32	2.58	1.51	1.62	1.74	1.17e-31	1.27e-29	Altered group
	RGS10	10q26.11	9.2	8.33	0.7	0.85	0.87	1.33e-31	1.44e-29	Altered group
	P2RY10	Xq21.1	5.91	4.5	1.3	1.25	1.42	1.35e-31	1.45e-29	Altered group
	IL15RA	10p15.1	8.8	7.92	0.7	0.88	0.88	2.01e-31	2.14e-29	Altered group
	GPR174	Xq21.1	4.83	3.33	1.4	1.3	1.5	2.08e-31	2.21e-29	Altered group
	UNC13D	17q25.3	8.37	7.3	0.87	1.06	1.07	2.14e-31	2.26e-29	Altered group
	CD4	12p13.31	11.38	10.5	0.74	0.86	0.88	2.83e-31	2.97e-29	Altered group
	JAK3	19p13.11	9.63	8.45	0.93	1.18	1.18	3.24e-31	3.39e-29	Altered group
	CD244	1q23.3	6.16	5.07	0.92	1.04	1.08	3.32e-31	3.45e-29	Altered group
	ITK	5q33.3	7.76	6.51	1.09	1.18	1.25	3.52e-31	3.64e-29	Altered group
	ITGB2	21q22.3	11.96	10.94	0.84	1.01	1.02	4.14e-31	4.26e-29	Altered group
	CD53	1p13.3	10.7	9.76	0.79	0.93	0.95	4.53e-31	4.63e-29	Altered group
	CALHM6	6q22.1	8.35	6.99	1.23	1.23	1.36	4.58e-31	4.66e-29	Altered group
	CXCR2P1	2q35	6.14	4.11	2.08	1.55	2.04	4.74e-31	4.8e-29	Altered group
	SPN	16p11.2	8.89	7.78	0.99	1.03	1.11	4.78e-31	4.81e-29	Altered group
	MILR1	17q23.3	5.18	4.18	0.83	0.99	1	4.99e-31	5e-29	Altered group
	OASL	12q24.31	7.99	6.86	0.99	1.08	1.14	5.32e-31	5.31e-29	Altered group
	HSH2D	19p13.11	6.16	4.94	1.21	0.99	1.22	5.46e-31	5.42e-29	Altered group
	CD200R1	3q13.2	6.16	4.71	1.35	1.29	1.45	5.85e-31	5.78e-29	Altered group
	ICAM3	19p13.2	9.17	8.44	0.65	0.69	0.73	6.33e-31	6.22e-29	Altered group
	TNFRSF18	1p36.33	4.91	3.52	1.22	1.34	1.4	8.78e-31	8.58e-29	Altered group
	RUFY4	2q35	4	2.27	1.77	1.35	1.73	1e-30	9.74e-29	Altered group
	CD3G	11q23.3	6.39	4.91	1.27	1.45	1.49	1.06e-30	1.03e-28	Altered group
	SCML4	6q21	5.58	4.45	1.03	1.06	1.14	1.52e-30	1.47e-28	Altered group
	RUNX3	1p36.11	9.34	8.26	0.94	1.03	1.08	1.73e-30	1.66e-28	Altered group
	LINC00158	21q21.2	2.3	1.05	1.37	0.81	1.24	2.48e-30	2.37e-28	Altered group
	CCDC88B	11q13.1	8.67	7.59	0.96	1.04	1.08	2.5e-30	2.38e-28	Altered group
	MCOLN2	1p22.3	5.62	4.38	1.09	1.21	1.25	2.62e-30	2.48e-28	Altered group
	LGALS9C	17p11.2	4.33	3.43	0.81	0.85	0.9	2.68e-30	2.52e-28	Altered group
	SH3BGRL3	1p36.11	12.08	11.25	0.79	0.74	0.83	2.91e-30	2.73e-28	Altered group
	FNBP1	9q34.11	10.68	10.15	0.53	0.45	0.53	3.05e-30	2.85e-28	Altered group
	TOX	8q12.1	7.32	5.83	1.36	1.41	1.5	3.4e-30	3.15e-28	Altered group
	PLAAT4	11q12.3	11.2	10.16	0.96	0.96	1.04	3.57e-30	3.3e-28	Altered group
	IL16	15q25.1	9.6	8.78	0.73	0.78	0.82	3.69e-30	3.4e-28	Altered group
	THEMIS	6q22.33	6.7	5.28	1.25	1.38	1.42	3.84e-30	3.52e-28	Altered group
	IL27	16p12.1-p11.2	1.86	0.93	0.97	0.72	0.93	4.86e-30	4.43e-28	Altered group
	LSP1	11p15.5	10.33	9.32	0.84	1.03	1.01	7.01e-30	6.36e-28	Altered group
	MYO1F	19p13.2	9.79	8.82	0.79	1	0.97	7.17e-30	6.48e-28	Altered group
	LST1	6p21.33	8.38	7.43	0.78	0.98	0.95	7.68e-30	6.91e-28	Altered group
	GZMH	14q12	7.33	6.08	1.06	1.26	1.25	8.33e-30	7.46e-28	Altered group
	ASCL2	11p15.5	4.65	3.54	1.02	1.06	1.11	8.42e-30	7.51e-28	Altered group
	AIF1	6p21.33	9.89	9	0.74	0.9	0.88	1.26e-29	1.11e-27	Altered group
	PTPN22	1p13.2	7.03	5.89	1.05	1.08	1.14	1.26e-29	1.11e-27	Altered group
	CTLA4	2q33.2	5.28	3.75	1.46	1.42	1.53	1.42e-29	1.25e-27	Altered group
	PRF1	10q22.1	9.36	8.26	0.88	1.15	1.1	1.44e-29	1.26e-27	Altered group
	MIR155HG	21q21.3	6.3	4.8	1.38	1.44	1.51	1.66e-29	1.45e-27	Altered group
	IFI30	19p13.11	12.15	11.17	0.91	0.92	0.98	1.84e-29	1.6e-27	Altered group
	FGD3	9q22.31	7.98	7.1	0.74	0.9	0.88	1.85e-29	1.6e-27	Altered group
	SMIM43	4q27	5.21	3.66	1.45	1.46	1.55	2.08e-29	1.79e-27	Altered group
	IKZF1	7p12.2	9.38	8.36	0.89	1.03	1.02	3.83e-29	3.28e-27	Altered group
	ZNF683	1p36.11	5.74	4.28	1.36	1.39	1.45	3.87e-29	3.3e-27	Altered group
	FLT3LG	19q13.33	7.28	6.46	0.73	0.83	0.83	3.93e-29	3.34e-27	Altered group
	HLA-DPB1	6p21.32	13.35	12.4	0.85	0.95	0.95	5.04e-29	4.27e-27	Altered group
	ISG20	15q26.1	8.36	7.38	0.85	1	0.98	5.73e-29	4.83e-27	Altered group
	LILRB2	19q13.4	8.48	7.59	0.78	0.9	0.89	5.92e-29	4.97e-27	Altered group
	GTSF1L	20q13.12	1.48	0.46	1.19	0.6	1.02	7.08e-29	5.9e-27	Altered group
	HLA-B	6p21.33	16.24	15.6	0.61	0.62	0.65	7.09e-29	5.9e-27	Altered group
	CASP1	11q22.3	9.52	8.77	0.53	0.85	0.75	8.62e-29	7.14e-27	Altered group
	CAPZB	1p36.13	12.16	11.79	0.38	0.34	0.38	1.18e-28	9.7e-27	Altered group
	LAIR1	19q13.42	9.9	8.92	0.85	1.02	0.98	1.26e-28	1.04e-26	Altered group
	CLECL1P		4.22	3.04	1.17	1.09	1.19	1.4e-28	1.15e-26	Altered group
	ZMYND15	17p13.2	6.94	6.12	0.73	0.84	0.82	1.47e-28	1.2e-26	Altered group
	ETV7	6p21.31	7.78	6.55	0.91	1.38	1.23	1.85e-28	1.5e-26	Altered group
	PLA2G2D	1p36.12	5.24	3.19	2.15	1.76	2.05	2.03e-28	1.64e-26	Altered group
	DCANP1	5q31.1	4.62	3.25	1.38	1.24	1.37	2.25e-28	1.81e-26	Altered group
	ARHGAP30	1q23.3	9.94	9	0.85	0.96	0.94	2.66e-28	2.13e-26	Altered group
	XAF1	17p13.2	10.31	9.24	1.02	1.03	1.06	2.7e-28	2.16e-26	Altered group
	TOGARAM2	2p23.2	3.54	2.36	1.22	1.02	1.17	2.76e-28	2.2e-26	Altered group
	NCF1C	7q11.23	6.18	4.94	1.08	1.3	1.24	3.18e-28	2.52e-26	Altered group
	PIK3CD-AS1	1p36.22	1.81	1.04	0.81	0.65	0.77	3.53e-28	2.79e-26	Altered group
	ARRB2	17p13.2	10.43	9.92	0.45	0.53	0.51	3.95e-28	3.1e-26	Altered group
	TRPM2	21q22.3	8.48	7.43	0.88	1.12	1.04	4.19e-28	3.29e-26	Altered group
	GRAP2	22q13.1	6.01	4.98	0.92	1.08	1.03	4.35e-28	3.39e-26	Altered group
	APOL2	22q12.3	11.19	10.37	0.88	0.68	0.82	4.48e-28	3.48e-26	Altered group
	BTLA	3q13.2	4.64	3.41	1.27	1.08	1.22	4.52e-28	3.5e-26	Altered group
	AGAP2	12q14.1	7.57	6.69	0.72	0.96	0.88	4.81e-28	3.71e-26	Altered group
	GZMM	19p13.3	5.72	4.62	0.91	1.2	1.1	4.87e-28	3.74e-26	Altered group
	P2RY6	11q13.4	7.06	5.98	0.99	1.11	1.08	5.43e-28	4.16e-26	Altered group
	MICB	6p21.33	7.26	6.55	0.63	0.73	0.7	5.65e-28	4.31e-26	Altered group
	SECTM1	17q25.3	8.93	7.87	1	1.05	1.06	5.73e-28	4.35e-26	Altered group
	ARL11	13q14.2	6.28	5.51	0.68	0.82	0.78	6.32e-28	4.78e-26	Altered group
	GPR65	14q31.3	7.68	6.72	0.83	1.02	0.96	6.37e-28	4.8e-26	Altered group
	PLCB2	15q15.1	9.18	8.13	0.94	1.08	1.05	6.41e-28	4.82e-26	Altered group
	GLIPR2	9p13.3	9.13	8.43	0.6	0.75	0.7	6.68e-28	5e-26	Altered group
	GPR84	12q13.13	4.85	3.62	1.22	1.18	1.24	6.95e-28	5.18e-26	Altered group
	LCP1	13q14.13	12.03	11.03	0.93	1.02	1	8.78e-28	6.52e-26	Altered group
	TYMP	22q13.33	11.24	10.19	0.85	1.16	1.05	9.48e-28	7.02e-26	Altered group
	PARP15	3q21.1	4.95	3.65	1.3	1.24	1.31	1.09e-27	8.07e-26	Altered group
	PML	15q24.1	11.52	11.07	0.37	0.49	0.45	1.12e-27	8.21e-26	Altered group
	HSF5	17q22	1.8	0.97	0.9	0.69	0.83	1.21e-27	8.88e-26	Altered group
	TIFAB	5q31.1	3.54	2.25	1.36	1.15	1.29	1.62e-27	1.18e-25	Altered group
	KIF21B	1q32.1	7.82	6.84	0.94	0.97	0.97	1.68e-27	1.22e-25	Altered group
	ACSL5	10q25.2	9.87	9.08	0.72	0.83	0.79	1.73e-27	1.25e-25	Altered group
	SIGLEC1	20p13	9.19	8	1.08	1.23	1.18	1.97e-27	1.42e-25	Altered group
	MAN2B1	19p13.13	11.53	10.93	0.55	0.63	0.6	2.08e-27	1.49e-25	Altered group
	NCF1B	7q11.23	5.76	4.6	1.1	1.17	1.16	2.23e-27	1.6e-25	Altered group
	RIPK3	14q12	6.75	6.04	0.63	0.78	0.72	4.23e-27	3.02e-25	Altered group
	GNA15	19p13.3	7.49	6.62	0.8	0.91	0.86	5.87e-27	4.17e-25	Altered group
	C2	6p21.33	10.94	9.28	1.41	1.84	1.66	5.92e-27	4.2e-25	Altered group
	EVI2B	17q11.2	9.69	8.73	0.85	1.03	0.96	5.97e-27	4.22e-25	Altered group
	S1PR4	19p13.3	6.72	5.81	0.77	1.01	0.91	6.13e-27	4.3e-25	Altered group
	ARHGAP15	2q22.2-q22.3	7.82	7.06	0.67	0.82	0.75	6.13e-27	4.3e-25	Altered group
	EBI3	19p13.3	6.99	6	0.93	1.05	1	8.17e-27	5.71e-25	Altered group
	LINC03062		1.96	0.98	1.11	0.8	0.98	8.77e-27	6.11e-25	Altered group
	GNGT2	17q21.32	6.02	5.35	0.56	0.74	0.66	1.04e-26	7.19e-25	Altered group
	DTHD1	4p14	3.76	2.38	1.47	1.28	1.39	1.16e-26	8.03e-25	Altered group
	RASSF5	1q32.1	9.65	8.79	0.81	0.91	0.86	1.19e-26	8.18e-25	Altered group
	GBP1P1	1p22.2	5.33	4.21	1.06	1.18	1.12	1.28e-26	8.78e-25	Altered group
	KCNN4	19q13.31	5.82	4.62	1.17	1.24	1.2	1.79e-26	1.23e-24	Altered group
	FYB1	5p13.1	10.13	9.07	1.03	1.1	1.06	1.96e-26	1.34e-24	Altered group
	ZNF80	3q13.31	3.25	2.03	1.33	1.09	1.21	1.99e-26	1.35e-24	Altered group
	PRDM8	4q21.21	5.56	4.33	1.25	1.21	1.23	2.11e-26	1.43e-24	Altered group
	CCR7	17q21.2	6.49	5.32	1.17	1.18	1.17	2.23e-26	1.5e-24	Altered group
	FCMR	1q32.1	8.02	7.19	0.82	0.85	0.83	2.23e-26	1.5e-24	Altered group
	NAGK	2p13.3	10.34	9.92	0.39	0.44	0.42	2.27e-26	1.52e-24	Altered group
	TNFRSF1B	1p36.22	10.97	10.28	0.59	0.78	0.69	2.37e-26	1.58e-24	Altered group
	CD28	2q33.2	6.78	5.65	1.05	1.21	1.13	2.57e-26	1.71e-24	Altered group
	CARD11	7p22.2	8.55	7.26	1.18	1.41	1.29	3.04e-26	2.02e-24	Altered group
	FGD2	6p21.2	8.24	7.26	0.94	1.03	0.98	3.55e-26	2.35e-24	Altered group
	IRF1-AS1	5q31.1	7.23	6.55	0.66	0.71	0.68	3.66e-26	2.41e-24	Altered group
	PLEK	2p14	9.83	8.79	1.01	1.09	1.04	3.69e-26	2.43e-24	Altered group
	RAB8A	19p13.11	10.77	10.45	0.32	0.33	0.32	4.09e-26	2.68e-24	Altered group
	CEBPA	19q13.11	8.93	7.87	0.99	1.15	1.06	4.43e-26	2.89e-24	Altered group
	TCIRG1	11q13.2	10.29	9.51	0.76	0.82	0.78	5.12e-26	3.33e-24	Altered group
	NCR3	6p21.33	4.29	3.31	0.91	1.07	0.98	6.38e-26	4.14e-24	Altered group
	HCK	20q11.21	9.26	8.45	0.79	0.85	0.81	6.65e-26	4.3e-24	Altered group
	CXCR5	11q23.3	3.82	2.63	1.3	1.1	1.19	7.39e-26	4.76e-24	Altered group
	CSK	15q24.1	10.44	9.98	0.43	0.5	0.46	7.59e-26	4.88e-24	Altered group
	CD33	19q13.41	7.28	6.4	0.81	0.97	0.88	9.8e-26	6.28e-24	Altered group
	NLRC3	16p13.3	8.09	7.36	0.76	0.73	0.73	1.03e-25	6.57e-24	Altered group
	INPP5D	2q37.1	10.27	9.56	0.67	0.77	0.71	1.29e-25	8.22e-24	Altered group
	SLFN12L	17q12	4.77	3.58	1.29	1.12	1.19	1.34e-25	8.47e-24	Altered group
	ZNF385A	12q13.13	9.32	8.54	0.72	0.86	0.78	1.39e-25	8.78e-24	Altered group
	HLA-DRA	6p21.32	15.14	14.26	0.83	0.97	0.88	1.56e-25	9.87e-24	Altered group
	HTRA4	8p11.22	4.47	2.94	1.63	1.51	1.54	1.7e-25	1.07e-23	Altered group
	WARS1	14q32.2	12	11.4	0.68	0.51	0.59	1.71e-25	1.07e-23	Altered group
	STAT5A	17q21.2	9.86	9.29	0.56	0.61	0.57	1.95e-25	1.22e-23	Altered group
	GBP1	1p22.2	11.3	10.26	1	1.12	1.04	1.99e-25	1.24e-23	Altered group
	PILRA	7q22.1	8.24	7.43	0.74	0.91	0.81	2.1e-25	1.31e-23	Altered group
	TMSB4XP8	4q22.1	15.1	14.55	0.54	0.6	0.56	2.19e-25	1.36e-23	Altered group
	GPR132	14q32.33	7.26	6.42	0.81	0.91	0.84	2.25e-25	1.39e-23	Altered group
	ZNRF3	22q12.1	8.72	9.37	0.73	0.6	-0.65	2.87e-25	1.76e-23	Unaltered group
	TAP2	6p21.32	11.08	10.53	0.62	0.51	0.55	3.74e-25	2.29e-23	Altered group
	NLRC5	16q13	10.25	9.48	0.82	0.78	0.77	3.91e-25	2.39e-23	Altered group
	IL23A	12q13.3	3.26	2.49	0.84	0.74	0.77	4.16e-25	2.53e-23	Altered group
	SP140L	2q37.1	8.88	8.34	0.55	0.58	0.55	4.79e-25	2.91e-23	Altered group
	APOL1	22q12.3	12.76	11.53	1.35	1.19	1.23	4.83e-25	2.93e-23	Altered group
	CIITA	16p13.13	9.2	8.27	0.95	0.98	0.93	5.03e-25	3.04e-23	Altered group
	TRIM21	11p15.4	9.56	9.16	0.38	0.43	0.39	5.17e-25	3.11e-23	Altered group
	HLA-DPA1	6p21.32	14.05	13.14	0.89	0.99	0.91	5.89e-25	3.53e-23	Altered group
	GRK2	11q13.2	11.04	10.59	0.42	0.52	0.46	6.26e-25	3.75e-23	Altered group
	CMTM7	3p22.3	8.6	7.97	0.62	0.68	0.63	6.92e-25	4.13e-23	Altered group
	TAPBP	6p21.32	13.3	12.75	0.55	0.59	0.55	7.23e-25	4.3e-23	Altered group
	RELT	11q13.4	7.85	7.16	0.67	0.76	0.69	7.57e-25	4.47e-23	Altered group
	APOL3	22q12.3	10.46	9.69	0.66	0.92	0.77	7.58e-25	4.47e-23	Altered group
	MICAL1	6q21	9.75	9.05	0.73	0.71	0.69	7.58e-25	4.47e-23	Altered group
	BCL2L14	12p13.2	2.33	1.38	1.14	0.78	0.95	7.94e-25	4.67e-23	Altered group
	HLA-DMB	6p21.32	11.32	10.52	0.81	0.86	0.81	8.41e-25	4.93e-23	Altered group
	NCKAP1L	12q13.13-q13.2	9.9	8.88	0.98	1.13	1.01	9.03e-25	5.28e-23	Altered group
	LILRB4	19q13.42	8.93	7.8	1.16	1.22	1.14	1.07e-24	6.24e-23	Altered group
	TACC3	4p16.3	8.64	7.93	0.73	0.76	0.71	1.17e-24	6.78e-23	Altered group
	CD80	3q13.33	4.74	3.61	1.18	1.17	1.12	1.26e-24	7.3e-23	Altered group
	STAT4	2q32.2-q32.3	6.98	6.11	0.77	1.04	0.87	1.62e-24	9.38e-23	Altered group
	PMCH	12q23.2	3.38	1.85	1.68	1.5	1.52	1.64e-24	9.43e-23	Altered group
	MCUB	4q25	7.74	6.85	0.82	1.03	0.89	1.68e-24	9.6e-23	Altered group
	APOL6	22q12.3	11.55	10.93	0.62	0.69	0.63	1.68e-24	9.6e-23	Altered group
	SIPA1	11q13.1	10.32	9.73	0.5	0.71	0.59	1.97e-24	1.13e-22	Altered group
	HLA-DRB1	6p21.32	13.61	12.72	0.86	1.01	0.89	2.01e-24	1.14e-22	Altered group
	SOWAHD	Xq24	5.34	4.41	0.88	1.07	0.93	2.18e-24	1.24e-22	Altered group
	LAX1	1q32.1	5.8	4.6	1.36	1.17	1.21	2.33e-24	1.32e-22	Altered group
	POU2AF1	11q23.1	6.05	4.26	2.05	1.69	1.79	2.66e-24	1.5e-22	Altered group
	FCRL3	1q23.1	5.22	3.68	1.78	1.44	1.54	2.72e-24	1.53e-22	Altered group
	SSTR3	22q13.1	0.93	0.3	0.81	0.45	0.64	2.75e-24	1.55e-22	Altered group
	SIDT1	3q13.2	6.27	5.53	0.79	0.78	0.74	2.98e-24	1.67e-22	Altered group
	FUT7	9q34.3	3.91	2.97	0.93	1.05	0.94	3e-24	1.67e-22	Altered group
	CD79A	19q13.2	6.29	4.58	2	1.55	1.71	3.21e-24	1.79e-22	Altered group
	ARPC1B	7q22.1	11.73	11.09	0.61	0.73	0.64	3.22e-24	1.79e-22	Altered group
	PPP1R18	6p21.33	11.11	10.48	0.56	0.76	0.63	3.48e-24	1.93e-22	Altered group
	PFN1	17p13.2	13.55	13.07	0.49	0.53	0.48	3.69e-24	2.04e-22	Altered group
	MIAT	22q12.1	7.49	6.07	1.61	1.38	1.43	3.71e-24	2.05e-22	Altered group
	CARD9	9q34.3	6.33	5.33	0.96	1.15	1	4.51e-24	2.48e-22	Altered group
	ADA2	22q11.1	11.29	10.4	0.93	0.97	0.9	6.39e-24	3.5e-22	Altered group
	JAKMIP2	5q32	3.99	2.78	1.27	1.3	1.21	6.65e-24	3.63e-22	Altered group
	SEMA7A	15q24.1	7.36	6.43	0.89	1.09	0.94	7.2e-24	3.93e-22	Altered group
	HLA-A	6p22.1	15.84	15.27	0.62	0.62	0.58	7.23e-24	3.93e-22	Altered group
	RNF166	16q24.2-q24.3	8.58	8.1	0.52	0.5	0.48	7.58e-24	4.11e-22	Altered group
	SHFL	19p13.2	9.7	9.16	0.57	0.57	0.54	7.83e-24	4.23e-22	Altered group
	DGKA	12q13.2	8.57	7.8	0.83	0.82	0.77	8.65e-24	4.66e-22	Altered group
	IFI35	17q21.31	9.82	9.3	0.52	0.6	0.53	8.72e-24	4.69e-22	Altered group
	EMB	5q11.1	9.3	8.43	0.85	1	0.87	8.86e-24	4.75e-22	Altered group
	PRR5L	11p13-p12	8.38	7.66	0.74	0.79	0.72	9.39e-24	5.02e-22	Altered group
	LILRB3	19q13.42	7.22	6.26	0.96	1.09	0.96	9.86e-24	5.26e-22	Altered group
	CD69	12p13.31	7.75	6.78	0.93	1.12	0.97	1.1e-23	5.87e-22	Altered group
	LAT2	7q11.23	8.57	7.8	0.71	0.92	0.77	1.26e-23	6.68e-22	Altered group
	BASP1	5p15.1	8.67	7.55	1.15	1.25	1.12	1.38e-23	7.31e-22	Altered group
	TTC16	9q34.11	3.98	2.93	1.17	1.08	1.05	1.51e-23	7.99e-22	Altered group
	ZNF101	19p13.11	6.83	6.39	0.51	0.42	0.44	1.62e-23	8.51e-22	Altered group
	CXCL10	4q21.1	9.54	8.13	1.49	1.53	1.4	1.65e-23	8.65e-22	Altered group
	DENND2D	1p13.3-p13.2	9.6	8.97	0.63	0.74	0.64	1.7e-23	8.91e-22	Altered group
	BCL2A1	15q25.1	6.71	5.6	1.2	1.19	1.11	1.77e-23	9.25e-22	Altered group
	IRF2	4q35.1	10	9.63	0.34	0.45	0.37	2.01e-23	1.05e-21	Altered group
	CST3	20p11.21	12.8	12.14	0.7	0.73	0.66	2.05e-23	1.06e-21	Altered group
	CXCL11	4q21.1	7.43	5.97	1.61	1.52	1.46	2.05e-23	1.06e-21	Altered group
	RAB4B	19q13.2	8.9	8.35	0.57	0.6	0.54	2.1e-23	1.08e-21	Altered group
	KLRC3	12p13.2	3.04	1.96	1.23	1.11	1.09	2.27e-23	1.17e-21	Altered group
	LILRB1	19q13.42	8.48	7.68	0.77	0.96	0.8	3.35e-23	1.72e-21	Altered group
	JAML	11q23.3	8.7	7.84	0.81	1.04	0.86	3.55e-23	1.82e-21	Altered group
	EMBP1	1p11.2	5.44	4.59	0.85	0.99	0.85	3.56e-23	1.82e-21	Altered group
	CD86	3q13.33	8.75	7.87	0.86	1.05	0.89	3.94e-23	2.01e-21	Altered group
	CXORF65	Xq13.1	1.58	0.65	1.2	0.72	0.92	4.15e-23	2.11e-21	Altered group
	PSMB8	6p21.32	11.84	11.32	0.56	0.56	0.51	4.19e-23	2.13e-21	Altered group
	CD14	5q31.3	11.45	10.55	0.85	1.09	0.9	4.54e-23	2.3e-21	Altered group
	ADAM8	10q26.3	7.8	6.74	1.18	1.12	1.06	4.65e-23	2.35e-21	Altered group
	GRIN3A	9q31.1	4.97	4.3	0.78	0.66	0.67	5.01e-23	2.52e-21	Altered group
	TRAF5	1q32.3	8.84	8.14	0.78	0.74	0.7	5.23e-23	2.63e-21	Altered group
	PIK3CD	1p36.22	9.62	8.99	0.67	0.71	0.63	5.67e-23	2.84e-21	Altered group
	GZMB	14q12	7.16	6.08	1.1	1.25	1.08	6.12e-23	3.06e-21	Altered group
	FXYD5	19q13.12	10.96	10.22	0.69	0.91	0.74	6.18e-23	3.08e-21	Altered group
	LPAR5	12p13.31	7.51	6.65	0.86	1.01	0.86	7.08e-23	3.52e-21	Altered group
	CSTA	3q21.1	6.44	5.53	0.92	1.07	0.91	7.71e-23	3.83e-21	Altered group
	PIM2	Xp11.23	9.27	8.44	1.07	0.69	0.83	8.2e-23	4.06e-21	Altered group
	TMEM150B	19q13.42	4.71	3.7	0.99	1.22	1.01	8.5e-23	4.2e-21	Altered group
	CNIH2	11q13.2	3.23	2.29	1.08	0.97	0.94	8.66e-23	4.27e-21	Altered group
	SLC29A3	10q22.1	8.06	7.37	0.71	0.8	0.69	9.64e-23	4.74e-21	Altered group
	FCHO1	19p13.11	6.82	5.55	1.2	1.56	1.27	9.74e-23	4.77e-21	Altered group
	GAB3	Xq28	7.76	7.11	0.68	0.74	0.65	9.78e-23	4.78e-21	Altered group
	TNFRSF13B	17p11.2	2.42	1.25	1.48	1.01	1.17	1.05e-22	5.13e-21	Altered group
	MZB1	5q31.2	6.52	4.56	2.32	1.95	1.96	1.06e-22	5.17e-21	Altered group
	MACROH2A1	5q31.1	11.4	11.07	0.37	0.37	0.34	1.08e-22	5.27e-21	Altered group
	CTSZ	20q13.32	12.98	12.34	0.69	0.7	0.63	1.18e-22	5.73e-21	Altered group
	NTNG2	9q34.13	5.39	4.17	1.21	1.46	1.22	1.21e-22	5.84e-21	Altered group
	INSL3	19p13.11	2.93	1.89	1.14	1.14	1.04	1.31e-22	6.31e-21	Altered group
	ARHGAP4	Xq28	9.86	9.09	0.75	0.94	0.77	1.32e-22	6.34e-21	Altered group
	DNAJC5B	8q13.1	4.57	3.24	1.49	1.45	1.33	1.57e-22	7.54e-21	Altered group
	ITGAX	16p11.2	9.56	8.59	1.01	1.12	0.97	1.61e-22	7.7e-21	Altered group
	BTN3A3	6p22.2	10.33	9.69	0.69	0.73	0.64	1.8e-22	8.59e-21	Altered group
	STAT2	12q13.3	11.27	10.73	0.64	0.55	0.54	1.9e-22	9.07e-21	Altered group
	ELAPOR1	1p13.3	5.96	4.72	1.28	1.45	1.24	1.91e-22	9.09e-21	Altered group
	PARP12	7q34	9.94	9.54	0.43	0.44	0.39	1.96e-22	9.31e-21	Altered group
	WIPF1	2q31.1	11.32	10.82	0.54	0.56	0.5	2.04e-22	9.65e-21	Altered group
	SLA	8q24.22	9.85	9.01	0.88	0.98	0.84	2.11e-22	9.94e-21	Altered group
	LILRA6	19q13.42	6.91	5.9	1.03	1.2	1.01	2.31e-22	1.09e-20	Altered group
	ADAP2	17q11.2	9.22	8.62	0.61	0.73	0.61	2.48e-22	1.17e-20	Altered group
	TRPV2	17p11.2	9.2	8.59	0.54	0.78	0.61	2.57e-22	1.2e-20	Altered group
	FKBP11	12q13.12	9.15	8.3	0.99	0.89	0.85	2.62e-22	1.23e-20	Altered group
	GAS7	17p13.1	8.79	7.9	0.95	1.02	0.89	2.64e-22	1.23e-20	Altered group
	HLA-DPB2	6p21.32	4.37	3.2	1.38	1.21	1.17	2.96e-22	1.38e-20	Altered group
	IKBKE	1q32.1	7.74	6.88	0.87	1.03	0.86	3.1e-22	1.44e-20	Altered group
	PARP14	3q21.1	11.91	11.39	0.58	0.58	0.52	3.4e-22	1.57e-20	Altered group
	S1PR2	19p13.2	7.17	6.49	0.68	0.83	0.68	4.15e-22	1.92e-20	Altered group
	HK3	5q35.2	6.98	5.92	1.07	1.28	1.06	4.41e-22	2.03e-20	Altered group
	CCL3	17q12	7.69	6.48	1.2	1.49	1.21	5.2e-22	2.39e-20	Altered group
	POU2F2	19q13.2	7.29	6.37	1.02	1.01	0.91	5.54e-22	2.54e-20	Altered group
	DPP9	19p13.3	10.96	10.43	0.59	0.6	0.53	6.35e-22	2.91e-20	Altered group
	SIGLEC10	19q13.41	8.67	7.72	1.02	1.11	0.95	6.86e-22	3.13e-20	Altered group
	TRAF1	9q33.2	9.04	8.28	0.88	0.84	0.76	1.05e-21	4.81e-20	Altered group
	CYBA	16q24.2	11.54	10.78	0.73	0.97	0.76	1.09e-21	4.94e-20	Altered group
	ABCD2	12q12	5.18	4.17	1.17	1.08	1	1.11e-21	5.01e-20	Altered group
	BLK	8p23.1	3.33	2.06	1.57	1.27	1.27	1.11e-21	5.04e-20	Altered group
	LY86	6p25.1	8.3	7.47	0.79	1.07	0.84	1.27e-21	5.72e-20	Altered group
	DERL3	22q11.23	7.53	6.36	1.45	1.16	1.17	1.29e-21	5.8e-20	Altered group
	TNFSF13B	13q33.3	7.03	5.95	1.19	1.24	1.08	1.29e-21	5.8e-20	Altered group
	CYTIP	2q24.1	8.52	7.71	0.88	0.95	0.81	1.43e-21	6.44e-20	Altered group
	TREM2	6p21.1	9.2	8.2	0.99	1.27	1.01	1.44e-21	6.45e-20	Altered group
	GRK6	5q35.3	9.11	8.68	0.42	0.54	0.43	1.52e-21	6.77e-20	Altered group
	ADAM6	14q32.33	13.39	11.45	2.36	2.01	1.94	1.52e-21	6.79e-20	Altered group
	CLEC2D	12p13.31	9.56	9	0.63	0.64	0.56	1.65e-21	7.34e-20	Altered group
	KIR2DL4	19q13.42	3.57	2.54	1.14	1.19	1.03	1.79e-21	7.94e-20	Altered group
	PIK3R5	17p13.1	8.74	7.95	0.77	1	0.79	1.8e-21	7.97e-20	Altered group
	CTSS	1q21.3	11.93	11.11	0.95	0.91	0.82	2.06e-21	9.12e-20	Altered group
	SDC3	1p35.2	11.47	10.88	0.61	0.72	0.59	2.12e-21	9.36e-20	Altered group
	WNT10A	2q35	4.79	3.52	1.37	1.51	1.27	2.2e-21	9.69e-20	Altered group
	TARP	7p14.1	4.88	3.84	1.01	1.32	1.03	2.23e-21	9.76e-20	Altered group
	PALS1	14q23.3	9.38	9.88	0.56	0.59	-0.51	2.49e-21	1.09e-19	Unaltered group
	SEMA4A	1q22	8.73	7.96	0.87	0.89	0.77	2.92e-21	1.28e-19	Altered group
	STAT1	2q32.2	12.74	11.99	0.97	0.72	0.75	3.17e-21	1.38e-19	Altered group
	LINC02694	15q14	1.07	0.47	0.79	0.54	0.59	3.18e-21	1.38e-19	Altered group
	HVCN1	12q24.11	8.22	7.63	0.6	0.74	0.59	3.21e-21	1.39e-19	Altered group
	CEACAM21	19q13.2	5.22	4.31	0.97	1.1	0.91	3.24e-21	1.4e-19	Altered group
	BTK	Xq22.1	8	7.21	0.82	0.98	0.79	3.33e-21	1.44e-19	Altered group
	APOBR	16p12.1	8.38	7.57	0.87	0.99	0.81	3.59e-21	1.55e-19	Altered group
	CD300LF	17q25.1	6.93	6.06	0.91	1.07	0.87	3.84e-21	1.65e-19	Altered group
	ZBTB32	19q13.12	3.31	2.4	1.12	0.94	0.9	4.25e-21	1.83e-19	Altered group
	GBP6	1p22.2	2.7	1.8	1.13	0.89	0.9	4.27e-21	1.83e-19	Altered group
	GMFG	19q13.2	9.7	9.07	0.61	0.82	0.63	4.46e-21	1.9e-19	Altered group
	RFX5	1q21.3	9.97	9.55	0.53	0.42	0.42	4.97e-21	2.12e-19	Altered group
	TMEM229B	14q23.3-q24.1	7.9	7.3	0.62	0.74	0.6	5.52e-21	2.35e-19	Altered group
	PLCXD2	3q13.2	5.92	5.07	0.97	0.98	0.85	5.54e-21	2.35e-19	Altered group
	PDE6G	17q25.3	4.54	3.66	0.98	1.05	0.88	5.66e-21	2.4e-19	Altered group
	OSCAR	19q13.42	6.89	6.06	0.91	1.01	0.83	5.75e-21	2.43e-19	Altered group
	RHEBL1	12q13.12	4.28	3.54	0.73	0.95	0.74	5.79e-21	2.44e-19	Altered group
	KLHDC7B	22q13.33	5.76	4.6	1.28	1.38	1.16	6.77e-21	2.85e-19	Altered group
	GCSAM	3q13.2	4.73	3.96	0.9	0.87	0.77	6.78e-21	2.85e-19	Altered group
	LINC00623	1p11.2	7.9	7.21	0.67	0.9	0.69	7.4e-21	3.1e-19	Altered group
	PTCRA	6p21.1	2.41	1.68	0.89	0.79	0.73	7.93e-21	3.32e-19	Altered group
	FAM225A	9q32	3.7	2.76	1.01	1.17	0.94	8.78e-21	3.67e-19	Altered group
	RUBCNL	13q14.13	6.51	5.59	0.98	1.13	0.91	9.01e-21	3.75e-19	Altered group
	RGL4	22q11.23	4.3	3.44	0.9	1.09	0.86	9.02e-21	3.75e-19	Altered group
	CASP5	11q22.3	2.77	1.75	1.31	1.03	1.02	9.26e-21	3.84e-19	Altered group
	MS4A6A	11q12.2	10.8	9.99	0.83	1.03	0.81	9.47e-21	3.92e-19	Altered group
	FCGR3A	1q23.3	12.01	11.03	1.07	1.19	0.98	1.01e-20	4.17e-19	Altered group
	HEATR9	17q12	1.34	0.54	1.13	0.63	0.8	1.09e-20	4.51e-19	Altered group
	LIMK1	7q11.23	9.75	9.06	0.71	0.86	0.68	1.15e-20	4.73e-19	Altered group
	ADGRG5	16q21	5.56	4.68	1.02	1.03	0.88	1.21e-20	4.98e-19	Altered group
	IFI27	14q32.12	11.17	10.27	0.97	1.13	0.91	1.24e-20	5.09e-19	Altered group
	TICAM2	5q22.3	8.07	7.48	0.59	0.76	0.59	1.35e-20	5.53e-19	Altered group
	L2HGDH	14q21.3	7.36	8.09	0.88	0.81	-0.73	1.35e-20	5.53e-19	Unaltered group
	HLA-DQA1	6p21.32	12.16	11.08	1.17	1.32	1.07	1.43e-20	5.82e-19	Altered group
	ZNF438	10p11.23	8.05	7.76	0.36	0.33	0.3	1.6e-20	6.53e-19	Altered group
	DUSP4	8p12	7.38	6.55	1	0.95	0.84	1.73e-20	7.03e-19	Altered group
	EVI2A	17q11.2	8.94	8.12	0.82	1.08	0.82	1.77e-20	7.18e-19	Altered group
	SP110	2q37.1	9.16	8.75	0.48	0.46	0.4	1.78e-20	7.21e-19	Altered group
	CHFR	12q24.33	8.91	8.46	0.55	0.5	0.45	1.95e-20	7.86e-19	Altered group
	SLC2A6	9q34.2	7.11	6.41	0.74	0.89	0.7	1.99e-20	7.99e-19	Altered group
	DGKZ	11p11.2	10.22	9.67	0.56	0.71	0.55	1.99e-20	7.99e-19	Altered group
	APOC2	19q13.32	7.77	6.27	1.62	1.88	1.5	2.01e-20	8.04e-19	Altered group
	HLA-DOA	6p21.32	10.96	9.98	1.12	1.16	0.98	2.03e-20	8.14e-19	Altered group
	ARHGDIB	12p12.3	12.71	12.15	0.57	0.72	0.56	2.06e-20	8.25e-19	Altered group
	IRF9	14q12	10.42	10.02	0.42	0.5	0.39	2.08e-20	8.28e-19	Altered group
	DTX2	7q11.23	8.64	8.14	0.53	0.63	0.5	2.11e-20	8.4e-19	Altered group
	CCL4L1	17q12 alternate reference locus	7.45	6.16	1.38	1.62	1.29	2.12e-20	8.43e-19	Altered group
	KLHL6	3q27.1	8.33	7.48	0.99	0.98	0.84	2.22e-20	8.8e-19	Altered group
	DOCK2	5q35.1	9.7	8.73	1.06	1.2	0.97	2.33e-20	9.23e-19	Altered group
	RPS6KA4	11q13.1	9.53	9.12	0.44	0.5	0.4	2.34e-20	9.23e-19	Altered group
	NUBPL	14q12	7.64	8.04	0.47	0.46	-0.4	2.53e-20	9.97e-19	Unaltered group
	UNC93B1	11q13.2	9.63	9.11	0.5	0.7	0.52	2.57e-20	1.01e-18	Altered group
	STX11	6q24.2	7.89	7.21	0.75	0.83	0.67	2.65e-20	1.04e-18	Altered group
	OSBPL1A	18q11.2	10.3	10.82	0.61	0.6	-0.52	2.95e-20	1.16e-18	Unaltered group
	SNAI3	16q24.2	5.22	4.54	0.76	0.83	0.67	3.14e-20	1.23e-18	Altered group
	SIGLEC11	19q13.33	4.31	3.24	1.32	1.19	1.07	3.37e-20	1.32e-18	Altered group
	SELL	1q24.2	8.27	7.44	0.96	0.99	0.83	3.54e-20	1.38e-18	Altered group
	HIVEP3	1p34.2	7.66	6.96	0.83	0.8	0.69	3.65e-20	1.42e-18	Altered group
	TNNI2	11p15.5	3.42	2.47	1	1.22	0.95	3.8e-20	1.47e-18	Altered group
	WDFY4	10q11.23	8.45	7.44	1.12	1.25	1.01	3.81e-20	1.48e-18	Altered group
	SYTL1	1p36.11	6.55	5.38	1.33	1.43	1.17	4.04e-20	1.56e-18	Altered group
	BTN3A2	6p22.2	11.72	11.04	0.78	0.83	0.69	4.11e-20	1.59e-18	Altered group
	APOC1	19q13.32	11.15	9.86	1.34	1.68	1.29	4.27e-20	1.64e-18	Altered group
	PRKCB	16p12.2-p12.1	8.27	7.36	1.01	1.13	0.91	4.42e-20	1.7e-18	Altered group
	PHF19	9q33.2	8.67	8.16	0.58	0.63	0.51	4.42e-20	1.7e-18	Altered group
	ARHGAP25	2p13.3	9.68	9.08	0.56	0.81	0.59	4.56e-20	1.74e-18	Altered group
	NFAM1	22q13.2	8.6	7.87	0.77	0.95	0.73	4.66e-20	1.78e-18	Altered group
	ZDHHC18	1p36.11	9.33	8.99	0.39	0.42	0.34	4.84e-20	1.85e-18	Altered group
	VEZF1	17q22	10.4	10.74	0.42	0.41	-0.35	4.9e-20	1.86e-18	Unaltered group
	IL17RD	3p14.3	7.81	8.75	1.17	1.05	-0.94	5.11e-20	1.94e-18	Unaltered group
	PARP9	3q21.1	10.71	10.3	0.5	0.48	0.41	5.23e-20	1.98e-18	Altered group
	MX2	21q22.3	8.35	7.67	0.77	0.83	0.68	5.35e-20	2.02e-18	Altered group
	HAMP	19q13.12	4.12	2.61	1.76	1.8	1.51	5.92e-20	2.24e-18	Altered group
	MS4A1	11q12.2	5.24	3.89	1.68	1.49	1.35	6.4e-20	2.41e-18	Altered group
	DOK1	2p13.1	8.51	8.01	0.47	0.68	0.5	6.47e-20	2.43e-18	Altered group
	TRANK1	3p22.2	9.55	8.95	0.67	0.76	0.6	7.54e-20	2.83e-18	Altered group
	NMI	2q23.3	9.24	8.75	0.45	0.67	0.48	7.58e-20	2.84e-18	Altered group
	GAL3ST4	7q22.1	8.71	7.9	0.9	1.04	0.82	7.8e-20	2.92e-18	Altered group
	PTTG1	5q33.3	7.22	6.3	1.07	1.1	0.91	8.45e-20	3.15e-18	Altered group
	CPNE7	16q24.3	4.98	3.49	1.67	1.87	1.49	8.83e-20	3.29e-18	Altered group
	TAGAP	6q25.3	8.11	7.29	0.89	1.06	0.82	9.22e-20	3.42e-18	Altered group
	POU3F1	1p34.3	3.64	2.8	1.07	0.91	0.84	9.22e-20	3.42e-18	Altered group
	ACADSB	10q26.13	9.57	10.23	0.77	0.8	-0.66	9.82e-20	3.64e-18	Unaltered group
	REEP4	8p21.3	8.38	7.86	0.6	0.63	0.51	1.09e-19	4.04e-18	Altered group
	PTPRC	1q31.3-q32.1	10.91	10.02	1.05	1.08	0.89	1.11e-19	4.1e-18	Altered group
	BATF3	1q32.3	6.12	5.27	0.84	1.16	0.85	1.11e-19	4.1e-18	Altered group
	FCRL6	1q23.2	5.82	4.82	1.13	1.25	1	1.15e-19	4.24e-18	Altered group
	TNFRSF6B	20q13.33	8.38	6.99	1.5	1.82	1.39	1.18e-19	4.32e-18	Altered group
	C1R	12p13.31	12.65	11.37	1.31	1.71	1.28	1.21e-19	4.43e-18	Altered group
	OTOF	2p23.3	2.55	1.65	1.13	1.01	0.9	1.32e-19	4.82e-18	Altered group
	OAS2	12q24.13	10.45	9.78	0.7	0.88	0.67	1.35e-19	4.93e-18	Altered group
	CCL19	9p13.3	5.5	3.45	2.62	2.27	2.05	1.42e-19	5.19e-18	Altered group
	LGALS3BP	17q25	13.62	12.91	0.79	0.9	0.7	1.44e-19	5.25e-18	Altered group
	TNFRSF17	16p13.13	3.34	1.93	1.95	1.36	1.41	1.45e-19	5.26e-18	Altered group
	MGAT1	5q35.3	12.35	12	0.39	0.46	0.36	1.5e-19	5.43e-18	Altered group
	GIMAP2	7q36.1	8.61	7.94	0.7	0.89	0.67	1.56e-19	5.64e-18	Altered group
	NME8	7p14.1	2.96	2.12	1.01	0.99	0.84	1.63e-19	5.87e-18	Altered group
	ATP1A3	19q13.2	4.79	3.41	1.41	1.87	1.38	1.63e-19	5.89e-18	Altered group
	TLDC2	20q11.23	5.78	4.91	0.97	1.1	0.87	1.73e-19	6.22e-18	Altered group
	ERMN	2q24.1	3.63	2.63	1.18	1.21	1	1.8e-19	6.46e-18	Altered group
	ADCY7	16q12.1	9.46	8.77	0.81	0.84	0.68	1.87e-19	6.72e-18	Altered group
	FGR	1p35.3	8.74	8.05	0.77	0.87	0.68	1.91e-19	6.84e-18	Altered group
	CRYBB1	22q12.1	3.6	2.75	1	1.04	0.85	2.13e-19	7.6e-18	Altered group
	CHST11	12q23.3	8.2	7.51	0.75	0.89	0.68	2.25e-19	8.04e-18	Altered group
	SEPTIN6	Xq24	9.85	9.32	0.64	0.63	0.53	2.38e-19	8.48e-18	Altered group
	CTDSPL	3p22.2	9.97	10.45	0.51	0.64	-0.48	2.39e-19	8.49e-18	Unaltered group
	TMEM156	4p14	5.3	4.47	1.01	0.99	0.83	2.64e-19	9.37e-18	Altered group
	NAPSB	19q13.33	8.4	7.29	1.31	1.38	1.11	2.9e-19	1.03e-17	Altered group
	SAMD9L	7q21.2	10.3	9.55	0.9	0.9	0.75	3.02e-19	1.07e-17	Altered group
	BMS1P20	22q11.22	12.6	10.93	2.33	1.61	1.67	3.12e-19	1.1e-17	Altered group
	MYO9B	19p13.11	11.01	10.56	0.54	0.56	0.45	3.21e-19	1.13e-17	Altered group
	TNS4	17q21.2	3.47	2.35	1.14	1.54	1.12	3.47e-19	1.22e-17	Altered group
	IFITM1	11p15.5	11.62	10.86	0.82	1.01	0.76	3.56e-19	1.25e-17	Altered group
	MATK	19p13.3	6.91	6.1	0.92	1.04	0.81	3.56e-19	1.25e-17	Altered group
	DPEP2	16q22.1	6.8	6.1	0.76	0.93	0.7	3.66e-19	1.28e-17	Altered group
	MAX	14q23.3	10.47	10.2	0.31	0.33	0.26	4.11e-19	1.44e-17	Altered group
	MOV10	1p13.2	10.08	9.64	0.53	0.53	0.44	4.9e-19	1.71e-17	Altered group
	PTK2B	8p21.2	9.57	9.08	0.61	0.59	0.5	5.15e-19	1.79e-17	Altered group
	GBGT1	9q34.2	7.75	7.12	0.62	0.89	0.63	5.74e-19	1.99e-17	Altered group
	ALDH6A1	14q24.3	8.11	9.12	1.2	1.26	-1.01	6.2e-19	2.15e-17	Unaltered group
	C1S	12p13.31	12.99	11.66	1.4	1.83	1.34	6.43e-19	2.23e-17	Altered group
	S100A11	1q21.3	12.71	12.05	0.81	0.79	0.66	6.44e-19	2.23e-17	Altered group
	TBXAS1	7q34	9.29	8.69	0.69	0.78	0.6	6.59e-19	2.27e-17	Altered group
	SAMSN1	21q11.2	8.04	7.2	0.99	1.06	0.84	6.69e-19	2.3e-17	Altered group
	ANKRD13D	11q13.2	8.78	8.2	0.71	0.73	0.59	7.33e-19	2.52e-17	Altered group
	KCNMB1	5q35.1	7.68	6.84	0.97	1.09	0.84	7.51e-19	2.58e-17	Altered group
	IRF7	11p15.5	9.19	8.37	0.94	1.07	0.82	7.65e-19	2.62e-17	Altered group
	TBX21	17q21.32	5.81	4.97	0.9	1.15	0.84	8.31e-19	2.84e-17	Altered group
	TOR2A	9q34.11	7.77	7.36	0.44	0.57	0.41	9.27e-19	3.17e-17	Altered group
	TMC6	17q25.3	9.25	8.65	0.63	0.83	0.6	9.88e-19	3.37e-17	Altered group
	ADGRE5	19p13.12	11.2	10.61	0.59	0.83	0.59	9.94e-19	3.38e-17	Altered group
	C19ORF38	19p13.2	5.75	5.01	0.87	0.96	0.74	1.01e-18	3.42e-17	Altered group
	JPT1	17q25.1	9.85	9.23	0.73	0.78	0.61	1.02e-18	3.47e-17	Altered group
	ALOX5	10q11.21	9.91	8.89	1.2	1.29	1.01	1.05e-18	3.55e-17	Altered group
	DAPP1	4q23	6.67	5.78	1.04	1.15	0.89	1.1e-18	3.72e-17	Altered group
	BEND4	4p13	2.62	1.69	1.21	1.06	0.93	1.14e-18	3.85e-17	Altered group
	MYD88	3p22.2	10.28	9.86	0.44	0.59	0.42	1.14e-18	3.85e-17	Altered group
	MFSD13A	10q24.32	6.59	6.05	0.58	0.75	0.54	1.17e-18	3.94e-17	Altered group
	CCR8	3p22.1	2.77	1.73	1.34	1.22	1.04	1.24e-18	4.17e-17	Altered group
	PDCD1LG2	9p24.1	6.83	6.01	1.01	1.04	0.83	1.33e-18	4.47e-17	Altered group
	FCRL5	1q23.1	4.78	3.13	2.28	1.75	1.65	1.35e-18	4.5e-17	Altered group
	S100A4	1q21.3	10.52	9.8	0.74	1.01	0.72	1.52e-18	5.07e-17	Altered group
	CCR1	3p21.31	8.61	7.69	1.02	1.24	0.92	1.56e-18	5.2e-17	Altered group
	CSF3R	1p34.3	8.5	7.65	0.93	1.16	0.85	1.57e-18	5.24e-17	Altered group
	APOBEC3F	22q13.1	8.21	7.71	0.58	0.66	0.5	1.63e-18	5.4e-17	Altered group
	FNBP1L	1p22.1	10.75	11.18	0.5	0.57	-0.43	1.67e-18	5.54e-17	Unaltered group
	ZNF770	15q14	9.91	10.33	0.51	0.53	-0.42	1.7e-18	5.62e-17	Unaltered group
	TFAP2E	1p34.3	3.54	2.8	0.91	0.91	0.73	1.78e-18	5.88e-17	Altered group
	BTN3A1	6p22.2	10.91	10.32	0.74	0.72	0.59	1.84e-18	6.08e-17	Altered group
	CD40LG	Xq26.3	5.41	4.45	1.06	1.32	0.96	1.85e-18	6.11e-17	Altered group
	ACP2	11p11.2	10.24	9.89	0.43	0.44	0.35	1.87e-18	6.15e-17	Altered group
	CYTH1	17q25.3	9.86	9.53	0.42	0.39	0.33	1.93e-18	6.34e-17	Altered group
	TMPRSS3	21q22.3	6.68	4.93	1.85	2.46	1.76	1.98e-18	6.51e-17	Altered group
	IGSF6	16p12.2	7.82	6.93	1.05	1.16	0.89	2.01e-18	6.58e-17	Altered group
	C2CD2L	11q23.3	8.17	7.8	0.4	0.51	0.37	2.01e-18	6.58e-17	Altered group
	RIN3	14q32.12	9.88	9.34	0.54	0.78	0.54	2.04e-18	6.66e-17	Altered group
	FCRLA	1q23.3	3.69	2.52	1.6	1.27	1.17	2.04e-18	6.66e-17	Altered group
	DUSP10	1q41	7.7	7.05	0.75	0.85	0.65	2.06e-18	6.7e-17	Altered group
	PATL2	15q21.1	5.02	3.99	1.31	1.26	1.04	2.11e-18	6.84e-17	Altered group
	GPR55	2q37.1	4.37	3.5	1.08	1.08	0.87	2.14e-18	6.94e-17	Altered group
	ARHGEF1	19q13.2	10.9	10.35	0.67	0.7	0.55	2.2e-18	7.12e-17	Altered group
	PLEKHO2	15q22.31	10.88	10.42	0.52	0.61	0.46	2.29e-18	7.41e-17	Altered group
	SERPING1	11q12.1	13.88	12.98	0.92	1.27	0.89	2.43e-18	7.84e-17	Altered group
	A1BG-AS1	19q13.43	5.95	5.29	0.68	0.92	0.65	2.56e-18	8.26e-17	Altered group
	SMAP2	1p34.2	10.52	10.08	0.56	0.55	0.44	2.62e-18	8.43e-17	Altered group
	ITGB7	12q13.13	9.04	8.42	0.69	0.84	0.62	2.63e-18	8.46e-17	Altered group
	E2F2	1p36.12	5.59	4.84	0.85	1.01	0.75	2.66e-18	8.53e-17	Altered group
	KCNAB2	1p36.31	8.99	8.26	0.83	1	0.74	2.77e-18	8.89e-17	Altered group
	ERLIN2	8p11.23	10.74	11.13	0.51	0.45	-0.39	2.79e-18	8.92e-17	Unaltered group
	CTRL	16q22.1	4.02	3.06	1.27	1.11	0.96	2.97e-18	9.48e-17	Altered group
	PAIP2B	2p13.3	7.49	8.44	1.2	1.17	-0.95	3e-18	9.55e-17	Unaltered group
	LRP8	1p32.3	5.69	4.85	1.06	1.04	0.84	3.07e-18	9.77e-17	Altered group
	SYPL1	7q22.2	11.48	11.85	0.49	0.45	-0.38	3.14e-18	9.98e-17	Unaltered group
	SHISAL2A	1p32.3	4.15	3.34	0.98	1.05	0.81	3.24e-18	1.03e-16	Altered group
	DBT	1p21.2	9.16	9.51	0.4	0.49	-0.36	3.35e-18	1.06e-16	Unaltered group
	ANKRD22	10q23.31	6.83	5.49	1.6	1.74	1.34	3.51e-18	1.11e-16	Altered group
	APOBEC3C	22q13.1	9.17	8.35	0.85	1.18	0.82	3.63e-18	1.15e-16	Altered group
	HLA-G	6p22.1	9.71	8.32	1.77	1.69	1.38	3.75e-18	1.18e-16	Altered group
	AURKB	17p13.1	5.65	4.69	1.16	1.23	0.95	3.98e-18	1.25e-16	Altered group
	SH3KBP1	Xp22.12	10.09	9.61	0.56	0.63	0.47	4.26e-18	1.34e-16	Altered group
	RRN3P2	16p11.2	4.47	3.55	1.25	1.06	0.92	4.5e-18	1.41e-16	Altered group
	SLC25A53	Xq22.2	4.38	3.72	0.86	0.78	0.65	4.59e-18	1.44e-16	Altered group
	CCM2	7p13	10.23	9.78	0.53	0.6	0.45	4.6e-18	1.44e-16	Altered group
	MAFB	20q12	10.2	9.5	0.86	0.89	0.7	4.67e-18	1.46e-16	Altered group
	C11ORF21	11p15.5	4.9	4	1.1	1.15	0.89	5.16e-18	1.61e-16	Altered group
	SLC38A5	Xp11.23	6.67	4.91	2.25	2.16	1.75	5.35e-18	1.67e-16	Altered group
	ABI3	17q21.32	9.29	8.76	0.52	0.78	0.53	5.41e-18	1.68e-16	Altered group
	ARHGAP22	10q11.22-q11.23	7.35	6.65	0.74	0.99	0.7	5.44e-18	1.69e-16	Altered group
	HLA-C	6p21.33	15.29	14.76	0.65	0.68	0.52	5.48e-18	1.7e-16	Altered group
	TNFSF14	19p13.3	4.64	3.41	1.49	1.61	1.23	6.28e-18	1.94e-16	Altered group
	APOL4	22q12.3	7.78	6.87	1.18	1.12	0.91	6.47e-18	2e-16	Altered group
	FBXO6	1p36.22	8.55	7.97	0.69	0.77	0.58	7.17e-18	2.21e-16	Altered group
	B2M	15q21.1	16.52	16.06	0.57	0.59	0.46	7.74e-18	2.38e-16	Altered group
	AKAP5	14q23.3	6.48	5.71	0.96	0.99	0.77	8.34e-18	2.57e-16	Altered group
	CLIC3	9q34.3	4.9	3.75	1.38	1.55	1.16	8.72e-18	2.68e-16	Altered group
	CFL1	11q13.1	13.61	13.27	0.41	0.44	0.34	8.86e-18	2.72e-16	Altered group
	CYBC1	17q25.3	10.56	10.15	0.46	0.57	0.41	9.45e-18	2.89e-16	Altered group
	S100B	21q22.3	4.94	3.88	1.39	1.31	1.06	9.9e-18	3.03e-16	Altered group
	ZFYVE9	1p32.3	9	9.43	0.56	0.54	-0.43	1.04e-17	3.18e-16	Unaltered group
	HSPA6	1q23.3	8.08	7.23	0.96	1.18	0.85	1.12e-17	3.41e-16	Altered group
	VAMP5	2p11.2	10.27	9.68	0.58	0.88	0.59	1.12e-17	3.42e-16	Altered group
	MYBL2	20q13.12	6.95	5.89	1.3	1.4	1.06	1.22e-17	3.72e-16	Altered group
	IL10	1q32.1	4.27	3.3	1.21	1.26	0.97	1.24e-17	3.76e-16	Altered group
	MTMR12	5p13.3	10.01	10.37	0.45	0.47	-0.36	1.49e-17	4.5e-16	Unaltered group
	RCC2	1p36.13	11.18	10.78	0.46	0.56	0.4	1.54e-17	4.66e-16	Altered group
	OGFR	20q13.33	10.51	10.04	0.56	0.63	0.47	1.6e-17	4.82e-16	Altered group
	CYP51A1	7q21.2	9.64	10.17	0.71	0.62	-0.52	1.6e-17	4.82e-16	Unaltered group
	LMBR1	7q36.3	9.68	10.08	0.54	0.49	-0.4	1.65e-17	4.97e-16	Unaltered group
	LY96	8q21.11	7.38	6.58	0.99	1.06	0.8	1.67e-17	5.03e-16	Altered group
	ADORA3	1p13.2	8.56	7.74	0.95	1.14	0.82	1.7e-17	5.11e-16	Altered group
	GCH1	14q22.2	8.02	7.49	0.69	0.67	0.53	1.75e-17	5.24e-16	Altered group
	LAP3	4p15.32	11.45	10.94	0.76	0.5	0.51	1.94e-17	5.82e-16	Altered group
	ARID5A	2q11.2	9.58	8.93	0.71	0.94	0.65	2.04e-17	6.09e-16	Altered group
	C1ORF54	1q21.2	8.18	7.6	0.69	0.8	0.58	2.06e-17	6.15e-16	Altered group
	HLA-L	6p22.1	6.44	5.68	0.95	1	0.76	2.07e-17	6.15e-16	Altered group
	CLEC12A	12p13.31	6.22	5.21	1.23	1.35	1.01	2.07e-17	6.15e-16	Altered group
	FAM30A	14q32.33	3.77	2.41	1.98	1.47	1.36	2.23e-17	6.62e-16	Altered group
	TCF7	5q31.1	7.7	6.9	1.02	1.03	0.8	2.29e-17	6.8e-16	Altered group
	FAM104A	17q25.1	9.25	9.03	0.28	0.29	0.22	2.39e-17	7.08e-16	Altered group
	IL9R	Xq28 and Yq12	2.78	1.96	1.11	0.99	0.82	2.44e-17	7.21e-16	Altered group
	TLR2	4q31.3	9.41	8.72	0.86	0.9	0.68	2.52e-17	7.46e-16	Altered group
	CD101	1p13.1	5.66	4.93	0.94	0.95	0.73	2.58e-17	7.6e-16	Altered group
	GPHN	14q23.3	8.01	8.64	0.68	0.92	-0.63	2.77e-17	8.17e-16	Unaltered group
	FCHSD1	5q31.3	8.49	7.8	0.81	0.96	0.69	3.01e-17	8.86e-16	Altered group
	SCIMP	17p13.2	5.59	4.75	1.06	1.12	0.85	3.05e-17	8.94e-16	Altered group
	CSF1	1p13.3	9.95	9.33	0.7	0.88	0.62	3.08e-17	9.03e-16	Altered group
	CAPZA1	1p13.2	11.57	11.24	0.38	0.49	0.34	3.3e-17	9.66e-16	Altered group
	BLM	15q26.1	5.66	4.99	0.82	0.91	0.67	3.33e-17	9.72e-16	Altered group
	SPAG9	17q21.33	11.38	11.79	0.51	0.54	-0.41	3.36e-17	9.82e-16	Unaltered group
	COBLL1	2q24.3	9.8	10.38	0.66	0.85	-0.59	3.51e-17	1.02e-15	Unaltered group
	ISG15	1p36.33	9.7	8.87	0.96	1.16	0.82	3.57e-17	1.04e-15	Altered group
	WNT10B	12q13.12	2.97	1.94	1.37	1.28	1.03	3.59e-17	1.04e-15	Altered group
	ACTB	7p22.1	16.48	16.13	0.46	0.46	0.35	3.71e-17	1.08e-15	Altered group
	CD70	19p13.3	9.72	7.87	1.68	2.92	1.85	3.81e-17	1.1e-15	Altered group
	OPHN1	Xq12	7.04	7.52	0.64	0.58	-0.47	3.83e-17	1.11e-15	Unaltered group
	ASPHD2	22q12.1	6.75	5.96	0.98	1.08	0.79	3.85e-17	1.11e-15	Altered group
	HLA-DRB6	6p21.32	9.66	8.56	1.3	1.52	1.1	3.92e-17	1.13e-15	Altered group
	LMNB1	5q23.2	8.66	8.04	0.77	0.85	0.63	3.93e-17	1.13e-15	Altered group
	NARS2	11q14.1	8.1	8.43	0.36	0.48	-0.33	4.12e-17	1.18e-15	Unaltered group
	ARPC3	12q24.11	12.05	11.7	0.48	0.44	0.36	4.34e-17	1.25e-15	Altered group
	TRIM11	1q42.13	8.56	8.23	0.39	0.48	0.34	4.42e-17	1.27e-15	Altered group
	LINC02591	1q21.1	8.26	7.58	0.86	0.9	0.68	4.79e-17	1.37e-15	Altered group
	SIGLEC7	19q13.41	6.59	5.76	0.99	1.17	0.84	4.86e-17	1.39e-15	Altered group
	EMP3	19q13.33	10.47	9.85	0.73	0.89	0.62	4.87e-17	1.39e-15	Altered group
	SIGLEC8	19q13.33-q13.41	7.44	6.39	1.28	1.45	1.05	4.95e-17	1.41e-15	Altered group
	USF1	1q23.3	9.8	9.44	0.45	0.48	0.36	5.16e-17	1.47e-15	Altered group
	IL20RB	3q22.3	7.44	5.37	2.85	2.51	2.07	5.19e-17	1.47e-15	Altered group
	RFPL1S	22q12.2	3.25	2.55	0.86	0.97	0.7	5.19e-17	1.47e-15	Altered group
	KLRB1	12p13.31	7.06	6.23	0.98	1.18	0.83	5.32e-17	1.51e-15	Altered group
	EPB41L5	2q14.2	8.78	9.31	0.72	0.67	-0.53	5.36e-17	1.52e-15	Unaltered group
	CXCL16	17p13.2	10.96	10.43	0.62	0.75	0.53	5.36e-17	1.52e-15	Altered group
	TRIM22	11p15.4	11.2	10.64	0.67	0.8	0.57	5.91e-17	1.67e-15	Altered group
	APOE	19q13.32	13.36	12.34	1.18	1.48	1.03	7.04e-17	1.99e-15	Altered group
	ARHGAP5	14q12	10.65	11.11	0.58	0.61	-0.46	7.1e-17	2e-15	Unaltered group
	CLEC2B	12p13.31	8.76	8.05	0.77	1.06	0.71	7.37e-17	2.07e-15	Altered group
	CD300A	17q25.1	8.96	8.21	0.81	1.13	0.76	7.45e-17	2.09e-15	Altered group
	STK10	5q35.1	10.4	9.98	0.5	0.59	0.42	7.61e-17	2.13e-15	Altered group
	TNFSF12-TNFSF13	17p13.1	8.25	6.99	1.32	1.93	1.26	7.9e-17	2.21e-15	Altered group
	SIGLEC9	19q13.3-q13.4	6.67	5.91	0.92	1.07	0.76	8.09e-17	2.26e-15	Altered group
	STAG3	7q22.1	5.06	4.31	0.91	1.04	0.75	8.36e-17	2.33e-15	Altered group
	GBP4	1p22.2	11.64	10.84	0.98	1.11	0.8	9.08e-17	2.53e-15	Altered group
	CCR2	3p21.31	7.59	6.64	1.16	1.35	0.96	9.33e-17	2.6e-15	Altered group
	LRPPRC	2p21	11.47	11.86	0.53	0.5	-0.39	9.33e-17	2.6e-15	Unaltered group
	JCHAIN	4q13.3	10.55	8.95	2.21	1.98	1.6	1.01e-16	2.79e-15	Altered group
	ETV6	12p13.2	9.94	9.53	0.52	0.57	0.41	1.01e-16	2.8e-15	Altered group
	HINT3	6q22.32	9.4	9.75	0.43	0.48	-0.35	1.03e-16	2.86e-15	Unaltered group
	TVP23A	16p13.13	5.09	4.38	0.91	0.96	0.71	1.1e-16	3.03e-15	Altered group
	GJD3	17q21.2	7.31	6.51	1.02	1.08	0.8	1.18e-16	3.25e-15	Altered group
	VMO1	17p13.2	5.83	5.07	0.95	1.07	0.77	1.18e-16	3.27e-15	Altered group
	KIAA0930	22q13.31	11.02	10.59	0.54	0.6	0.43	1.22e-16	3.35e-15	Altered group
	EVL	14q32.2	10.78	10.24	0.62	0.8	0.54	1.23e-16	3.38e-15	Altered group
	COTL1	16q24.1	11.91	11.4	0.57	0.76	0.51	1.29e-16	3.54e-15	Altered group
	CNN2	19p13.3	10.78	10.18	0.75	0.83	0.6	1.33e-16	3.65e-15	Altered group
	HLA-DQB1	6p21.32	12.55	11.68	1.04	1.26	0.88	1.35e-16	3.7e-15	Altered group
	PSMA5	1p13.3	10.28	9.96	0.44	0.39	0.32	1.39e-16	3.79e-15	Altered group
	CUL5	11q22.3	9.72	10.06	0.42	0.48	-0.34	1.46e-16	3.99e-15	Unaltered group
	MYOD1	11p15.1	0.82	0.21	1	0.51	0.61	1.46e-16	3.99e-15	Altered group
	CD19	16p11.2	2.75	1.5	1.91	1.32	1.25	1.69e-16	4.6e-15	Altered group
	TREML1	6p21.1	2.5	1.79	0.98	0.91	0.72	1.7e-16	4.61e-15	Altered group
	TXNDC16	14q22.1	8.02	8.59	0.74	0.75	-0.56	1.84e-16	4.99e-15	Unaltered group
	PLEKHF1	19q12	7.37	6.72	0.77	0.94	0.65	1.86e-16	5.05e-15	Altered group
	MS4A14	11q12.2	6.51	5.54	1.29	1.3	0.97	2.02e-16	5.46e-15	Altered group
	PLB1	2p23.2	6.53	5.83	0.86	1	0.7	2.04e-16	5.53e-15	Altered group
	CCL8	17q12	5.89	4.87	1.31	1.37	1.01	2.05e-16	5.54e-15	Altered group
	RHBDF2	17q25.1	10.26	9.77	0.58	0.72	0.49	2.09e-16	5.63e-15	Altered group
	LRP6	12p13.2	9.59	10.09	0.69	0.65	-0.5	2.22e-16	5.98e-15	Unaltered group
	HENMT1	1p13.3	6.6	5.98	0.69	0.95	0.63	2.33e-16	6.28e-15	Altered group
	ZXDB	Xp11.21	8.42	8.74	0.44	0.43	-0.32	2.44e-16	6.57e-15	Unaltered group
	NLRC4	2p22.3	6.63	5.97	0.83	0.94	0.66	2.46e-16	6.6e-15	Altered group
	KLRC2	12p13.2	2.89	1.99	1.23	1.16	0.9	2.51e-16	6.74e-15	Altered group
	HCG26	6p21.3	7.21	6.55	0.92	0.85	0.66	2.62e-16	7.02e-15	Altered group
	PTGDR	14q22.1	5.21	4.42	0.98	1.11	0.79	2.66e-16	7.12e-15	Altered group
	RNASE2	14q11.2	4.91	3.93	1.26	1.37	0.99	2.68e-16	7.15e-15	Altered group
	TWF2	3p21.2	10.05	9.65	0.44	0.63	0.41	2.7e-16	7.21e-15	Altered group
	ADAMTS14	10q22.1	5.67	4.44	1.66	1.61	1.23	2.75e-16	7.31e-15	Altered group
	SLC25A28	10q24.2	9.58	9.19	0.53	0.5	0.38	3.15e-16	8.37e-15	Altered group
	RAVER2	1p31.3	8.82	9.29	0.62	0.62	-0.47	3.19e-16	8.46e-15	Unaltered group
	THEMIS2	1p35.3	9.7	9.07	0.82	0.86	0.63	3.2e-16	8.48e-15	Altered group
	TRIM23	5q12.3	8.6	8.97	0.48	0.51	-0.37	3.73e-16	9.89e-15	Unaltered group
	TLR9	3p21.2	4.6	3.93	0.92	0.87	0.67	4.11e-16	1.08e-14	Altered group
	CDKL2	4q21.1	6.78	7.5	1.02	0.89	-0.72	4.11e-16	1.08e-14	Unaltered group
	FCGR2A	1q23.3	10.75	10.11	0.77	0.95	0.64	4.19e-16	1.11e-14	Altered group
	GHRL	3p25.3	2.79	2.08	1	0.93	0.72	4.21e-16	1.11e-14	Altered group
	SMARCA1	Xq25-q26.1	9.78	10.21	0.6	0.54	-0.42	4.56e-16	1.2e-14	Unaltered group
	HHAT	1q32.2	7.65	8.14	0.63	0.7	-0.5	4.57e-16	1.2e-14	Unaltered group
	LGR4	11p14.1	10.48	11.05	0.73	0.81	-0.57	4.78e-16	1.25e-14	Unaltered group
	TSPAN32	11p15.5	4.92	4.07	1.2	1.11	0.86	4.92e-16	1.29e-14	Altered group
	BBS7	4q27	8.13	8.44	0.41	0.43	-0.31	5.03e-16	1.32e-14	Unaltered group
	PIF1	15q22.31	4.45	3.56	1.23	1.19	0.9	5.52e-16	1.44e-14	Altered group
	SLC35F5	2q14.1	9.96	10.38	0.55	0.58	-0.42	5.82e-16	1.52e-14	Unaltered group
	TMEM245	9q31.3	10.99	11.45	0.62	0.63	-0.46	5.84e-16	1.52e-14	Unaltered group
	CORO2A	9q22.33	7.23	6.44	1	1.14	0.79	5.92e-16	1.54e-14	Altered group
	NCKAP1	2q32.1	11.82	12.16	0.46	0.46	-0.34	6.17e-16	1.61e-14	Unaltered group
	LOXL3	2p13.1	7.28	6.6	0.87	0.98	0.69	6.47e-16	1.68e-14	Altered group
	TOGARAM1	14q21.2	8.62	9.02	0.55	0.52	-0.4	6.48e-16	1.68e-14	Unaltered group
	PTGER4	5p13.1	8.04	7.42	0.81	0.87	0.62	6.63e-16	1.72e-14	Altered group
	NUP210	3p25.1	9.51	8.91	0.78	0.84	0.6	7.19e-16	1.86e-14	Altered group
	STRADA	17q23.3	9.15	8.86	0.4	0.41	0.3	7.44e-16	1.92e-14	Altered group
	SERPINF1	17p13.3	9.89	8.76	1.45	1.59	1.12	7.46e-16	1.93e-14	Altered group
	B3GNTL1	17q25.3	6.25	5.64	0.73	0.92	0.62	8.12e-16	2.09e-14	Altered group
	SLCO5A1	8q13.3	2.64	1.82	1.13	1.1	0.82	8.25e-16	2.12e-14	Altered group
	GTSF1	12q13.13	2.57	1.57	1.37	1.36	1	8.85e-16	2.27e-14	Altered group
	PSMB2	1p34.3	10.66	10.42	0.35	0.32	0.25	8.91e-16	2.29e-14	Altered group
	CYP2S1	19q13.2	6.12	5.39	0.93	1.03	0.72	9e-16	2.31e-14	Altered group
	ITIH4	3p21.1	6.53	4.97	2.13	2.09	1.55	9.1e-16	2.33e-14	Altered group
	CLEC7A	12p13.2	8.3	7.51	1	1.15	0.79	9.34e-16	2.39e-14	Altered group
	HLA-DQB2	6p21.32	7.99	6.91	1.46	1.48	1.08	9.38e-16	2.4e-14	Altered group
	CELF2	10p14	9.58	8.98	0.8	0.84	0.6	9.53e-16	2.43e-14	Altered group
	ITGAD	16p11.2	4.76	3.48	1.72	1.76	1.28	9.55e-16	2.43e-14	Altered group
	LINC00937	12p13.31	2.94	2.03	1.31	1.16	0.91	9.65e-16	2.45e-14	Altered group
	SOCS1	16p13.13	7.11	6.23	1.11	1.3	0.89	9.71e-16	2.47e-14	Altered group
	ADA	20q13.12	7.98	7.24	0.94	1.07	0.74	1.01e-15	2.57e-14	Altered group
	SOS2	14q21.3	9.89	10.26	0.49	0.52	-0.37	1.02e-15	2.58e-14	Unaltered group
	HMGCS1	5p12	9.68	10.03	0.47	0.49	-0.35	1.12e-15	2.83e-14	Unaltered group
	PCCA	13q32.3	9.15	9.72	0.72	0.82	-0.57	1.13e-15	2.85e-14	Unaltered group
	LAMP3	3q27.1	7.17	6.46	0.89	1.06	0.72	1.13e-15	2.86e-14	Altered group
	UBD	6p22.1	11.38	10.1	1.53	1.94	1.28	1.13e-15	2.86e-14	Altered group
	LRFN1	19q13.2	5.63	4.98	0.77	0.98	0.65	1.14e-15	2.86e-14	Altered group
	SALL4	20q13.2	3.08	1.91	1.61	1.58	1.17	1.21e-15	3.04e-14	Altered group
	SUCLA2	13q14.2	9.54	9.95	0.53	0.59	-0.41	1.21e-15	3.05e-14	Unaltered group
	DPY19L4	8q22.1	9.63	9.98	0.44	0.5	-0.34	1.29e-15	3.25e-14	Unaltered group
	M1AP	2p13.1	3.84	3.16	0.9	0.96	0.68	1.39e-15	3.49e-14	Altered group
	MMUT	6p12.3	9.46	9.95	0.63	0.7	-0.48	1.51e-15	3.79e-14	Unaltered group
	LYL1	19p13.13	7.25	6.62	0.71	1	0.63	1.54e-15	3.85e-14	Altered group
	STX4	16p11.2	10.29	9.92	0.46	0.55	0.37	1.54e-15	3.85e-14	Altered group
	IFI16	1q23.1	11.57	11.03	0.6	0.85	0.54	1.59e-15	3.96e-14	Altered group
	LRRC25	19p13.11	8.62	7.83	0.98	1.18	0.79	1.68e-15	4.18e-14	Altered group
	SBNO2	19p13.3	10.54	10.04	0.57	0.78	0.5	1.68e-15	4.18e-14	Altered group
	TNIP2	4p16.3	9.48	9.1	0.5	0.55	0.38	1.69e-15	4.2e-14	Altered group
	STK17B	2q32.3	9.96	9.4	0.68	0.86	0.56	1.7e-15	4.21e-14	Altered group
	SP100	2q37.1	11.04	10.78	0.34	0.37	0.26	1.71e-15	4.24e-14	Altered group
	CCL22	16q21	5.26	4.32	1.31	1.28	0.94	1.79e-15	4.44e-14	Altered group
	SLC17A9	20q13.33	7.21	6.09	1.44	1.62	1.11	1.93e-15	4.77e-14	Altered group
	CRELD2	22q13.33	9.13	8.69	0.53	0.67	0.44	2.07e-15	5.12e-14	Altered group
	C5ORF58	5q35.1	3.26	2.39	1.29	1.1	0.87	2.08e-15	5.12e-14	Altered group
	TNFRSF8	1p36.22	4.64	3.99	0.83	0.95	0.65	2.09e-15	5.16e-14	Altered group
	SMAD4	18q21.2	10.55	10.83	0.39	0.38	-0.28	2.13e-15	5.25e-14	Unaltered group
	SYDE2	1p22.3	5.91	6.6	0.97	0.94	-0.69	2.22e-15	5.46e-14	Unaltered group
	POLA2	11q13.1	7.91	7.61	0.39	0.45	0.3	2.28e-15	5.6e-14	Altered group
	MYB	6q23.3	3.83	2.94	1.29	1.15	0.89	2.36e-15	5.77e-14	Altered group
	KCTD17	22q12.3	7.77	7.11	0.77	1.04	0.66	2.4e-15	5.88e-14	Altered group
	MEGF9	9q33.2	9.49	9.98	0.63	0.72	-0.49	2.49e-15	6.09e-14	Unaltered group
	MFSD12	19p13.3	10.6	10.12	0.63	0.69	0.48	2.51e-15	6.13e-14	Altered group
	SLFN14	17q12	1.49	0.86	0.96	0.78	0.63	2.74e-15	6.68e-14	Altered group
	ZBTB10	8q21.13	8.77	9.35	0.75	0.86	-0.58	2.89e-15	7.03e-14	Unaltered group
	SERPINB9	6p25.2	9.7	9.19	0.62	0.79	0.51	2.95e-15	7.18e-14	Altered group
	ZNF260	19q13.12	8.83	9.09	0.34	0.4	-0.27	2.97e-15	7.22e-14	Unaltered group
	NPY4R	10q11.22	2.66	1.58	1.68	1.25	1.07	2.99e-15	7.26e-14	Altered group
	FAM210A	18p11.21	8.92	9.24	0.45	0.45	-0.32	3.02e-15	7.33e-14	Unaltered group
	KLRC1	12p13	3.66	2.75	1.25	1.29	0.92	3.27e-15	7.91e-14	Altered group
	CCDC121	2p23.3	6.45	6.83	0.5	0.56	-0.38	3.29e-15	7.95e-14	Unaltered group
	FAM72B	1p11.2	5.39	4.78	0.82	0.89	0.62	3.31e-15	7.99e-14	Altered group
	LYPD5	19q13.31	5.55	4.92	0.82	0.91	0.62	3.46e-15	8.34e-14	Altered group
	GSDMD	8q24.3	10.87	10.37	0.62	0.75	0.49	3.69e-15	8.89e-14	Altered group
	LINC00852	3p25.3	4.16	3.65	0.66	0.76	0.51	3.77e-15	9.06e-14	Altered group
	BRMS1L	14q13.2	7.26	7.68	0.58	0.6	-0.42	3.79e-15	9.11e-14	Unaltered group
	GPRASP3		6.65	7.08	0.57	0.64	-0.43	3.85e-15	9.25e-14	Unaltered group
	ARPC2	2q35	12.14	11.88	0.36	0.35	0.26	3.95e-15	9.48e-14	Altered group
	VAMP1	12p13.31	7.54	6.78	1.12	0.99	0.76	4.04e-15	9.67e-14	Altered group
	KCNK6	19q13.2	6.94	6.37	0.74	0.85	0.57	4.12e-15	9.85e-14	Altered group
	EXOSC1	10q24.1	8.22	7.86	0.48	0.52	0.36	4.24e-15	1.01e-13	Altered group
	CD180	5q12.3	7.25	6.45	1.12	1.13	0.81	4.3e-15	1.03e-13	Altered group
	B3GAT1	11q25	5.07	4.02	1.29	1.62	1.05	4.39e-15	1.05e-13	Altered group
	FHIP1A	4q31.3	5.64	6.44	1.09	1.12	-0.79	4.45e-15	1.06e-13	Unaltered group
	RAB40B	17q25.3	8.2	8.73	0.62	0.84	-0.53	4.47e-15	1.06e-13	Unaltered group
	SLC9A9	3q24	8.98	8.23	0.95	1.14	0.75	4.53e-15	1.08e-13	Altered group
	PRAM1	19p13.2	6.32	5.55	0.95	1.17	0.76	4.56e-15	1.08e-13	Altered group
	CLEC4A	12p13.31	6.51	5.92	0.77	0.87	0.59	4.68e-15	1.11e-13	Altered group
	WASL	7q31.32	10.86	11.16	0.41	0.45	-0.31	4.7e-15	1.11e-13	Unaltered group
	RIMS3	1p34.2	6.37	5.67	0.93	1.03	0.7	4.71e-15	1.11e-13	Altered group
	USP8	15q21.2	10.02	10.33	0.45	0.41	-0.31	5.03e-15	1.19e-13	Unaltered group
	ZNF252P	8q24.3	8.72	9.09	0.49	0.53	-0.36	5.15e-15	1.21e-13	Unaltered group
	TLR10	4p14	5.21	4.28	1.27	1.34	0.93	5.32e-15	1.25e-13	Altered group
	CNR2	1p36.11	1.83	1.12	1.12	0.84	0.71	5.35e-15	1.26e-13	Altered group
	RPRD1A	18q12.2	9.86	10.15	0.41	0.4	-0.29	5.43e-15	1.28e-13	Unaltered group
	GGTA1	9q33.2	9.07	8.48	0.69	0.95	0.59	5.49e-15	1.29e-13	Altered group
	MXD3	5q35.3	7.62	6.98	0.95	0.86	0.65	5.75e-15	1.35e-13	Altered group
	CCSAP	1q42.13	7.79	7.3	0.68	0.68	0.48	5.76e-15	1.35e-13	Altered group
	IFITM3	11p15.5	13.68	13.2	0.62	0.74	0.49	6.11e-15	1.43e-13	Altered group
	ADAM19	5q33.3	8.63	7.88	1.01	1.11	0.76	6.17e-15	1.44e-13	Altered group
	SCNM1	1q21.3	8.98	8.59	0.51	0.56	0.38	6.6e-15	1.54e-13	Altered group
	HLA-H	6p22.1	12.33	11.82	0.65	0.79	0.51	6.63e-15	1.55e-13	Altered group
	PCYOX1	2p13.3	11.58	11.98	0.56	0.56	-0.4	6.8e-15	1.58e-13	Unaltered group
	RFTN1	3p24.3	10.63	10.12	0.6	0.82	0.51	6.85e-15	1.59e-13	Altered group
	CD68	17p13.1	12.9	12.22	0.8	1.09	0.68	7.01e-15	1.63e-13	Altered group
	FBXL4	6q16.1-q16.2	8.15	8.54	0.54	0.56	-0.39	7.07e-15	1.64e-13	Unaltered group
	UHRF1	19p13.3	6.57	5.83	0.98	1.11	0.74	7.09e-15	1.64e-13	Altered group
	ABCA7	19p13.3	7.9	7.19	0.98	1.03	0.71	7.12e-15	1.65e-13	Altered group
	KIF18B	17q21.31	5.74	4.88	1.16	1.26	0.86	7.48e-15	1.73e-13	Altered group
	TXK	4p12	5.43	4.63	1.15	1.1	0.8	8.05e-15	1.86e-13	Altered group
	FANCA	16q24.3	7.21	6.45	1.03	1.11	0.76	8.23e-15	1.9e-13	Altered group
	STUM	1q42.12	4.43	5.84	1.9	2.09	-1.42	8.24e-15	1.9e-13	Unaltered group
	PM20D2	6q15	8.78	9.22	0.61	0.64	-0.44	8.69e-15	2e-13	Unaltered group
	SLC37A2	11q24.2	8.7	7.95	0.95	1.14	0.74	9.43e-15	2.17e-13	Altered group
	DGKQ	4p16.3	8.24	7.82	0.55	0.65	0.42	1.01e-14	2.31e-13	Altered group
	LGR6	1q32.1	4.02	3.25	1.03	1.17	0.78	1.06e-14	2.43e-13	Altered group
	IMPDH1	7q32.1	9.27	8.74	0.66	0.82	0.53	1.06e-14	2.43e-13	Altered group
	CCL23	17q12	2.32	1.57	1.13	0.97	0.75	1.08e-14	2.48e-13	Altered group
	PHF11	13q14.2	9.36	9.06	0.4	0.46	0.3	1.08e-14	2.48e-13	Altered group
	TTC39C	18q11.2	7.72	7.09	0.71	1.04	0.63	1.09e-14	2.49e-13	Altered group
	C1QL1	17q21.31	8.48	6.66	2.46	2.69	1.82	1.11e-14	2.52e-13	Altered group
	GRIN2D	19q13.33	5.03	4.2	1.11	1.25	0.83	1.11e-14	2.54e-13	Altered group
	RNF141	11p15.3	9.81	10.13	0.47	0.45	-0.32	1.14e-14	2.6e-13	Unaltered group
	FAM78B	1q24.1	5.24	4.52	1.04	1.02	0.72	1.16e-14	2.63e-13	Altered group
	PPP6R1	19q13.42	10.91	10.62	0.37	0.47	0.3	1.35e-14	3.06e-13	Altered group
	UBE2F	2q37.3	9.06	8.77	0.4	0.44	0.3	1.38e-14	3.14e-13	Altered group
	ZNF112	19q13.31	6.54	6.92	0.55	0.52	-0.38	1.41e-14	3.19e-13	Unaltered group
	BAK1	6p21.31	8.96	8.6	0.51	0.51	0.36	1.42e-14	3.2e-13	Altered group
	FRK	6q22.1	6.48	7.11	0.89	0.9	-0.63	1.42e-14	3.22e-13	Unaltered group
	MAP7D1	1p34.3	10.71	10.36	0.47	0.54	0.36	1.44e-14	3.26e-13	Altered group
	KTN1	14q22.1	11.47	11.86	0.57	0.53	-0.39	1.46e-14	3.29e-13	Unaltered group
	CNPY3	6p21.1	10.69	10.31	0.48	0.6	0.38	1.48e-14	3.34e-13	Altered group
	TMEM121B	22q11.1	4.9	4.27	0.81	0.97	0.63	1.49e-14	3.36e-13	Altered group
	C17ORF49	17p13.1	9.79	9.42	0.49	0.57	0.37	1.53e-14	3.44e-13	Altered group
	BID	22q11.21	9.05	8.64	0.51	0.65	0.41	1.63e-14	3.66e-13	Altered group
	NADK	1p36.33	9.75	9.49	0.35	0.39	0.26	1.63e-14	3.66e-13	Altered group
	MED21	12p11.23	8.64	8.98	0.46	0.5	-0.34	1.63e-14	3.66e-13	Unaltered group
	FBXO3	11p13	9.72	10.06	0.48	0.51	-0.35	1.65e-14	3.68e-13	Unaltered group
	B3GNT7	2q37.1	6.37	5.72	0.84	1.01	0.65	1.65e-14	3.68e-13	Altered group
	TAGLN2	1q23.2	13.51	13.08	0.52	0.67	0.42	1.69e-14	3.78e-13	Altered group
	KRT36	17q21.2	1.51	0.9	0.95	0.76	0.6	1.71e-14	3.82e-13	Altered group
	LPAR2	19p13.11	7.87	7.25	0.73	1.02	0.62	1.74e-14	3.87e-13	Altered group
	HLA-E	6p22.1	14.27	13.88	0.52	0.6	0.39	1.75e-14	3.89e-13	Altered group
	RPS6KA1	1p36.11	10.14	9.75	0.52	0.6	0.39	1.77e-14	3.93e-13	Altered group
	NINJ2	12p13.33	5.55	4.92	0.75	1.04	0.63	1.81e-14	4.01e-13	Altered group
	MIIP	1p36.22	7.91	7.39	0.66	0.83	0.52	1.87e-14	4.15e-13	Altered group
	VSIG4	Xq12	9.57	8.69	1.19	1.34	0.89	1.95e-14	4.32e-13	Altered group
	TRAPPC14	7q22.1	8.04	7.58	0.6	0.71	0.46	1.96e-14	4.35e-13	Altered group
	IDO2	8p11.21	2.19	1.4	1.23	1.02	0.79	1.97e-14	4.36e-13	Altered group
	P2RX5	17p13.2	5.3	4.76	0.91	0.6	0.54	2e-14	4.41e-13	Altered group
	DGKG	3q27.2-q27.3	6.57	5.72	1.07	1.35	0.85	2.11e-14	4.65e-13	Altered group
	CD300C	17q25.1	6.05	5.3	1.03	1.1	0.74	2.31e-14	5.1e-13	Altered group
	CCDC42	17p13.1	1.32	0.77	0.89	0.7	0.56	2.35e-14	5.17e-13	Altered group
	CCNI2	5q31.1	3.47	2.77	0.99	1.03	0.7	2.38e-14	5.22e-13	Altered group
	IFFO1	12p13.31	9	8.46	0.77	0.78	0.54	2.48e-14	5.46e-13	Altered group
	CRLF3	17q11.2	8.7	8.35	0.49	0.52	0.35	2.52e-14	5.52e-13	Altered group
	GLIPR1	12q21.2	9.8	9.16	0.77	1.04	0.64	2.59e-14	5.67e-13	Altered group
	NFKB2	10q24.32	10.66	10.16	0.66	0.78	0.5	2.61e-14	5.71e-13	Altered group
	AOAH	7p14.2	8.64	7.84	1.03	1.28	0.81	2.61e-14	5.71e-13	Altered group
	TMSB10	2p11.2	14.7	14.11	0.76	0.93	0.59	2.63e-14	5.74e-13	Altered group
	ZFP1	16q23.1	7.86	8.14	0.42	0.4	-0.29	2.66e-14	5.8e-13	Unaltered group
	FSD1	19p13.3	2.37	1.55	1.25	1.1	0.82	2.7e-14	5.88e-13	Altered group
	LINC02908	9q34.3	3.18	2.33	1.26	1.19	0.85	2.96e-14	6.44e-13	Altered group
	IL15	4q31.21	7.48	6.96	0.63	0.85	0.52	2.99e-14	6.49e-13	Altered group
	ZYG11B	1p32.3	9.94	10.27	0.42	0.51	-0.32	3.02e-14	6.56e-13	Unaltered group
	CCDC69	5q33.1	9.37	8.92	0.59	0.69	0.44	3.06e-14	6.63e-13	Altered group
	SIGLEC16	19q13.33	3.72	3	1.14	0.91	0.72	3.08e-14	6.68e-13	Altered group
	BCL3	19q13.32	9.75	9.1	0.83	1.02	0.64	3.11e-14	6.73e-13	Altered group
	RNASE6	14q11.2	8.94	8.32	0.82	0.98	0.63	3.12e-14	6.75e-13	Altered group
	TIMM21	18q22.3	8.42	8.69	0.39	0.38	-0.27	3.22e-14	6.95e-13	Unaltered group
	EPS8L3	1p13.3	4.72	2.69	3.2	2.63	2.03	3.3e-14	7.13e-13	Altered group
	MMP25	16p13.3	5.93	5.28	0.87	1	0.65	3.31e-14	7.13e-13	Altered group
	CD44	11p13	11.92	11.21	0.99	1.07	0.71	3.68e-14	7.92e-13	Altered group
	IKBKG	Xq28	8.73	8.4	0.37	0.55	0.33	4e-14	8.62e-13	Altered group
	HLA-DQA2	6p21.32	9.7	8.52	1.72	1.69	1.17	4.23e-14	9.09e-13	Altered group
	PEX11A	15q26.1	7.19	7.6	0.59	0.59	-0.41	4.27e-14	9.18e-13	Unaltered group
	IL12A	3q25.33	2.53	1.93	0.92	0.82	0.6	4.7e-14	1.01e-12	Altered group
	SCAPER	15q24.3	8.13	8.61	0.71	0.68	-0.48	4.73e-14	1.01e-12	Unaltered group
	FCRL1	1q23.1	2.31	1.43	1.46	1.07	0.88	4.74e-14	1.02e-12	Altered group
	MTFR2	6q23.3	4.56	3.94	0.83	0.98	0.62	4.87e-14	1.04e-12	Altered group
	WLS	1p31.3	10	10.63	0.97	0.86	-0.63	4.88e-14	1.04e-12	Unaltered group
	FTL	19q13.33	16.07	15.54	0.75	0.79	0.53	4.9e-14	1.04e-12	Altered group
	CDC25B	20p13	9.94	9.41	0.73	0.82	0.53	4.91e-14	1.05e-12	Altered group
	AFG3L2	18p11.21	10.65	11.05	0.58	0.58	-0.4	5.05e-14	1.07e-12	Unaltered group
	IL12B	5q33.3	2.36	1.51	1.24	1.25	0.85	5.05e-14	1.07e-12	Altered group
	GPBAR1	2q35	4.93	4.33	0.72	1	0.6	5.13e-14	1.09e-12	Altered group
	MICALL2	7p22.3	8.78	8.13	0.93	0.96	0.65	5.13e-14	1.09e-12	Altered group
	SMG9	19q13.31	8.87	8.5	0.52	0.56	0.37	5.41e-14	1.15e-12	Altered group
	BST2	19p13.11	11.61	10.96	0.73	1.13	0.66	5.52e-14	1.17e-12	Altered group
	GPR25	1q32.1	1.01	0.52	0.81	0.59	0.49	5.55e-14	1.17e-12	Altered group
	NEFH	22q12.2	4.49	3.82	0.96	1	0.67	5.6e-14	1.18e-12	Altered group
	TOM1L1	17q22	9.78	10.3	0.66	0.84	-0.52	5.68e-14	1.2e-12	Unaltered group
	NKIRAS1	3p24.2	7.04	7.43	0.54	0.59	-0.39	5.7e-14	1.2e-12	Unaltered group
	FCRL2	1q23.1	2.23	1.26	1.68	1.06	0.97	5.77e-14	1.22e-12	Altered group
	PPARGC1A	4p15.2	8.54	9.61	1.63	1.51	-1.08	5.94e-14	1.25e-12	Unaltered group
	MAP3K8	10p11.23	7.61	7.02	0.86	0.85	0.59	6.08e-14	1.28e-12	Altered group
	TIMP1	Xp11.3	13.25	12.47	1.05	1.22	0.78	6.11e-14	1.28e-12	Altered group
	GPX1	3p21.31	12.25	11.71	0.74	0.84	0.54	6.17e-14	1.29e-12	Altered group
	TRABD	22q13.33	9.37	8.9	0.64	0.71	0.46	6.22e-14	1.3e-12	Altered group
	TBC1D15	12q21.1	10.13	10.41	0.38	0.42	-0.28	6.23e-14	1.3e-12	Unaltered group
	HSPA7	1q23.3	7.46	6.34	1.67	1.59	1.11	6.3e-14	1.32e-12	Altered group
	IPO5	13q32.2	11.44	11.75	0.44	0.47	-0.31	6.42e-14	1.34e-12	Unaltered group
	ALPK1	4q25	9.12	8.77	0.51	0.51	0.35	7.11e-14	1.48e-12	Altered group
	HAUS8	19p13.11	6.39	6.04	0.5	0.53	0.35	7.12e-14	1.48e-12	Altered group
	ZC2HC1A	8q21.13	8.02	8.45	0.58	0.66	-0.42	7.21e-14	1.5e-12	Unaltered group
	MDK	11p11.2	9.84	8.76	1.43	1.72	1.08	7.34e-14	1.53e-12	Altered group
	EPSTI1	13q14.11	8.73	8.02	0.99	1.09	0.71	7.43e-14	1.54e-12	Altered group
	ACTR10	14q23.1	9.72	10.01	0.42	0.43	-0.29	7.48e-14	1.55e-12	Unaltered group
	PSME1	14q12	12.03	11.73	0.45	0.43	0.3	7.53e-14	1.56e-12	Altered group
	GULP1	2q32.1-q32.2	7.66	8.52	1.27	1.27	-0.87	7.68e-14	1.59e-12	Unaltered group
	ERMP1	9p24.1	9.69	10.15	0.63	0.72	-0.46	8.14e-14	1.68e-12	Unaltered group
	ZC3H12D	6q25.1	4.73	3.98	1.04	1.16	0.75	8.23e-14	1.7e-12	Altered group
	CMTM3	16q22.1	10.09	9.55	0.67	0.91	0.54	8.26e-14	1.71e-12	Altered group
	SDS	12q24.13	8.02	7.01	1.28	1.67	1.01	8.51e-14	1.76e-12	Altered group
	TMPRSS6	22q12.3	3.16	2	1.72	1.71	1.17	8.83e-14	1.82e-12	Altered group
	FKBP15	9q32	10.31	10.06	0.36	0.36	0.25	8.87e-14	1.83e-12	Altered group
	ATP2A3	17p13.2	9.93	9.33	0.77	1	0.61	9.21e-14	1.89e-12	Altered group
	EMILIN2	18p11.32-p11.31	8.94	8.39	0.76	0.85	0.55	9.89e-14	2.03e-12	Altered group
	CORO7	16p13.3	9.79	9.37	0.46	0.74	0.42	1.07e-13	2.19e-12	Altered group
	SPIB	19q13.33	3.83	2.82	1.59	1.38	1.01	1.07e-13	2.19e-12	Altered group
	JSRP1	19p13.3	3.31	2.01	2.06	1.77	1.3	1.07e-13	2.2e-12	Altered group
	MCM5	22q12.3	10.14	9.78	0.45	0.61	0.36	1.08e-13	2.21e-12	Altered group
	GPRASP2	Xq22.1	8.25	8.74	0.74	0.7	-0.49	1.11e-13	2.26e-12	Unaltered group
	PLXNA1	3q21.3	10.33	9.83	0.71	0.76	0.49	1.11e-13	2.27e-12	Altered group
	LILRP2	19q13.42	1.28	0.66	1.06	0.74	0.62	1.12e-13	2.28e-12	Altered group
	HSPBAP1	3q21.1	7.45	7.06	0.57	0.59	0.39	1.12e-13	2.29e-12	Altered group
	KLRC4	12p13.2	2.66	1.68	1.62	1.22	0.97	1.14e-13	2.32e-12	Altered group
	NAA30	14q22.3	8.75	9.1	0.5	0.54	-0.35	1.14e-13	2.32e-12	Unaltered group
	TASL	Xp21.2	6.22	5.48	0.9	1.26	0.74	1.19e-13	2.42e-12	Altered group
	ZNF697	1p12	8.04	8.53	0.65	0.78	-0.48	1.2e-13	2.44e-12	Unaltered group
	PIK3R6	17p13.1	6.35	5.54	1.12	1.29	0.82	1.23e-13	2.49e-12	Altered group
	RUNX1-IT1	21q22.12	0.98	0.5	0.82	0.59	0.48	1.28e-13	2.58e-12	Altered group
	ECEL1	2q37.1	2.83	1.61	1.8	1.82	1.22	1.28e-13	2.58e-12	Altered group
	ZNF804A	2q32.1	3.87	3.15	1.05	1.07	0.72	1.29e-13	2.61e-12	Altered group
	PGAP1	2q33.1	8.11	8.61	0.76	0.71	-0.5	1.29e-13	2.61e-12	Unaltered group
	UBE2C	20q13.12	6.89	5.99	1.34	1.33	0.9	1.31e-13	2.64e-12	Altered group
	FCGR2C	1q23.3	6.96	6.12	1.16	1.33	0.84	1.31e-13	2.65e-12	Altered group
	RAP2B	3q25.2	10.09	9.71	0.53	0.61	0.39	1.33e-13	2.68e-12	Altered group
	SOWAHC	2q13	8.95	9.46	0.71	0.81	-0.51	1.34e-13	2.7e-12	Unaltered group
	NFE2L3	7p15.2	9.8	9.14	0.86	1.09	0.66	1.36e-13	2.73e-12	Altered group
	ZNF341	20q11.22	6.65	6.29	0.49	0.58	0.36	1.36e-13	2.73e-12	Altered group
	SPAG16	2q34	8	8.36	0.53	0.53	-0.35	1.39e-13	2.78e-12	Unaltered group
	THRB	3p24.2	7.34	8.09	1.1	1.11	-0.75	1.39e-13	2.79e-12	Unaltered group
	MARCHF2	19p13.2	9.59	9.27	0.43	0.52	0.32	1.4e-13	2.8e-12	Altered group
	CSF1R	5q32	11.28	10.62	0.91	1.05	0.66	1.47e-13	2.94e-12	Altered group
	EPHA1	7q34-q35	5.91	5.11	0.97	1.38	0.8	1.51e-13	3.01e-12	Altered group
	TMEM86A	11p15.1	8.28	7.74	0.72	0.88	0.54	1.58e-13	3.15e-12	Altered group
	NORAD	20q11.23	12.9	13.15	0.33	0.43	-0.26	1.58e-13	3.15e-12	Unaltered group
	PHYH	10p13	9.77	10.26	0.73	0.72	-0.49	1.67e-13	3.33e-12	Unaltered group
	CARD17P		0.49	0.17	0.57	0.34	0.32	1.71e-13	3.4e-12	Altered group
	CMTM4	16q22.1-q22.3	9.7	10.29	0.78	0.98	-0.59	1.72e-13	3.41e-12	Unaltered group
	IL32	16p13.3	13.18	12.43	0.9	1.29	0.74	1.77e-13	3.51e-12	Altered group
	TMEM38A	19p13.11	4.89	5.8	1.17	1.52	-0.91	1.78e-13	3.54e-12	Unaltered group
	RRAGD	6q15	9.99	10.61	0.89	0.97	-0.62	1.79e-13	3.56e-12	Unaltered group
	PNOC	8p21.1	3.31	2.26	1.56	1.57	1.05	1.81e-13	3.58e-12	Altered group
	PHLDA2	11p15.4	6.32	5.53	1.03	1.29	0.78	1.87e-13	3.69e-12	Altered group
	CEP55	10q23.33	6.75	6.02	1.08	1.09	0.73	1.87e-13	3.69e-12	Altered group
	STYK1	12p13.2	3.09	2.33	1.13	1.13	0.76	1.91e-13	3.76e-12	Altered group
	IL26	12q15	0.65	0.3	0.62	0.43	0.36	1.92e-13	3.78e-12	Altered group
	PSMA8	18q11.2	0.72	0.34	0.63	0.48	0.38	1.96e-13	3.85e-12	Altered group
	RAB37	17q25.1	8.31	7.69	0.71	1.09	0.61	1.97e-13	3.88e-12	Altered group
	DYRK4	12p13.32	8.41	8.07	0.45	0.55	0.34	1.97e-13	3.88e-12	Altered group
	PLK1	16p12.2	6.67	5.91	1.12	1.16	0.76	1.98e-13	3.88e-12	Altered group
	PKD2L1	10q24.31	3.05	2.04	1.54	1.45	1	2.02e-13	3.97e-12	Altered group
	LYN	8q12.1	10.05	9.61	0.66	0.65	0.44	2.07e-13	4.05e-12	Altered group
	PSTPIP2	18q21.1	7.75	7.17	0.82	0.92	0.58	2.08e-13	4.08e-12	Altered group
	SLC25A22	11p15.5	8.42	7.97	0.64	0.7	0.45	2.1e-13	4.1e-12	Altered group
	SAV1	14q22.1	9.25	9.59	0.5	0.53	-0.34	2.13e-13	4.16e-12	Unaltered group
	ZNF668	16p11.2	7.76	7.35	0.54	0.68	0.41	2.2e-13	4.3e-12	Altered group
	PDP2	16q22.1	6.28	6.81	0.75	0.83	-0.53	2.21e-13	4.31e-12	Unaltered group
	C4ORF50	4p16.2-p16.1	1.2	0.67	0.88	0.7	0.53	2.26e-13	4.4e-12	Altered group
	PLEKHA8P1	12q12	6.23	5.82	0.66	0.58	0.42	2.27e-13	4.42e-12	Altered group
	RAET1K	6q25.1	2.22	1.62	0.87	0.93	0.6	2.3e-13	4.47e-12	Altered group
	SSR4	Xq28	11.53	11.05	0.77	0.66	0.48	2.31e-13	4.49e-12	Altered group
	CHI3L2	1p13.2	6.37	5.1	1.69	2.1	1.27	2.34e-13	4.55e-12	Altered group
	CMKLR1	12q23.3	9.12	8.45	0.97	1.05	0.68	2.36e-13	4.57e-12	Altered group
	UTS2	1p36.23	1.97	1.04	1.54	1.23	0.93	2.37e-13	4.58e-12	Altered group
	PPM1A	14q23.1	10.42	10.76	0.46	0.54	-0.33	2.41e-13	4.67e-12	Unaltered group
	FREM1	9p22.3	3.68	5.19	2.07	2.46	-1.51	2.41e-13	4.67e-12	Unaltered group
	ADAMDEC1	8p21.2	6.25	4.84	2.19	2.02	1.4	2.43e-13	4.69e-12	Altered group
	ATL2	2p22.2-p22.1	9.59	9.87	0.36	0.48	-0.28	2.45e-13	4.72e-12	Unaltered group
	TMPRSS13	11q23.3	3.7	2.93	1.02	1.28	0.77	2.46e-13	4.74e-12	Altered group
	CSF2RA	Xp22.32 and Yp11.3	7.99	7.33	0.93	1.07	0.67	2.53e-13	4.87e-12	Altered group
	SMPD3	16q22.1	5.45	4.85	0.88	0.91	0.59	2.54e-13	4.88e-12	Altered group
	KLHL7	7p15.3	9.06	9.35	0.41	0.45	-0.29	2.54e-13	4.88e-12	Unaltered group
	REC8	14q12	6.56	5.7	1.27	1.31	0.86	2.54e-13	4.88e-12	Altered group
	PANK1	10q23.31	7.96	8.74	1.19	1.16	-0.78	2.55e-13	4.89e-12	Unaltered group
	ADGRE1	19p13.3-p13.2	6.1	5.18	1.36	1.41	0.92	2.66e-13	5.1e-12	Altered group
	SH2B2	7q22.1	6.02	5.41	0.81	1.02	0.61	2.66e-13	5.1e-12	Altered group
	LZTFL1	3p21.31	8.73	9.03	0.39	0.51	-0.3	2.71e-13	5.19e-12	Unaltered group
	GPR31	6q27	1.11	0.56	0.97	0.62	0.55	2.75e-13	5.26e-12	Altered group
	NLRP7	19q13.42	1.76	1.06	1.15	0.94	0.7	2.75e-13	5.26e-12	Altered group
	CTH	1p31.1	5.59	6.16	0.88	0.85	-0.57	2.76e-13	5.27e-12	Unaltered group
	ZNF844	19p13.2	7.12	7.72	0.9	0.91	-0.6	2.78e-13	5.31e-12	Unaltered group
	RARRES1	3q25.32	7.53	6.28	1.98	1.8	1.26	2.85e-13	5.42e-12	Altered group
	CENPW	6q22.32	5.58	5.02	0.83	0.86	0.56	2.86e-13	5.44e-12	Altered group
	GALNT6	12q13.13	7.2	6.69	0.69	0.84	0.51	2.97e-13	5.64e-12	Altered group
	HSDL1	16q24.1	8.82	9.07	0.33	0.4	-0.24	3.01e-13	5.71e-12	Unaltered group
	PROKR2	20p12.3	0.87	0.31	1.03	0.55	0.56	3.06e-13	5.8e-12	Altered group
	MSL3	Xp22.2	9.14	8.91	0.35	0.35	0.23	3.07e-13	5.82e-12	Altered group
	FCGR2B	1q23.3	8.11	7.22	1.21	1.46	0.89	3.09e-13	5.85e-12	Altered group
	RTP4	3q27.3	8.42	7.76	0.85	1.14	0.67	3.11e-13	5.87e-12	Altered group
	TLR6	4p14	5.34	4.64	1.04	1.09	0.71	3.11e-13	5.87e-12	Altered group
	EXD2	14q24.1	8.93	9.24	0.49	0.45	-0.31	3.24e-13	6.11e-12	Unaltered group
	ZNF296	19q13.32	4.9	4.22	0.96	1.08	0.68	3.24e-13	6.12e-12	Altered group
	NECAP2	1p36.13	10.81	10.58	0.28	0.4	0.23	3.26e-13	6.14e-12	Altered group
	LSM10	1p34.3	8.59	8.22	0.53	0.59	0.37	3.44e-13	6.48e-12	Altered group
	IRF3	19q13.33	9.95	9.54	0.59	0.65	0.41	3.47e-13	6.53e-12	Altered group
	SH3BP4	2q37.2	10.33	10.8	0.64	0.79	-0.48	3.49e-13	6.56e-12	Unaltered group
	RCVRN	17p13.1	0.81	0.4	0.71	0.49	0.41	3.51e-13	6.6e-12	Altered group
	MS4A4A	11q12.2	8.97	8.26	1	1.15	0.71	3.64e-13	6.83e-12	Altered group
	ACAT1	11q22.3	11.01	11.63	0.85	1.04	-0.62	3.78e-13	7.09e-12	Unaltered group
	RNF175	4q31.3	3.95	3.14	1.14	1.29	0.8	3.79e-13	7.09e-12	Altered group
	APPL1	3p14.3	9.92	10.24	0.48	0.49	-0.32	3.8e-13	7.1e-12	Unaltered group
	WDFY3-AS2	4q21.23	6.03	6.72	1.09	0.99	-0.69	3.99e-13	7.46e-12	Unaltered group
	RHOF	12q24.31	8.13	7.4	0.98	1.2	0.72	4.06e-13	7.58e-12	Altered group
	SKA1	18q21.1	5.04	4.38	0.96	1.03	0.66	4.06e-13	7.58e-12	Altered group
	CCL3L3	17q12	2.8	1.81	1.54	1.46	0.99	4.12e-13	7.67e-12	Altered group
	ALDH5A1	6p22.3	9.11	9.61	0.69	0.81	-0.5	4.27e-13	7.94e-12	Unaltered group
	BCKDHB	6q14.1	7.98	8.44	0.61	0.77	-0.46	4.32e-13	8.03e-12	Unaltered group
	C11ORF86	11q13.2	3.68	2.22	2.45	1.94	1.46	4.33e-13	8.05e-12	Altered group
	ODF3B	22q13.33	8.22	7.43	0.99	1.38	0.79	4.34e-13	8.05e-12	Altered group
	OR52N4	11p15.4	2.9	2.09	1.21	1.24	0.81	4.4e-13	8.16e-12	Altered group
	GFM2	5q13.3	9.03	9.37	0.5	0.55	-0.35	4.51e-13	8.36e-12	Unaltered group
	TNF	6p21.33	4.17	3.3	1.28	1.35	0.86	4.54e-13	8.41e-12	Altered group
	DRAP1	11q13.1	10.26	9.82	0.63	0.69	0.43	4.55e-13	8.42e-12	Altered group
	SAA1	11p15.1	6.33	3.76	4.22	3.56	2.57	4.66e-13	8.61e-12	Altered group
	HJURP	2q37.1	6.17	5.37	1.17	1.26	0.8	4.72e-13	8.71e-12	Altered group
	OPRL1	20q13.33	6.05	5.56	0.64	0.83	0.49	5.02e-13	9.25e-12	Altered group
	TROAP	12q13.12	5.65	4.8	1.26	1.32	0.85	5.03e-13	9.28e-12	Altered group
	CCR4	3p22.3	5.01	4.05	1.49	1.44	0.96	5.05e-13	9.29e-12	Altered group
	RMND5A	2p11.2	10.43	10.71	0.4	0.47	-0.29	5.06e-13	9.31e-12	Unaltered group
	MS4A7	11q12.2	10.38	9.73	0.88	1.08	0.65	5.11e-13	9.39e-12	Altered group
	CCL25	19p13.2	0.93	0.4	1	0.56	0.54	5.15e-13	9.46e-12	Altered group
	IREB2	15q25.1	10.14	10.48	0.51	0.52	-0.34	5.18e-13	9.5e-12	Unaltered group
	STARD5	15q25.1	6.19	5.79	0.62	0.58	0.39	5.43e-13	9.95e-12	Altered group
	PREPL	2p21	10.97	11.26	0.43	0.45	-0.29	5.6e-13	1.03e-11	Unaltered group
	PRKD1	14q12	8.34	8.82	0.77	0.69	-0.48	5.64e-13	1.03e-11	Unaltered group
	NCAPH	2q11.2	5.99	5.33	0.99	1.02	0.66	5.72e-13	1.05e-11	Altered group
	TNFSF4	1q25.1	6.74	6.21	0.81	0.79	0.52	5.82e-13	1.06e-11	Altered group
	ITGA6	2q31.1	11.8	12.34	0.81	0.85	-0.54	5.86e-13	1.07e-11	Unaltered group
	HSD3B7	16p11.2	11.47	10.78	0.94	1.17	0.69	5.92e-13	1.08e-11	Altered group
	SIRT7	17q25.3	8.16	7.78	0.53	0.64	0.39	5.97e-13	1.09e-11	Altered group
	KTN1-AS1	14q22.3	4.66	5.13	0.71	0.73	-0.47	6.25e-13	1.14e-11	Unaltered group
	MED15	22q11.21	11.01	10.67	0.47	0.58	0.34	6.33e-13	1.15e-11	Altered group
	PLAC8	4q21.22	6.02	5.26	1.24	1.09	0.76	6.36e-13	1.15e-11	Altered group
	PACSIN1	6p21.3	4.79	3.91	1.19	1.49	0.88	6.37e-13	1.16e-11	Altered group
	SNX13	7p21.1	10.03	10.37	0.48	0.57	-0.35	6.49e-13	1.18e-11	Unaltered group
	RGS1	1q31.2	11.25	10.43	1.16	1.35	0.82	6.54e-13	1.18e-11	Altered group
	CENPE	4q24	6.1	5.36	1.2	1.05	0.74	6.77e-13	1.23e-11	Altered group
	ARPC5	1q25.3	11.93	11.66	0.38	0.45	0.27	6.85e-13	1.24e-11	Altered group
	AGL	1p21.2	9.32	9.68	0.54	0.59	-0.37	7.07e-13	1.28e-11	Unaltered group
	LRP11	6q25.1	9.26	9.63	0.5	0.62	-0.37	7.08e-13	1.28e-11	Unaltered group
	USP51	Xp11.21	5.7	6.35	1.06	0.93	-0.65	7.23e-13	1.3e-11	Unaltered group
	CAPG	2p11.2	11.58	10.95	0.9	1.03	0.63	7.35e-13	1.32e-11	Altered group
	LINC00324	17p13.1	6.39	6.01	0.52	0.67	0.39	7.54e-13	1.36e-11	Altered group
	ASF1B	19p13.12	7.32	6.74	0.84	0.94	0.58	7.71e-13	1.39e-11	Altered group
	TMEM184C	4q31.23	8.9	9.26	0.51	0.61	-0.37	7.81e-13	1.4e-11	Unaltered group
	MINDY2	15q21.3-q22.1	7.88	8.49	0.92	0.97	-0.62	7.82e-13	1.4e-11	Unaltered group
	RCSD1	1q24.2	9.56	9.06	0.7	0.85	0.51	8.03e-13	1.44e-11	Altered group
	NNT	5p12	10.38	10.93	0.8	0.9	-0.55	8.04e-13	1.44e-11	Unaltered group
	GSDMA	17q21.1	3.88	2.87	1.58	1.52	1.01	8.21e-13	1.47e-11	Altered group
	SCO2	22q13.33	9.22	8.73	0.72	0.77	0.49	8.24e-13	1.47e-11	Altered group
	TRIM36	5q22.3	5.56	4.9	0.98	1.07	0.67	8.48e-13	1.52e-11	Altered group
	STK4	20q13.12	10.31	10.01	0.51	0.42	0.31	8.71e-13	1.56e-11	Altered group
	FECH	18q21.31	9.16	9.47	0.47	0.49	-0.31	8.89e-13	1.59e-11	Unaltered group
	SYT6	1p13.2	4.69	3.93	1.12	1.22	0.76	9.29e-13	1.66e-11	Altered group
	ATRN	20p13	10.52	10.86	0.51	0.51	-0.33	9.43e-13	1.68e-11	Unaltered group
	CDKL1	14q21.3	6.03	6.65	0.84	1.05	-0.62	9.58e-13	1.7e-11	Unaltered group
	CATSPER1	11q13.1	2.73	2.03	1.05	1.13	0.71	9.68e-13	1.72e-11	Altered group
	NCF2	1q25.3	8.7	8.1	0.93	0.93	0.6	9.73e-13	1.73e-11	Altered group
	CSF2RB	22q12.3	8.59	8.03	0.84	0.9	0.56	1.02e-12	1.81e-11	Altered group
	THAP5	7q31.1	9.19	9.49	0.45	0.46	-0.3	1.03e-12	1.82e-11	Unaltered group
	MAP2K5	15q23	8.14	8.38	0.4	0.36	-0.25	1.03e-12	1.83e-11	Unaltered group
	SPIC	12q23.2	1.57	0.83	1.3	0.94	0.74	1.04e-12	1.84e-11	Altered group
	IKZF3	17q12-q21.1	5.24	4.22	1.71	1.43	1.02	1.04e-12	1.84e-11	Altered group
	LRCH4	7q22.1	9.42	8.99	0.58	0.74	0.43	1.05e-12	1.85e-11	Altered group
	JADE3	Xp11.3	8.04	8.37	0.51	0.53	-0.34	1.05e-12	1.85e-11	Unaltered group
	DNAL1	14q24.3	8.67	8.96	0.47	0.44	-0.3	1.05e-12	1.85e-11	Unaltered group
	RRAS	19q13.33	10.44	9.94	0.7	0.85	0.5	1.06e-12	1.87e-11	Altered group
	PCSK7	11q23.3	9.51	9.22	0.41	0.48	0.29	1.06e-12	1.87e-11	Altered group
	CXCR4	2q22.1	12.28	11.71	0.7	1.03	0.57	1.07e-12	1.89e-11	Altered group
	PSD4	2q14.1	9.84	9.42	0.54	0.75	0.42	1.08e-12	1.9e-11	Altered group
	DDA1	19p13.11	9.43	9.14	0.43	0.49	0.3	1.14e-12	2e-11	Altered group
	MYDGF	19p13.3	11.04	10.66	0.59	0.58	0.38	1.2e-12	2.11e-11	Altered group
	NR3C2	4q31	7.63	8.37	1.12	1.17	-0.74	1.23e-12	2.15e-11	Unaltered group
	MIGA1	1p31.1	9.21	9.7	0.77	0.74	-0.49	1.23e-12	2.15e-11	Unaltered group
	MTA2	11q12.3	10.53	10.3	0.34	0.39	0.24	1.29e-12	2.25e-11	Altered group
	SEPTIN10	2q13	10.54	10.9	0.52	0.61	-0.36	1.3e-12	2.28e-11	Unaltered group
	GPR35	2q37.3	6.85	5.65	1.83	1.89	1.2	1.37e-12	2.38e-11	Altered group
	MTURN	7p14.3	9.01	9.57	0.83	0.9	-0.56	1.38e-12	2.4e-11	Unaltered group
	MMGT1	Xq26.3	9.69	10.08	0.65	0.54	-0.39	1.38e-12	2.4e-11	Unaltered group
	IFT25		8.48	8.15	0.49	0.52	0.32	1.38e-12	2.41e-11	Altered group
	IL18RAP	2q12.1	5.07	4.33	1.08	1.21	0.74	1.39e-12	2.42e-11	Altered group
	MMP19	12q13.2	8.47	7.87	0.97	0.89	0.6	1.46e-12	2.54e-11	Altered group
	NEDD4L	18q21.31	10.33	10.87	0.68	0.96	-0.53	1.49e-12	2.59e-11	Unaltered group
	MAST3	19p13.11	9.43	9.05	0.58	0.62	0.39	1.51e-12	2.63e-11	Altered group
	AKAP1	17q22	9.99	10.27	0.39	0.47	-0.28	1.52e-12	2.63e-11	Unaltered group
	CDC14B	9q22.32-q22.33	9.05	9.46	0.62	0.67	-0.41	1.56e-12	2.7e-11	Unaltered group
	ITIH3	3p21.1	5.62	4.36	2.01	1.93	1.27	1.56e-12	2.7e-11	Altered group
	SLC39A9	14q24.1	10.8	11.07	0.41	0.44	-0.27	1.57e-12	2.71e-11	Unaltered group
	GPR19	12p13.1	3.64	3.04	0.87	1.01	0.6	1.57e-12	2.72e-11	Altered group
	MKI67	10q26.2	8.96	8.24	1.11	1.15	0.72	1.61e-12	2.78e-11	Altered group
	SPHK1	17q25.1	7.02	6.19	1.17	1.41	0.83	1.62e-12	2.79e-11	Altered group
	SPTY2D1	11p15.1	9.49	9.82	0.52	0.49	-0.32	1.62e-12	2.79e-11	Unaltered group
	OLFML3	1p13.2	9.56	8.96	0.86	1.02	0.6	1.64e-12	2.82e-11	Altered group
	TOR3A	1q25.2	9.75	9.43	0.5	0.5	0.32	1.64e-12	2.83e-11	Altered group
	C3AR1	12p13.31	9.21	8.57	0.93	1.06	0.64	1.65e-12	2.84e-11	Altered group
	NFKBIE	6p21.1	9.81	9.34	0.64	0.8	0.46	1.67e-12	2.87e-11	Altered group
	MUC12	7q22.1	4.32	3.1	2	1.8	1.22	1.68e-12	2.88e-11	Altered group
	UBQLNL	11p15.4	3.88	3.21	1.06	1.02	0.67	1.68e-12	2.89e-11	Altered group
	OSTF1	9q21.13	9.86	9.63	0.36	0.38	0.24	1.69e-12	2.9e-11	Altered group
	BORA	13q21.33	6.58	6.21	0.51	0.64	0.37	1.72e-12	2.95e-11	Altered group
	GIMAP4	7q36.1	11.03	10.54	0.64	0.88	0.49	1.74e-12	2.98e-11	Altered group
	GLO1	6p21.2	10.91	11.17	0.42	0.41	-0.27	1.75e-12	3e-11	Unaltered group
	POLD4	11q13.2	10.52	10.1	0.63	0.68	0.42	1.77e-12	3.02e-11	Altered group
	ASGR2	17p13.1	4.71	3.9	1.18	1.34	0.81	1.78e-12	3.03e-11	Altered group
	LINC02904	8q24.3	3.93	3.04	1.43	1.33	0.89	1.78e-12	3.03e-11	Altered group
	CLDN12	7q21.13	9.69	10.02	0.53	0.51	-0.33	1.79e-12	3.05e-11	Unaltered group
	GSDMB	17q21.1	6.04	5.02	1.57	1.6	1.02	1.82e-12	3.09e-11	Altered group
	KLHL9	9p21.3	10.05	10.36	0.48	0.48	-0.31	1.82e-12	3.09e-11	Unaltered group
	IFIT3	10q23.31	10.56	10.16	0.63	0.63	0.4	1.82e-12	3.09e-11	Altered group
	XCR1	3p21.31	2.78	1.85	1.64	1.22	0.93	1.87e-12	3.18e-11	Altered group
	LY6E	8q24.3	12.53	11.71	1.04	1.48	0.82	1.91e-12	3.24e-11	Altered group
	IL24	1q32.1	2.08	1.58	0.84	0.73	0.51	1.93e-12	3.26e-11	Altered group
	SH2D4A	8p21.3	7.61	8.12	0.75	0.84	-0.51	1.93e-12	3.26e-11	Unaltered group
	CRYBG2	1p36.11	2.86	1.92	1.61	1.31	0.94	1.94e-12	3.28e-11	Altered group
	KCTD13	16p11.2	8.07	7.67	0.61	0.64	0.4	2.03e-12	3.44e-11	Altered group
	PLAUR	19q13	8.85	8.14	1.08	1.17	0.72	2.09e-12	3.53e-11	Altered group
	ANKRD46	8q22.3	8.94	9.27	0.5	0.55	-0.33	2.09e-12	3.53e-11	Unaltered group
	OAS1	12q24.13	10.3	9.8	0.71	0.86	0.5	2.2e-12	3.72e-11	Altered group
	NUP62	19q13.33	10.55	10.32	0.31	0.41	0.23	2.37e-12	4e-11	Altered group
	DDX39A	19p13.12	9.81	9.44	0.53	0.65	0.38	2.4e-12	4.04e-11	Altered group
	ATG7	3p25.3	9.49	9.26	0.37	0.36	0.23	2.43e-12	4.09e-11	Altered group
	TP63	3q28	3.86	3.17	1.13	1.06	0.69	2.46e-12	4.14e-11	Altered group
	TAF10	11p15.4	9.65	9.14	0.79	0.8	0.51	2.48e-12	4.17e-11	Altered group
	CDC20	1p34.2	6.84	6.12	1.13	1.14	0.72	2.52e-12	4.24e-11	Altered group
	ADTRP	6p24.1	5.04	4.01	1.26	1.9	1.03	2.53e-12	4.24e-11	Altered group
	MARCO	2q14.2	5.61	4.27	2.15	2.09	1.35	2.57e-12	4.31e-11	Altered group
	CAPN7	3p25.1	8.76	9.02	0.36	0.44	-0.25	2.58e-12	4.32e-11	Unaltered group
	USP46	4q12	8.14	8.45	0.44	0.53	-0.31	2.65e-12	4.43e-11	Unaltered group
	KMT5B	11q13.2	9.66	9.88	0.34	0.37	-0.23	2.67e-12	4.46e-11	Unaltered group
	FABP6	5q33.3	8.1	6.71	1.81	2.53	1.4	2.74e-12	4.57e-11	Altered group
	LEMD3	12q14.3	9.39	9.62	0.32	0.39	-0.23	2.77e-12	4.62e-11	Unaltered group
	RBM38	20q13.31	8.7	8.28	0.59	0.74	0.43	2.78e-12	4.64e-11	Altered group
	TSPYL1	6q22.1	11.14	11.53	0.61	0.62	-0.39	2.87e-12	4.79e-11	Unaltered group
	ASGR1	17p13.1	4.58	3.86	1.05	1.22	0.72	2.88e-12	4.79e-11	Altered group
	EPYC	12q21.33	1.38	0.58	1.34	1.17	0.8	2.93e-12	4.87e-11	Altered group
	WDSUB1	2q24.2	7.91	8.28	0.53	0.64	-0.37	2.95e-12	4.91e-11	Unaltered group
	CPA4	7q32.2	4.49	2.86	2.71	2.42	1.63	3.03e-12	5.02e-11	Altered group
	GRB2	17q25.1	11.68	11.47	0.35	0.32	0.21	3.07e-12	5.09e-11	Altered group
	CARNS1	11q13.2	4.49	3.91	0.92	0.89	0.57	3.11e-12	5.16e-11	Altered group
	IRF8	16q24.1	9.15	8.46	0.98	1.18	0.69	3.13e-12	5.18e-11	Altered group
	IL10RB	21q22.11	10.36	10.09	0.37	0.49	0.27	3.18e-12	5.26e-11	Altered group
	DAAM1	14q23.1	7.19	7.75	0.92	0.84	-0.56	3.2e-12	5.29e-11	Unaltered group
	ALDH3A2	17p11.2	11.27	11.78	0.78	0.84	-0.51	3.27e-12	5.4e-11	Unaltered group
	RASGRP4	19q13.2	6.23	5.67	0.76	1.01	0.57	3.33e-12	5.5e-11	Altered group
	RBCK1	20p13	11.42	10.98	0.7	0.72	0.45	3.35e-12	5.52e-11	Altered group
	TCHH	1q21.3	4.34	3.37	1.72	1.32	0.97	3.38e-12	5.57e-11	Altered group
	CD200R1L	3q13.2	0.45	0.17	0.54	0.29	0.28	3.42e-12	5.63e-11	Altered group
	HLA-DRB5	6p21.32	11.74	10.92	1.25	1.33	0.82	3.51e-12	5.78e-11	Altered group
	KIF19	17q25.1	3.72	2.97	1.23	1.14	0.75	3.6e-12	5.92e-11	Altered group
	ZMYND11	10p15.3	10.7	10.97	0.42	0.44	-0.27	3.75e-12	6.17e-11	Unaltered group
	TGM2	20q11.23	13.5	12.82	0.97	1.19	0.68	3.76e-12	6.17e-11	Altered group
	IFNL1	19q13.2	0.46	0.21	0.47	0.33	0.26	3.89e-12	6.37e-11	Altered group
	GPAT3	4q21.23	7.25	8.12	1.32	1.46	-0.88	3.98e-12	6.51e-11	Unaltered group
	MEFV	16p13.3	5.1	4.41	1.05	1.12	0.69	3.99e-12	6.54e-11	Altered group
	ABCC10	6p21.1	8.34	7.97	0.56	0.61	0.37	4.05e-12	6.63e-11	Altered group
	EIF5A	17p13.1	12.47	12.11	0.58	0.55	0.36	4.06e-12	6.64e-11	Altered group
	PTPN21	14q31.3	8.42	8.82	0.63	0.65	-0.4	4.1e-12	6.69e-11	Unaltered group
	CHM	Xq21.2	9.2	9.56	0.56	0.61	-0.37	4.28e-12	6.98e-11	Unaltered group
	CCDC47	17q23.3	11.28	11.54	0.44	0.38	-0.26	4.29e-12	6.99e-11	Unaltered group
	DESI1	22q13.2	8.4	8.02	0.6	0.61	0.38	4.34e-12	7.07e-11	Altered group
	LHFPL2	5q14.1	10.36	9.79	0.94	0.88	0.57	4.44e-12	7.23e-11	Altered group
	THRA	17q21.1	9.84	10.23	0.6	0.63	-0.39	4.45e-12	7.23e-11	Unaltered group
	ZNF420	19q13.12	6.91	7.3	0.63	0.6	-0.39	4.65e-12	7.56e-11	Unaltered group
	MAP7	6q23.3	9.32	10.13	1.39	1.17	-0.81	4.73e-12	7.68e-11	Unaltered group
	SLC1A3	5p13.2	8.86	8.08	1.17	1.32	0.78	4.74e-12	7.69e-11	Altered group
	RUNX1	21q22.12	10.5	9.85	0.89	1.18	0.65	4.86e-12	7.88e-11	Altered group
	EPHB2	1p36.12	7	6.2	1.17	1.37	0.8	4.91e-12	7.95e-11	Altered group
	LYZ	12q15	12.42	11.55	1.35	1.45	0.88	5.22e-12	8.45e-11	Altered group
	ITPRIPL1	2q11.2	5	4.48	0.81	0.85	0.52	5.22e-12	8.45e-11	Altered group
	RYR1	19q13.2	6.31	5.58	1.06	1.27	0.73	5.24e-12	8.46e-11	Altered group
	WWC2	4q35.1	10.01	10.37	0.59	0.56	-0.36	5.31e-12	8.58e-11	Unaltered group
	BMF	15q15.1	8.74	8.28	0.66	0.79	0.46	5.33e-12	8.6e-11	Altered group
	HNRNPAB	5q35.3	11.23	10.92	0.5	0.51	0.32	5.41e-12	8.73e-11	Altered group
	ECM1	1q21.2	9.09	8.39	1.13	1.11	0.7	5.43e-12	8.75e-11	Altered group
	FITM2	20q13.12	5.86	6.36	0.77	0.82	-0.5	5.56e-12	8.94e-11	Unaltered group
	DBH	9q34.2	3.54	2.84	1.17	1.07	0.7	5.59e-12	8.99e-11	Altered group
	KCNJ10	1q23.2	4.51	3.34	1.84	1.93	1.18	5.61e-12	9.02e-11	Altered group
	MOB3A	19p13.3	10.89	10.57	0.44	0.57	0.32	5.77e-12	9.27e-11	Altered group
	ABRAXAS1	4q21.23	8.12	8.59	0.74	0.78	-0.47	5.85e-12	9.38e-11	Unaltered group
	VAPB	20q13.32	9.98	10.19	0.34	0.34	-0.21	5.94e-12	9.51e-11	Unaltered group
	PSMA4	15q25.1	10.89	10.65	0.37	0.39	0.24	6.06e-12	9.71e-11	Altered group
	MKNK1	1p33	9.15	8.88	0.42	0.42	0.26	6.09e-12	9.75e-11	Altered group
	WDR31	9q32	5.14	5.88	1.21	1.18	-0.74	6.26e-12	1e-10	Unaltered group
	LIN7A	12q21.31	6.48	7.52	1.69	1.63	-1.04	6.31e-12	1.01e-10	Unaltered group
	MYO1A	12q13.3	2.44	1.55	1.6	1.19	0.88	6.35e-12	1.01e-10	Altered group
	TRIM69	15q15-q21	5.37	4.89	0.79	0.78	0.49	6.36e-12	1.01e-10	Altered group
	DSG2	18q12.1	11.05	11.71	0.96	1.16	-0.66	6.48e-12	1.03e-10	Unaltered group
	NUGGC	8p21.1	5.15	4.07	1.79	1.7	1.09	6.55e-12	1.04e-10	Altered group
	NUMBL	19q13.2	7.85	7.22	0.97	1.06	0.63	6.65e-12	1.06e-10	Altered group
	VSIR	10q22.1	10.93	10.51	0.49	0.8	0.41	6.8e-12	1.08e-10	Altered group
	FAM168B	2q21.1	11.25	11.51	0.42	0.43	-0.27	6.94e-12	1.1e-10	Unaltered group
	S100Z	5q13.3	2.53	1.96	0.87	0.96	0.57	6.99e-12	1.11e-10	Altered group
	NDUFS1	2q33.3	10.17	10.56	0.59	0.69	-0.4	7e-12	1.11e-10	Unaltered group
	MX1	21q22.3	10.55	10.1	0.72	0.72	0.45	7.02e-12	1.11e-10	Altered group
	GTSE1	22q13.31	6.13	5.47	1.01	1.11	0.66	7.46e-12	1.18e-10	Altered group
	DYM	18q21.1	9.09	9.35	0.42	0.42	-0.26	7.56e-12	1.2e-10	Unaltered group
	PRKAR1A	17q24.2	12.6	12.87	0.44	0.44	-0.28	7.58e-12	1.2e-10	Unaltered group
	CKM	19q13.32	1.6	1.05	0.86	0.92	0.55	7.6e-12	1.2e-10	Altered group
	NAGPA	16p13.3	8.45	8.12	0.46	0.58	0.33	7.63e-12	1.2e-10	Altered group
	TRIM2	4q31.3	9.66	10.27	0.94	1.03	-0.61	7.67e-12	1.21e-10	Unaltered group
	PEDS1	20q13.13	9.65	9.28	0.6	0.59	0.37	7.75e-12	1.22e-10	Altered group
	KRTAP5-10	11q13.4	1.56	0.95	1.04	0.9	0.61	7.89e-12	1.24e-10	Altered group
	PEX1	7q21.2	8.78	9.15	0.6	0.58	-0.36	7.97e-12	1.26e-10	Unaltered group
	SPATC1	8q24.3	2.44	1.86	0.95	0.92	0.58	8.05e-12	1.27e-10	Altered group
	KLHDC2	14q21.3	10.08	10.4	0.49	0.55	-0.32	8.27e-12	1.3e-10	Unaltered group
	FNIP2	4q32.1	9.68	10.29	0.95	1.02	-0.61	8.42e-12	1.32e-10	Unaltered group
	IL4I1	19q13.33	8.53	7.82	1.04	1.24	0.71	8.43e-12	1.32e-10	Altered group
	MFSD2A	1p34.2	5.99	4.76	1.85	2.13	1.23	8.61e-12	1.35e-10	Altered group
	CCNA2	4q27	7.17	6.62	0.87	0.91	0.55	8.62e-12	1.35e-10	Altered group
	CD82	11p11.2	9.18	8.53	1.04	1.07	0.65	8.99e-12	1.41e-10	Altered group
	SRP19	5q22.2	9.04	8.78	0.41	0.45	0.27	8.99e-12	1.41e-10	Altered group
	DCSTAMP	8q22.3	3.3	2.42	1.49	1.35	0.88	9.41e-12	1.47e-10	Altered group
	NDC80	18p11.32	6.5	5.91	0.86	1.05	0.59	9.42e-12	1.47e-10	Altered group
	TMEM138	11q12.2	8.8	8.48	0.49	0.55	0.32	9.44e-12	1.47e-10	Altered group
	MIR9-1HG	1q22	1.53	0.93	0.96	0.98	0.6	9.45e-12	1.47e-10	Altered group
	ARMCX3	Xq22.1	10.53	10.79	0.34	0.49	-0.26	9.63e-12	1.5e-10	Unaltered group
	FES	15q26.1	8.7	8.26	0.58	0.83	0.44	9.69e-12	1.51e-10	Altered group
	FFAR4	10q23.33	3.45	2.64	1.23	1.39	0.81	9.73e-12	1.51e-10	Altered group
	ITGAM	16p11.2	9.06	8.43	0.85	1.16	0.63	9.75e-12	1.52e-10	Altered group
	TRIM14	9q22.33	10.4	9.91	0.7	0.86	0.48	9.81e-12	1.52e-10	Altered group
	PUS1	12q24.33	8.29	7.88	0.61	0.69	0.4	9.89e-12	1.54e-10	Altered group
	GCNT1	9q21.13	7.34	6.64	0.99	1.24	0.69	1.01e-11	1.56e-10	Altered group
	IRF5	7q32.1	9.03	8.58	0.63	0.82	0.45	1.03e-11	1.59e-10	Altered group
	CDC14C	7p12.3	2.76	3.32	0.89	0.95	-0.57	1.05e-11	1.63e-10	Unaltered group
	PTPN18	2q21.1	10.97	10.68	0.36	0.56	0.29	1.09e-11	1.69e-10	Altered group
	ASTL	2q11.2	0.72	0.34	0.68	0.54	0.38	1.1e-11	1.7e-10	Altered group
	PEAK3	19p13.3	4.44	3.88	0.9	0.92	0.56	1.11e-11	1.71e-10	Altered group
	FZD2	17q21.31	6.12	5.41	1.01	1.29	0.71	1.11e-11	1.72e-10	Altered group
	HCP5	6p21.33	10.63	10.18	0.72	0.74	0.45	1.12e-11	1.72e-10	Altered group
	ATP7B	13q14.3	8.23	8.77	0.91	0.82	-0.53	1.12e-11	1.72e-10	Unaltered group
	LPAR6	13q14.2	10.24	9.72	0.75	0.92	0.52	1.12e-11	1.72e-10	Altered group
	HSD11B1	1q32.2	4.98	3.89	1.82	1.74	1.09	1.14e-11	1.75e-10	Altered group
	MFNG	22q13.1	9.08	8.66	0.51	0.82	0.42	1.15e-11	1.76e-10	Altered group
	RAB33A	Xq26.1	5.32	4.64	0.95	1.24	0.68	1.17e-11	1.79e-10	Altered group
	FAN1	15q13.3	8.82	9.12	0.48	0.5	-0.3	1.17e-11	1.8e-10	Unaltered group
	GNAI2	3p21.31	12.96	12.65	0.42	0.56	0.31	1.19e-11	1.82e-10	Altered group
	GNB4	3q26.33	10.24	9.81	0.68	0.72	0.43	1.21e-11	1.85e-10	Altered group
	ICAM1	19p13.2	11.86	11.29	0.77	1.06	0.57	1.21e-11	1.85e-10	Altered group
	GPR141	7p14.1	3.92	3.18	1.23	1.17	0.74	1.21e-11	1.86e-10	Altered group
	CDS1	4q21.23	8.4	8.99	0.98	0.96	-0.59	1.24e-11	1.9e-10	Unaltered group
	KLRG1	12p13.31	5.51	5.01	0.76	0.86	0.5	1.25e-11	1.9e-10	Altered group
	TBX19	1q24.2	6.76	6.23	0.78	0.94	0.53	1.26e-11	1.93e-10	Altered group
	SF3B4	1q21.2	10.35	10.09	0.4	0.42	0.25	1.27e-11	1.94e-10	Altered group
	COLQ	3p25.1	5.73	5.09	1.07	1.02	0.64	1.29e-11	1.97e-10	Altered group
	SOCS7	17q12	5.41	6.06	1.05	1.07	-0.65	1.32e-11	2.01e-10	Unaltered group
	CD226	18q22.2	5.48	4.83	1.03	1.06	0.64	1.32e-11	2.02e-10	Altered group
	GIMAP1	7q36.1	8.32	7.81	0.7	0.95	0.51	1.33e-11	2.03e-10	Altered group
	TGFBI	5q31.1	14.13	12.8	2.15	2.18	1.33	1.36e-11	2.06e-10	Altered group
	IL34	16q22.1	7.5	6.73	1.18	1.33	0.77	1.36e-11	2.06e-10	Altered group
	CYP4F12	19p13.12	4.26	3.13	1.82	1.86	1.13	1.37e-11	2.07e-10	Altered group
	CLASP2	3p22.3	9.51	9.79	0.43	0.46	-0.27	1.37e-11	2.07e-10	Unaltered group
	SETD3	14q32.2	11	11.3	0.47	0.51	-0.3	1.39e-11	2.11e-10	Unaltered group
	EDA	Xq13.1	7.33	7.89	0.91	0.93	-0.56	1.41e-11	2.14e-10	Unaltered group
	RANBP3	19p13.3	10.05	9.83	0.31	0.4	0.22	1.41e-11	2.14e-10	Altered group
	SHISA5	3p21.31	11.86	11.61	0.35	0.47	0.26	1.43e-11	2.16e-10	Altered group
	KYNU	2q22.2	7.49	6.8	0.97	1.26	0.69	1.44e-11	2.18e-10	Altered group
	ABRACL	6q24.1	8.7	8.28	0.63	0.73	0.42	1.45e-11	2.19e-10	Altered group
	CNIH1	14q22.2	9.97	10.31	0.58	0.51	-0.33	1.46e-11	2.21e-10	Unaltered group
	ALDH16A1	19q13.33	9.24	8.89	0.5	0.64	0.35	1.46e-11	2.21e-10	Altered group
	ACADM	1p31.1	10.3	10.78	0.81	0.77	-0.48	1.48e-11	2.23e-10	Unaltered group
	NANS	9q22.33	9.47	9.19	0.44	0.47	0.28	1.5e-11	2.26e-10	Altered group
	CDCA3	12p13.31	5.92	5.23	1.09	1.15	0.68	1.52e-11	2.29e-10	Altered group
	ACHE	7q22.1	6.34	5.4	1.55	1.56	0.95	1.55e-11	2.33e-10	Altered group
	TP73	1p36.32	3.65	2.85	1.26	1.35	0.8	1.55e-11	2.33e-10	Altered group
	TMIGD2	19p13.3	3.27	2.62	1.06	1.08	0.65	1.56e-11	2.35e-10	Altered group
	GVINP1	11p15.4	7.92	7.25	1.05	1.14	0.67	1.57e-11	2.35e-10	Altered group
	ADRM1	20q13.33	10.63	10.28	0.52	0.62	0.35	1.58e-11	2.37e-10	Altered group
	SNRPA	19q13.2	9.96	9.64	0.51	0.53	0.32	1.66e-11	2.48e-10	Altered group
	GTDC1	2q22.3	8.65	8.38	0.4	0.49	0.27	1.69e-11	2.52e-10	Altered group
	SLC30A9	4p13	10.45	10.79	0.54	0.58	-0.34	1.7e-11	2.54e-10	Unaltered group
	KIF15	3p21.31	4.9	4.19	1.19	1.12	0.71	1.73e-11	2.58e-10	Altered group
	RAB11FIP2	10q26.11	9.14	9.5	0.56	0.63	-0.37	1.73e-11	2.58e-10	Unaltered group
	TRMT5	14q23.1	8.32	8.58	0.43	0.43	-0.26	1.77e-11	2.65e-10	Unaltered group
	TTN	2q31.2	7.55	6.95	1.02	0.95	0.6	1.83e-11	2.73e-10	Altered group
	ZBTB8OS	1p35.1	7.47	7.17	0.5	0.47	0.29	1.86e-11	2.76e-10	Altered group
	RCHY1	4q21.1	8.93	9.22	0.47	0.48	-0.29	1.87e-11	2.79e-10	Unaltered group
	FAM72D	1q21.1	4.38	3.84	0.82	0.97	0.54	1.88e-11	2.8e-10	Altered group
	LBHD1	11q12.3	8.97	8.62	0.58	0.58	0.35	1.91e-11	2.83e-10	Altered group
	ENPP4	6p21.1	9.53	10.01	0.67	0.89	-0.48	1.91e-11	2.83e-10	Unaltered group
	MAGI1	3p14.1	8.84	9.41	0.94	0.93	-0.57	1.91e-11	2.84e-10	Unaltered group
	TRPC2	11p15.4	4	2.63	2.31	2.21	1.37	1.92e-11	2.84e-10	Altered group
	DHX58	17q21.2	8.54	8.19	0.55	0.6	0.35	1.93e-11	2.86e-10	Altered group
	UCP3	11q13.4	4.52	3.97	0.94	0.88	0.55	1.95e-11	2.89e-10	Altered group
	OTULIN	5p15.2	9.54	9.26	0.48	0.42	0.28	1.95e-11	2.89e-10	Altered group
	ACKR4	3q22.1	6.74	6.02	1.17	1.19	0.72	2.01e-11	2.97e-10	Altered group
	RPGRIP1	14q11.2	3.33	2.76	0.93	0.93	0.57	2.01e-11	2.97e-10	Altered group
	FAM225B	9q32	6.07	5.38	1.01	1.23	0.68	2.03e-11	2.99e-10	Altered group
	HMSD	18q22.1	0.69	0.27	0.79	0.58	0.42	2.05e-11	3.02e-10	Altered group
	IGF1R	15q26.3	10.88	11.32	0.75	0.71	-0.44	2.06e-11	3.04e-10	Unaltered group
	MIPOL1	14q13.3-q21.1	5.48	6.02	0.9	0.87	-0.54	2.07e-11	3.05e-10	Unaltered group
	HMGCR	5q13.3	9.21	9.52	0.54	0.48	-0.31	2.08e-11	3.07e-10	Unaltered group
	GBP7	1p22.2	2.99	2.05	1.65	1.44	0.94	2.09e-11	3.08e-10	Altered group
	LINC01366	5q35.1	2.63	2.12	0.79	0.87	0.5	2.15e-11	3.16e-10	Altered group
	SAA2	11p15.1	4.94	2.81	3.92	3.04	2.13	2.16e-11	3.18e-10	Altered group
	KIFC1	6p21.32	6.86	6.26	0.91	1.07	0.6	2.18e-11	3.21e-10	Altered group
	ABTB3		6.24	5.12	1.84	1.85	1.12	2.29e-11	3.35e-10	Altered group
	TRIP11	14q32.12	9.08	9.48	0.66	0.69	-0.41	2.29e-11	3.35e-10	Unaltered group
	NBEA	13q13.3	8.2	8.77	0.91	0.97	-0.57	2.38e-11	3.48e-10	Unaltered group
	EIF5	14q32.32	11.5	11.78	0.41	0.5	-0.28	2.4e-11	3.51e-10	Unaltered group
	S100A3	1q21.3	5.52	4.84	1.01	1.25	0.69	2.42e-11	3.54e-10	Altered group
	BIRC5	17q25.3	6.24	5.49	1.18	1.31	0.75	2.57e-11	3.76e-10	Altered group
	ST13	22q13.2	12.59	12.85	0.45	0.41	-0.26	2.61e-11	3.81e-10	Unaltered group
	TRAPPC8	18q12.1	9.73	10.02	0.46	0.52	-0.29	2.67e-11	3.89e-10	Unaltered group
	VOPP1	7p11.2	10.6	10.33	0.41	0.5	0.28	2.67e-11	3.89e-10	Altered group
	SIK2	11q23.1	9.96	10.3	0.53	0.6	-0.34	2.69e-11	3.92e-10	Unaltered group
	PPIH	1p34.2	8.07	7.77	0.5	0.5	0.3	2.77e-11	4.03e-10	Altered group
	PARP8	5q11.1	9.25	8.87	0.58	0.68	0.38	2.83e-11	4.12e-10	Altered group
	SLC25A13	7q21.3	9.53	9.82	0.48	0.48	-0.29	2.88e-11	4.19e-10	Unaltered group
	AFG1L	6q21	5.95	6.27	0.52	0.56	-0.32	2.94e-11	4.27e-10	Unaltered group
	PKMYT1	16p13.3	5.6	4.93	1.05	1.18	0.67	2.95e-11	4.28e-10	Altered group
	HLA-J	6p22.1	6.45	5.59	1.42	1.44	0.86	2.95e-11	4.28e-10	Altered group
	FADS3	11q12.2	9.29	8.82	0.74	0.83	0.47	2.97e-11	4.31e-10	Altered group
	SRM	1p36.22	9.73	9.29	0.69	0.76	0.44	2.99e-11	4.33e-10	Altered group
	SAT1	Xp22.11	12.63	12.21	0.65	0.77	0.43	3.01e-11	4.36e-10	Altered group
	CDK2AP2	11q13.2	10.94	10.42	0.86	0.85	0.51	3.01e-11	4.36e-10	Altered group
	LINC00472	6q13	5.4	6	0.98	1.01	-0.6	3.02e-11	4.36e-10	Unaltered group
	CCDC167	6p21.2	7.56	7.14	0.65	0.73	0.42	3.06e-11	4.42e-10	Altered group
	PPP1R14D	15q15.1	5.6	4.02	2.71	2.52	1.58	3.17e-11	4.57e-10	Altered group
	POC5	5q13.3	7.54	7.27	0.41	0.48	0.27	3.29e-11	4.74e-10	Altered group
	RNPEPL1	2q37.3	11.24	10.86	0.59	0.69	0.39	3.33e-11	4.79e-10	Altered group
	TNFAIP2	14q32.32	11.03	10.42	0.91	1.12	0.61	3.33e-11	4.79e-10	Altered group
	UTP14C	13q14.3	9.82	10.17	0.62	0.56	-0.35	3.33e-11	4.79e-10	Unaltered group
	IFI44	1p31.1	9.31	8.79	0.81	0.94	0.52	3.5e-11	5.03e-10	Altered group
	SHKBP1	19q13.2	10.06	9.78	0.38	0.53	0.28	3.51e-11	5.05e-10	Altered group
	ZCWPW2	3p24.1	3.45	3.88	0.67	0.75	-0.43	3.56e-11	5.12e-10	Unaltered group
	ITFG1	16q12.1	10.08	10.4	0.57	0.49	-0.32	3.6e-11	5.16e-10	Unaltered group
	ATF5	19q13.33	10.03	9.59	0.82	0.66	0.45	3.62e-11	5.2e-10	Altered group
	E2F4	16q22.1	10.12	9.89	0.32	0.42	0.23	3.67e-11	5.26e-10	Altered group
	TFAM	10q21.1	8.56	8.84	0.47	0.47	-0.28	3.73e-11	5.35e-10	Unaltered group
	C3ORF62	3p21.31	6.9	6.54	0.63	0.55	0.36	3.77e-11	5.4e-10	Altered group
	DIP2C	10p15.3	10.09	10.48	0.59	0.68	-0.38	3.82e-11	5.47e-10	Unaltered group
	APOOL	Xq21.1	7.08	7.68	0.97	1.03	-0.6	3.83e-11	5.47e-10	Unaltered group
	CALHM2	10q24.33	8.87	8.41	0.66	0.86	0.46	3.86e-11	5.52e-10	Altered group
	COL6A2	21q22.3	13.21	12.52	1.08	1.24	0.69	3.9e-11	5.57e-10	Altered group
	TMEM86B	19q13.42	6.21	5.7	0.84	0.87	0.51	3.93e-11	5.61e-10	Altered group
	DDHD2	8p11.23	9.93	10.23	0.47	0.52	-0.3	4.1e-11	5.84e-10	Unaltered group
	RAD54L	1p34.1	5.36	4.72	1.05	1.08	0.64	4.12e-11	5.86e-10	Altered group
	IDUA	4p16.3	7.9	7.35	0.88	0.98	0.56	4.12e-11	5.86e-10	Altered group
	TMLHE	Xq28	7.84	8.13	0.48	0.48	-0.29	4.26e-11	6.06e-10	Unaltered group
	ZNF18	17p12	7.68	7.4	0.5	0.43	0.28	4.29e-11	6.1e-10	Altered group
	ICAM4	19p13.2	3.62	3.02	1.06	0.97	0.6	4.34e-11	6.17e-10	Altered group
	DBNDD2	20q13.12	9.63	9.25	0.55	0.72	0.38	4.38e-11	6.22e-10	Altered group
	ZNF555	19p13.3	6.15	6.42	0.43	0.48	-0.27	4.55e-11	6.46e-10	Unaltered group
	MNDA	1q23.1	8.52	7.9	0.93	1.12	0.61	4.58e-11	6.49e-10	Altered group
	ASXL3	18q12.1	4.51	5.56	1.84	1.68	-1.05	4.59e-11	6.5e-10	Unaltered group
	EZH2	7q36.1	7.24	6.79	0.74	0.78	0.45	4.59e-11	6.5e-10	Altered group
	IPP	1p34.1	7.3	7.7	0.7	0.63	-0.4	4.63e-11	6.54e-10	Unaltered group
	ACOT7	1p36.31	10.27	9.76	0.82	0.89	0.51	4.64e-11	6.56e-10	Altered group
	PPP2CB	8p12	11.03	11.3	0.45	0.45	-0.27	4.73e-11	6.68e-10	Unaltered group
	RIMBP3	22q11.21	5.53	4.99	0.8	1	0.54	4.85e-11	6.84e-10	Altered group
	NUB1	7q36.1	10.94	10.73	0.38	0.32	0.21	4.94e-11	6.96e-10	Altered group
	EHBP1L1	11q13.1	10.37	9.95	0.63	0.77	0.42	4.94e-11	6.96e-10	Altered group
	SERINC1	6q22.31	12.63	12.99	0.59	0.63	-0.36	5e-11	7.05e-10	Unaltered group
	CFD	19p13.3	8.19	7.43	1.17	1.38	0.76	5.02e-11	7.07e-10	Altered group
	PDSS2	6q21	8.64	8.91	0.43	0.48	-0.27	5.03e-11	7.07e-10	Unaltered group
	ZYX	7q34	11.93	11.57	0.54	0.68	0.36	5.05e-11	7.1e-10	Altered group
	RRM2	2p25.1	2.15	1.54	1.03	1.01	0.61	5.12e-11	7.19e-10	Altered group
	NABP1	2q32.3	8.4	7.92	0.75	0.87	0.48	5.12e-11	7.19e-10	Altered group
	GTF3A	13q12.2	11.15	10.79	0.61	0.61	0.36	5.2e-11	7.29e-10	Altered group
	FBXO34	14q22.3	8.94	9.26	0.45	0.6	-0.32	5.24e-11	7.34e-10	Unaltered group
	FAIM2	12q13.12	4.2	3.34	1.42	1.47	0.86	5.25e-11	7.36e-10	Altered group
	CKLF	16q21	8.45	8.16	0.42	0.55	0.29	5.28e-11	7.39e-10	Altered group
	PRKAB2	1q21.1	8.84	9.18	0.57	0.58	-0.34	5.34e-11	7.47e-10	Unaltered group
	SBF2	11p15.4	10.03	10.38	0.54	0.63	-0.35	5.35e-11	7.48e-10	Unaltered group
	SLC35A3	1p21.2	8.06	8.47	0.62	0.75	-0.41	5.36e-11	7.48e-10	Unaltered group
	CIPC	14q24.3	8.79	9.18	0.54	0.78	-0.4	5.37e-11	7.49e-10	Unaltered group
	PPIB	15q22.31	13.27	12.91	0.64	0.57	0.36	5.38e-11	7.5e-10	Altered group
	TOX2	20q13.12	7.67	7.05	0.92	1.17	0.62	5.41e-11	7.53e-10	Altered group
	CPNE3	8q21.3	11.2	11.49	0.49	0.48	-0.29	5.5e-11	7.65e-10	Unaltered group
	ITGA3	17q21.33	12.87	12.32	0.83	1.01	0.55	5.51e-11	7.67e-10	Altered group
	RNF43	17q22	5.56	6.39	1.39	1.4	-0.83	5.54e-11	7.7e-10	Unaltered group
	KIAA1549	7q34	8.67	9.15	0.77	0.86	-0.48	5.55e-11	7.71e-10	Unaltered group
	KIF2C	1p34.1	6.54	5.9	1.09	1.06	0.64	5.67e-11	7.88e-10	Altered group
	RNF213	17q25.3	12.53	12.17	0.65	0.58	0.36	5.75e-11	7.98e-10	Altered group
	CYTOR	2p11.2	8.33	7.74	0.88	1.1	0.59	5.84e-11	8.1e-10	Altered group
	GMFB	14q22.2	9.98	10.31	0.53	0.56	-0.32	5.87e-11	8.14e-10	Unaltered group
	KRTCAP2	1q22	10.72	10.31	0.72	0.66	0.41	6.17e-11	8.55e-10	Altered group
	AK7	14q32.2	5.31	6.02	1.27	1.16	-0.72	6.31e-11	8.73e-10	Unaltered group
	CCNB1IP1	14q11.2	9.29	9.72	0.73	0.74	-0.43	6.33e-11	8.75e-10	Unaltered group
	PJA1	Xq13.1	8.68	8.98	0.53	0.45	-0.29	6.33e-11	8.75e-10	Unaltered group
	CLTB	5q35.2	10.22	9.84	0.6	0.66	0.37	6.34e-11	8.76e-10	Altered group
	CLEC9A	12p13.2	4.66	3.76	1.55	1.48	0.9	6.38e-11	8.8e-10	Altered group
	SLK	10q24.33-q25.1	10.44	10.84	0.63	0.71	-0.4	6.45e-11	8.9e-10	Unaltered group
	UBR3	2q31.1	9.95	10.23	0.44	0.53	-0.29	6.57e-11	9.06e-10	Unaltered group
	ASCC2	22q12.2	10.34	10.13	0.34	0.38	0.21	6.61e-11	9.11e-10	Altered group
	MIB1	18q11.2	9.86	10.21	0.59	0.6	-0.35	6.73e-11	9.26e-10	Unaltered group
	RALGDS	9q34.13-q34.2	10.48	10.11	0.59	0.67	0.37	6.74e-11	9.27e-10	Altered group
	DHRS4-AS1	14q11.2	8.83	9.16	0.52	0.62	-0.34	6.85e-11	9.42e-10	Unaltered group
	PHOSPHO2	2q31.1	5.26	5.71	0.75	0.76	-0.45	6.88e-11	9.46e-10	Unaltered group
	LGALS1	22q13.1	12.43	11.86	0.91	1.04	0.58	6.92e-11	9.5e-10	Altered group
	SLC28A3	9q21.32-q21.33	1.01	0.47	1.08	0.71	0.54	7.04e-11	9.65e-10	Altered group
	UBXN11	1p36.11	9.35	8.76	1.02	0.97	0.59	7.08e-11	9.69e-10	Altered group
	CFB	6p21.33	12.06	11.22	1.09	1.69	0.84	7.08e-11	9.69e-10	Altered group
	APBA2	15q13.1	5.73	4.85	1.41	1.58	0.88	7.08e-11	9.69e-10	Altered group
	CDCA8	1p34.3	6.51	5.96	0.94	0.92	0.55	7.14e-11	9.77e-10	Altered group
	RDH11	14q24.1	10.74	11.1	0.54	0.69	-0.37	7.15e-11	9.77e-10	Unaltered group
	PRELID1	5q35.3	11.51	11.08	0.77	0.69	0.43	7.18e-11	9.8e-10	Altered group
	BIRC3	11q22.2	11.22	10.48	1.13	1.35	0.73	7.19e-11	9.82e-10	Altered group
	NRROS	3q29	7.96	7.49	0.64	0.92	0.47	7.24e-11	9.88e-10	Altered group
	NINJ1	9q22.31	10.92	10.56	0.55	0.66	0.36	7.42e-11	1.01e-09	Altered group
	KEL	7q34	2.01	1.38	1.11	1.04	0.64	7.43e-11	1.01e-09	Altered group
	PSMC4	19q13.11-q13.13	10.61	10.36	0.42	0.43	0.25	7.47e-11	1.02e-09	Altered group
	NUP160	11p11.2	10.07	10.35	0.43	0.5	-0.28	7.49e-11	1.02e-09	Unaltered group
	MED8	1p34.2	9.18	8.99	0.32	0.33	0.19	7.51e-11	1.02e-09	Altered group
	TNFSF9	19p13.3	7.58	6.73	1.17	1.69	0.86	7.51e-11	1.02e-09	Altered group
	CLEC12B	12p13.2	2.24	1.53	1.35	1.04	0.71	7.65e-11	1.04e-09	Altered group
	USF2	19q13.12	11.2	10.93	0.38	0.52	0.27	7.75e-11	1.05e-09	Altered group
	TLR8	Xp22.2	7.22	6.4	1.34	1.42	0.81	7.84e-11	1.06e-09	Altered group
	SYNJ2BP	14q24.2	9.94	10.25	0.48	0.58	-0.31	7.9e-11	1.07e-09	Unaltered group
	MYO6	6q14.1	10.75	11.12	0.63	0.65	-0.38	8.19e-11	1.11e-09	Unaltered group
	TRAF2	9q34.3	8.77	8.42	0.56	0.65	0.36	8.23e-11	1.11e-09	Altered group
	DYNLL2	17q22	9.99	10.35	0.6	0.62	-0.36	8.29e-11	1.12e-09	Unaltered group
	OAZ1	19p13.3	12.94	12.62	0.54	0.54	0.32	8.36e-11	1.13e-09	Altered group
	CASP3	4q35.1	9.1	8.83	0.46	0.47	0.27	8.42e-11	1.14e-09	Altered group
	ADAP1	7p22.3	7.91	7.35	0.81	1.05	0.55	8.66e-11	1.17e-09	Altered group
	OTOA	16p12.2	4.93	4.3	1.03	1.1	0.63	8.74e-11	1.18e-09	Altered group
	H2BC9	6p22.2	1.78	1.18	1.08	0.96	0.6	9e-11	1.21e-09	Altered group
	TBC1D19	4p15.2	7.3	7.61	0.5	0.55	-0.31	9.05e-11	1.22e-09	Unaltered group
	SPTLC1	9q22.31	10.47	10.69	0.39	0.38	-0.23	9.09e-11	1.22e-09	Unaltered group
	ARHGEF12	11q23.3	12.54	12.84	0.53	0.49	-0.3	9.16e-11	1.23e-09	Unaltered group
	IFNGR2	21q22.11	11.39	11.09	0.41	0.58	0.29	9.22e-11	1.24e-09	Altered group
	TMEM192	4q32.3	9.3	9.66	0.58	0.64	-0.36	9.3e-11	1.25e-09	Unaltered group
	C16ORF74	16q24.1	6.78	5.7	1.91	1.76	1.08	9.4e-11	1.26e-09	Altered group
	TMEM106B	7p21.3	10.69	11.06	0.59	0.65	-0.36	9.43e-11	1.27e-09	Unaltered group
	SLC25A19	17q25.1	7.87	7.51	0.61	0.61	0.36	9.48e-11	1.27e-09	Altered group
	SPC25	2q31.1	5.13	4.49	0.96	1.22	0.64	9.73e-11	1.3e-09	Altered group
	DLAT	11q23.1	9.82	10.12	0.46	0.57	-0.3	9.76e-11	1.31e-09	Unaltered group
	RASSF8	12p12.1	8.9	9.31	0.66	0.73	-0.41	9.81e-11	1.31e-09	Unaltered group
	MYO9A	15q23	9.35	9.94	1.01	1.01	-0.59	9.94e-11	1.33e-09	Unaltered group
	CD300LB	17q25.1	5.41	4.81	0.93	1.11	0.6	9.98e-11	1.33e-09	Altered group
	CCDC96	4p16.1	5.65	5.22	0.74	0.74	0.43	1.01e-10	1.34e-09	Altered group
	ENTHD1	22q13.1	1.25	0.7	1.07	0.79	0.55	1.01e-10	1.35e-09	Altered group
	RAB39B	Xq28	5.16	4.65	0.84	0.87	0.5	1.02e-10	1.36e-09	Altered group
	HDHD2	18q21.1	9.43	9.65	0.37	0.4	-0.22	1.04e-10	1.38e-09	Unaltered group
	SRA1	5q31.3	9.5	9.14	0.63	0.62	0.36	1.05e-10	1.4e-09	Altered group
	SIRPB2	20p13	6.92	6.32	0.94	1.12	0.6	1.06e-10	1.41e-09	Altered group
	AUH	9q22.31	8.42	8.84	0.65	0.79	-0.42	1.06e-10	1.42e-09	Unaltered group
	CACNA2D4	12p13.33	6.79	6.12	1.06	1.22	0.67	1.07e-10	1.42e-09	Altered group
	PSMB4	1q21.3	12	11.72	0.5	0.47	0.28	1.08e-10	1.43e-09	Altered group
	ST13P4	13q14.2	8.56	8.83	0.48	0.43	-0.26	1.1e-10	1.46e-09	Unaltered group
	SLC11A1	2q35	7.79	7.09	1.14	1.26	0.7	1.1e-10	1.46e-09	Altered group
	EXTL2	1p21.2	8.21	8.51	0.52	0.48	-0.29	1.1e-10	1.46e-09	Unaltered group
	SLC25A30	13q14.13	9.69	10.08	0.59	0.75	-0.39	1.12e-10	1.48e-09	Unaltered group
	NUDT1	7p22.3	7.46	7.03	0.65	0.81	0.43	1.13e-10	1.49e-09	Altered group
	PIK3C3	18q12.3	9.09	9.33	0.42	0.41	-0.24	1.13e-10	1.49e-09	Unaltered group
	YIF1B	19q13.2	8.8	8.45	0.52	0.65	0.35	1.13e-10	1.49e-09	Altered group
	PARP10	8q24.3	11.05	10.63	0.62	0.81	0.42	1.15e-10	1.52e-09	Altered group
	DCAF10	9p13.2	9.6	9.83	0.35	0.45	-0.23	1.16e-10	1.53e-09	Unaltered group
	SPIRE1	18p11.21	10.6	10.96	0.59	0.64	-0.36	1.19e-10	1.57e-09	Unaltered group
	SYNGR2	17q25.3	11.88	11.53	0.52	0.66	0.35	1.19e-10	1.57e-09	Altered group
	PDZD8	10q25.3-q26.11	8.89	9.41	0.9	0.86	-0.51	1.19e-10	1.57e-09	Unaltered group
	SPOCD1	1p35.2	4.27	3.4	1.51	1.51	0.88	1.22e-10	1.6e-09	Altered group
	NEIL3	4q34.3	4.2	3.46	1.21	1.3	0.73	1.22e-10	1.61e-09	Altered group
	CCDC88C	14q32.11-q32.12	8.9	8.39	0.76	0.96	0.5	1.23e-10	1.62e-09	Altered group
	C19ORF33	19q13.2	9.25	8.11	1.63	2.25	1.14	1.24e-10	1.63e-09	Altered group
	ACAA2	18q21.1	11.93	12.44	0.88	0.88	-0.51	1.27e-10	1.67e-09	Unaltered group
	ZNF570	19q13.12	5.81	6.23	0.79	0.62	-0.41	1.29e-10	1.69e-09	Unaltered group
	IMPACT	18q11.2	9.55	9.79	0.4	0.42	-0.24	1.29e-10	1.69e-09	Unaltered group
	EHD1	11q13.1	11.1	10.79	0.47	0.61	0.32	1.3e-10	1.71e-09	Altered group
	SDF2L1	22q11.21	8.53	8.04	0.78	0.9	0.49	1.31e-10	1.71e-09	Altered group
	ZC3H14	14q31.3	9.72	9.94	0.36	0.39	-0.22	1.32e-10	1.73e-09	Unaltered group
	CENPA	2p23.3	4.56	3.88	1.14	1.21	0.68	1.32e-10	1.73e-09	Altered group
	STXBP2	19p13.2	10.57	10.25	0.47	0.61	0.32	1.33e-10	1.74e-09	Altered group
	RELB	19q13.32	9.19	8.86	0.47	0.66	0.33	1.33e-10	1.74e-09	Altered group
	CPA5	7q32.2	0.96	0.4	1.13	0.75	0.56	1.35e-10	1.77e-09	Altered group
	WDR72	15q21.3	9.1	10.11	1.76	1.73	-1.01	1.35e-10	1.77e-09	Unaltered group
	SSBP4	19p13.11	9.36	8.95	0.58	0.81	0.41	1.36e-10	1.77e-09	Altered group
	TENT4B	16q12.1	8.64	8.9	0.42	0.45	-0.25	1.37e-10	1.79e-09	Unaltered group
	MSI2	17q22	7.6	8.06	0.77	0.83	-0.46	1.39e-10	1.81e-09	Unaltered group
	CHMP3	2p11.2	11.19	11.41	0.41	0.33	-0.22	1.39e-10	1.81e-09	Unaltered group
	VSIG10L	19q13.41	5.85	5.33	0.84	0.92	0.51	1.39e-10	1.81e-09	Altered group
	ZNF433	19p13.2	6.28	6.82	1.05	0.8	-0.54	1.4e-10	1.82e-09	Unaltered group
	HASPIN	17p13.2	4.17	3.63	1	0.85	0.54	1.42e-10	1.85e-09	Altered group
	AMOT	Xq23	9.54	10.06	0.9	0.89	-0.52	1.42e-10	1.85e-09	Unaltered group
	LANCL1	2q34	10.51	10.82	0.54	0.51	-0.31	1.42e-10	1.85e-09	Unaltered group
	ABCB7	Xq13.3	8.77	9.04	0.48	0.45	-0.27	1.43e-10	1.86e-09	Unaltered group
	PRSS36	16p11.2	5.02	4.55	0.81	0.84	0.48	1.47e-10	1.9e-09	Altered group
	AP2A1	19q13.33	11	10.74	0.38	0.5	0.26	1.48e-10	1.91e-09	Altered group
	PSMB3	17q12	10.72	10.36	0.6	0.66	0.37	1.49e-10	1.93e-09	Altered group
	VASP	19q13.32	10.98	10.7	0.43	0.53	0.28	1.5e-10	1.94e-09	Altered group
	ZDHHC19	3q29	1.54	1.03	0.88	0.88	0.51	1.52e-10	1.96e-09	Altered group
	LINC00161	21q21.3	0.58	0.28	0.58	0.42	0.29	1.52e-10	1.96e-09	Altered group
	GRK3	22q12.1	8.74	8.37	0.66	0.62	0.37	1.55e-10	2e-09	Altered group
	KCNJ3	2q24.1	6.66	7.73	1.88	1.81	-1.07	1.56e-10	2.01e-09	Unaltered group
	ATOX1	5q33.1	10.21	9.8	0.7	0.71	0.41	1.62e-10	2.08e-09	Altered group
	TRIM47	17q25.1	9.93	9.52	0.64	0.75	0.4	1.64e-10	2.11e-09	Altered group
	RNF34	12q24.31	9.03	8.87	0.27	0.28	0.16	1.65e-10	2.12e-09	Altered group
	LENG9	19q13.42	6.72	6.23	0.74	0.94	0.49	1.67e-10	2.14e-09	Altered group
	PSMD13	11p15.5	11.01	10.78	0.39	0.4	0.23	1.67e-10	2.14e-09	Altered group
	SLC22A24	11q12.3	2.12	3.21	1.69	2.06	-1.09	1.68e-10	2.16e-09	Unaltered group
	GPRIN1	5q35.2	6.95	6.34	0.96	1.12	0.6	1.74e-10	2.24e-09	Altered group
	CYRIB	8q24.21	9.92	9.58	0.64	0.55	0.35	1.75e-10	2.25e-09	Altered group
	NRBP1	2p23.3	11.02	10.83	0.29	0.34	0.18	1.77e-10	2.26e-09	Altered group
	GPR15LG		5.82	3.93	3.54	2.97	1.89	1.77e-10	2.27e-09	Altered group
	PLEC	8q24.3	12.96	12.52	0.65	0.88	0.45	1.78e-10	2.27e-09	Altered group
	RASSF4	10q11.21	12.11	11.61	0.83	0.91	0.5	1.8e-10	2.31e-09	Altered group
	CDHR4	3p21.31	1.12	0.5	1.28	0.81	0.62	1.85e-10	2.37e-09	Altered group
	LINC00239	14q32.31	2.44	1.76	1.12	1.23	0.68	1.9e-10	2.43e-09	Altered group
	CDADC1	13q14.2	7.74	8.03	0.49	0.5	-0.28	1.94e-10	2.47e-09	Unaltered group
	ZNF322P1	9q22.33	4.4	4.68	0.49	0.49	-0.28	1.94e-10	2.48e-09	Unaltered group
	SH3GL1	19p13.3	11.06	10.72	0.49	0.68	0.34	1.95e-10	2.49e-09	Altered group
	CDC42SE1	1q21.3	11.01	10.77	0.4	0.45	0.24	1.96e-10	2.5e-09	Altered group
	SESTD1	2q31.2	9.63	10.02	0.62	0.73	-0.39	1.96e-10	2.5e-09	Unaltered group
	PVT1	8q24.21	7.5	6.91	0.77	1.25	0.6	1.97e-10	2.51e-09	Altered group
	S100A1	1q21.3	9.92	8.59	2.19	2.43	1.33	2e-10	2.54e-09	Altered group
	HCAR2	12q24.31	4.4	3.41	1.74	1.71	0.99	2e-10	2.54e-09	Altered group
	GFUS	8q24.3	9.62	9.25	0.63	0.67	0.37	2e-10	2.55e-09	Altered group
	SYN1	Xp11.3-p11.23	5.31	4.49	1.41	1.42	0.81	2.01e-10	2.55e-09	Altered group
	GAREM1	18q12.1	8.01	8.69	1.16	1.21	-0.68	2.01e-10	2.55e-09	Unaltered group
	MAPK8	10q11.22	7.5	7.93	0.73	0.78	-0.43	2.04e-10	2.58e-09	Unaltered group
	CASP8	2q33.1	9.7	9.42	0.44	0.54	0.28	2.05e-10	2.6e-09	Altered group
	NCR3LG1	11p15.1	6.89	7.68	1.37	1.38	-0.79	2.07e-10	2.63e-09	Unaltered group
	SLC39A6	18q12.2	10.48	10.81	0.61	0.53	-0.33	2.07e-10	2.63e-09	Unaltered group
	SYNE3	14q32.13	6.68	6.1	0.88	1.1	0.57	2.08e-10	2.63e-09	Altered group
	NOP2	12p13.31	9.24	8.88	0.61	0.64	0.36	2.09e-10	2.64e-09	Altered group
	OTUD7B	1q21.2	9.17	9.44	0.44	0.51	-0.27	2.12e-10	2.68e-09	Unaltered group
	ARRDC1	9q34.3	8.99	8.58	0.63	0.78	0.41	2.12e-10	2.68e-09	Altered group
	GFPT2	5q35.3	7.36	6.17	2.11	2.02	1.19	2.13e-10	2.69e-09	Altered group
	HSPA4L	4q28.1	8.3	8.84	0.89	1	-0.54	2.19e-10	2.76e-09	Unaltered group
	DTX3L	3q21.1	11.02	10.74	0.46	0.48	0.27	2.22e-10	2.8e-09	Altered group
	CD84	1q23.3	7.74	6.87	1.54	1.51	0.87	2.28e-10	2.87e-09	Altered group
	UBALD2	17q25.1	9.11	8.77	0.55	0.64	0.34	2.31e-10	2.9e-09	Altered group
	VPS35	16q11.2	11.3	11.53	0.4	0.39	-0.23	2.31e-10	2.91e-09	Unaltered group
	USP53	4q26	9.08	9.45	0.56	0.72	-0.37	2.32e-10	2.92e-09	Unaltered group
	MFSD4A	1q32.1	7.39	7.92	0.93	0.88	-0.52	2.33e-10	2.93e-09	Unaltered group
	BTBD8	1p22.1	2.65	3.34	1.17	1.26	-0.7	2.35e-10	2.95e-09	Unaltered group
	BTN2A2	6p22.2	9.31	8.95	0.68	0.57	0.36	2.35e-10	2.95e-09	Altered group
	KIF20A	5q31.2	7.08	6.32	1.26	1.38	0.76	2.36e-10	2.96e-09	Altered group
	SOX6	11p15.2	8.45	9.14	1.22	1.19	-0.69	2.37e-10	2.97e-09	Unaltered group
	KLHL15	Xp22.11	7.88	8.18	0.48	0.55	-0.29	2.37e-10	2.97e-09	Unaltered group
	ARHGAP27	17q21.31	9.86	9.55	0.47	0.6	0.31	2.42e-10	3.03e-09	Altered group
	ZSCAN31	6p22.1	7.44	7.97	0.9	0.97	-0.53	2.46e-10	3.07e-09	Unaltered group
	RHNO1	12p13.33	9.05	8.76	0.46	0.54	0.29	2.46e-10	3.08e-09	Altered group
	KXD1	19p13.11	10.55	10.33	0.34	0.43	0.22	2.51e-10	3.14e-09	Altered group
	DBNL	7p13	11.18	10.94	0.33	0.48	0.24	2.51e-10	3.14e-09	Altered group
	ZNF664	12q24.31	11.29	11.55	0.38	0.51	-0.26	2.56e-10	3.19e-09	Unaltered group
	FAM238A	10p12.1	1.13	0.67	0.9	0.66	0.45	2.61e-10	3.25e-09	Altered group
	CCN5	20q13.12	5.53	4.14	2.49	2.4	1.4	2.63e-10	3.28e-09	Altered group
	HACD3	15q22.31	10.49	10.87	0.64	0.68	-0.38	2.68e-10	3.34e-09	Unaltered group
	ZNF704	8q21.13	7.62	8.32	1.17	1.29	-0.7	2.69e-10	3.35e-09	Unaltered group
	RAG1	11p12	5.91	6.51	1	1.1	-0.6	2.69e-10	3.35e-09	Unaltered group
	SNX29	16p13.13-p13.12	6.52	7.17	1.1	1.18	-0.65	2.76e-10	3.43e-09	Unaltered group
	H2AX	11q23.3	8.63	8.18	0.75	0.83	0.45	2.77e-10	3.44e-09	Altered group
	PRMT5	14q11.2	9.91	10.2	0.52	0.5	-0.29	2.9e-10	3.6e-09	Unaltered group
	CCDC25	8p21.1	9.65	9.88	0.4	0.42	-0.23	2.91e-10	3.61e-09	Unaltered group
	PTMA	2q37.1	13.96	13.69	0.44	0.52	0.27	2.92e-10	3.63e-09	Altered group
	RNF220	1p34.1	10.13	9.92	0.32	0.4	0.21	2.93e-10	3.63e-09	Altered group
	PRRG1	Xp21.1	8.43	8.77	0.54	0.67	-0.35	2.95e-10	3.65e-09	Unaltered group
	AKAP6	14q12	7.59	8.19	1.12	0.98	-0.6	3e-10	3.71e-09	Unaltered group
	MOAP1	14q32.12	9.93	10.23	0.54	0.51	-0.3	3e-10	3.71e-09	Unaltered group
	EIF5AL1	10q22.3	10.27	10	0.49	0.47	0.27	3.04e-10	3.76e-09	Altered group
	CFL2	14q13.1	9.64	10.01	0.59	0.7	-0.37	3.04e-10	3.76e-09	Unaltered group
	AGPAT5	8p23.1	10.06	10.4	0.56	0.64	-0.34	3.06e-10	3.77e-09	Unaltered group
	ZKSCAN2	16p12.1	7.21	7.46	0.41	0.48	-0.25	3.07e-10	3.79e-09	Unaltered group
	ZRSR2	Xp22.2	8.14	7.83	0.57	0.52	0.31	3.09e-10	3.82e-09	Altered group
	FAM110A	20p13	8	7.64	0.53	0.71	0.36	3.17e-10	3.91e-09	Altered group
	ZNF568	19q13.12	6.51	6.91	0.76	0.66	-0.4	3.18e-10	3.91e-09	Unaltered group
	LINC00926	15q21.3	5.07	4.35	1.33	1.18	0.72	3.19e-10	3.92e-09	Altered group
	ZNF470	19q13.43	7.2	7.76	1.02	0.95	-0.56	3.2e-10	3.93e-09	Unaltered group
	LRRC49	15q23	7.13	7.47	0.59	0.62	-0.34	3.2e-10	3.93e-09	Unaltered group
	ZNF24	18q12.2	10.71	10.94	0.4	0.42	-0.23	3.24e-10	3.99e-09	Unaltered group
	NLN	5q12.3	7.84	8.35	0.93	0.86	-0.51	3.25e-10	3.99e-09	Unaltered group
	HOOK1	1p32.1	10	10.59	0.96	1.1	-0.59	3.26e-10	4e-09	Unaltered group
	VMAC	19p13.3	6	5.7	0.5	0.56	0.3	3.27e-10	4.01e-09	Altered group
	ANKRD36BP2	2p11.2	4.39	3.37	1.95	1.63	1.02	3.27e-10	4.01e-09	Altered group
	TRHDE	12q21.1	6.78	8.11	2.52	2.16	-1.33	3.42e-10	4.19e-09	Unaltered group
	AP1M1	19p13.11	10.68	10.43	0.42	0.47	0.25	3.45e-10	4.22e-09	Altered group
	CAT	11p13	11.44	11.84	0.65	0.75	-0.4	3.46e-10	4.23e-09	Unaltered group
	IBTK	6q14.1	10.33	10.58	0.44	0.45	-0.25	3.52e-10	4.3e-09	Unaltered group
	WRAP73	1p36.32	8.32	8.03	0.48	0.55	0.29	3.56e-10	4.35e-09	Altered group
	ATXN10	22q13.31	10.58	10.75	0.31	0.28	-0.17	3.56e-10	4.35e-09	Unaltered group
	NACC1	19p13.13	10.07	9.77	0.49	0.59	0.3	3.6e-10	4.39e-09	Altered group
	SMCO4	11q21	8.98	8.52	0.81	0.82	0.46	3.62e-10	4.41e-09	Altered group
	ADGRE2	19p13.12	8.36	7.8	0.92	1.08	0.57	3.67e-10	4.48e-09	Altered group
	NLRP1	17p13	9.06	8.5	0.98	1	0.56	3.69e-10	4.49e-09	Altered group
	PLA2G1B	12q24.31	2.25	1.49	1.44	1.22	0.76	3.75e-10	4.57e-09	Altered group
	PIP4K2A	10p12.2	10.28	9.98	0.51	0.55	0.3	3.77e-10	4.58e-09	Altered group
	GM2A	5q33.1	11.54	11.2	0.63	0.58	0.34	3.77e-10	4.58e-09	Altered group
	MID2	Xq22.3	8.64	8.96	0.6	0.51	-0.31	3.81e-10	4.63e-09	Unaltered group
	RGS18	1q31.2	6.92	6.29	0.99	1.22	0.63	3.88e-10	4.72e-09	Altered group
	POLR1F	7p21.1	8.79	9.02	0.38	0.42	-0.23	3.89e-10	4.72e-09	Unaltered group
	SLX1B	16p11.2	9.16	8.73	0.72	0.77	0.42	3.91e-10	4.74e-09	Altered group
	PPP2R2B	5q32	5.27	4.62	0.93	1.33	0.65	3.95e-10	4.79e-09	Altered group
	MSR1	8p22	10.34	9.68	1.08	1.22	0.65	3.98e-10	4.82e-09	Altered group
	COL4A4	2q36.3	8.14	8.84	1.11	1.35	-0.7	4e-10	4.84e-09	Unaltered group
	RNF11	1p32.3	11.2	11.44	0.42	0.45	-0.25	4.03e-10	4.88e-09	Unaltered group
	MYBPC3	11p11.2	1.48	0.94	1.03	0.84	0.53	4.03e-10	4.88e-09	Altered group
	SIRPD	20p13	1.47	0.98	0.91	0.8	0.49	4.06e-10	4.9e-09	Altered group
	FOLR2	11q13.4	8.95	8.27	1.13	1.26	0.67	4.08e-10	4.93e-09	Altered group
	EXOC6B	2p13.2	6.85	7.42	1.05	0.95	-0.57	4.13e-10	4.99e-09	Unaltered group
	KCNA3	1p13.3	5.07	4.37	1.27	1.21	0.7	4.15e-10	5e-09	Altered group
	TSGA10IP	11q13.1	1.16	0.75	0.77	0.65	0.4	4.19e-10	5.05e-09	Altered group
	TTC13	1q42.2	8.06	7.75	0.54	0.56	0.31	4.19e-10	5.05e-09	Altered group
	PDGFC	4q32.1	9.46	9.85	0.75	0.62	-0.39	4.24e-10	5.11e-09	Unaltered group
	B3GALT4	6p21.32	7.53	7.15	0.54	0.78	0.38	4.28e-10	5.15e-09	Altered group
	ALG10	12p11.1	6.38	6.71	0.61	0.57	-0.33	4.33e-10	5.21e-09	Unaltered group
	NOL12	22q13.1	8.05	7.68	0.6	0.7	0.36	4.36e-10	5.24e-09	Altered group
	TUBGCP4	15q15.3	7.76	8.07	0.58	0.51	-0.31	4.36e-10	5.24e-09	Unaltered group
	ANKMY2	7p21.1	9.01	9.29	0.47	0.51	-0.28	4.36e-10	5.24e-09	Unaltered group
	PBX4	19p13.11	4.77	4.01	1.3	1.4	0.76	4.39e-10	5.26e-09	Altered group
	FBXO41	2p13.2	7.34	6.5	1.29	1.68	0.84	4.4e-10	5.28e-09	Altered group
	ASMT	Xp22.3 and Yp11.3	0.96	0.56	0.76	0.64	0.39	4.43e-10	5.31e-09	Altered group
	C10ORF88B	10q26.13	1.96	1.44	0.89	0.95	0.52	4.45e-10	5.33e-09	Altered group
	ZNF181	19q13.11	7.83	8.08	0.41	0.47	-0.25	4.51e-10	5.4e-09	Unaltered group
	KIAA1958	9q32	6.34	6.88	0.98	0.94	-0.54	4.55e-10	5.45e-09	Unaltered group
	HADH	4q25	9.74	10.05	0.48	0.59	-0.3	4.61e-10	5.51e-09	Unaltered group
	PYM1	12q13.2	8.86	8.6	0.49	0.42	0.26	4.69e-10	5.61e-09	Altered group
	CDC45	22q11.21	5.44	4.77	1.04	1.33	0.67	4.8e-10	5.74e-09	Altered group
	KIDINS220	2p25.1	10.86	11.14	0.49	0.52	-0.28	4.81e-10	5.74e-09	Unaltered group
	FGF12	3q28-q29	5.16	5.79	1.06	1.18	-0.63	4.84e-10	5.77e-09	Unaltered group
	LACTB	15q22.2	8.91	8.65	0.46	0.48	0.26	4.89e-10	5.83e-09	Altered group
	KBTBD6	13q14.11	8.25	8.52	0.44	0.52	-0.27	4.96e-10	5.91e-09	Unaltered group
	MYBPC2	19q13.33	2.99	2.04	1.76	1.59	0.94	4.98e-10	5.93e-09	Altered group
	PRELID1P6	2p15	9.28	8.84	0.81	0.75	0.44	5e-10	5.95e-09	Altered group
	DUS1L	17q25.3	10.16	9.82	0.55	0.64	0.34	5e-10	5.95e-09	Altered group
	ABLIM2	4p16.1	6.92	6.34	1.03	1.04	0.58	5.02e-10	5.96e-09	Altered group
	ELF4	Xq26.1	9.74	9.45	0.41	0.59	0.28	5.03e-10	5.97e-09	Altered group
	PFDN2	1q23.3	9.3	8.94	0.66	0.64	0.36	5.03e-10	5.97e-09	Altered group
	SRC	20q11.23	10.25	9.93	0.55	0.58	0.32	5.1e-10	6.05e-09	Altered group
	NEUROG3	10q22.1	0.44	0.13	0.67	0.38	0.31	5.18e-10	6.14e-09	Altered group
	PPP1R9B	17q21.33	11.09	10.79	0.44	0.59	0.29	5.2e-10	6.16e-09	Altered group
	TAS1R3	1p36.33	2.68	2.06	1.26	0.91	0.62	5.22e-10	6.18e-09	Altered group
	TMEM168	7q31.1	9.16	9.38	0.42	0.38	-0.23	5.23e-10	6.19e-09	Unaltered group
	NPC2	14q24.3	12.24	11.91	0.56	0.6	0.32	5.27e-10	6.23e-09	Altered group
	CCDC170	6q25.1	5.62	5.04	0.94	1.12	0.58	5.44e-10	6.43e-09	Altered group
	ZNF329	19q13.43	7.9	8.22	0.62	0.56	-0.33	5.44e-10	6.43e-09	Unaltered group
	TNFSF8	9q32-q33.1	6.34	5.67	1.1	1.26	0.66	5.45e-10	6.44e-09	Altered group
	IMPA2	18p11.21	11.12	11.65	0.97	0.92	-0.53	5.61e-10	6.62e-09	Unaltered group
	ARHGAP5-AS1	14q12	5.88	6.24	0.65	0.64	-0.36	5.69e-10	6.71e-09	Unaltered group
	CD160	1q21.1	4.87	4.4	0.86	0.81	0.47	5.69e-10	6.71e-09	Altered group
	MRPL17	11p15.4	10.31	10.01	0.54	0.52	0.3	5.7e-10	6.71e-09	Altered group
	ANKDD1A	15q22.31	6.43	5.99	0.83	0.75	0.44	5.74e-10	6.75e-09	Altered group
	CBX4	17q25.3	8.49	8.2	0.49	0.54	0.29	5.75e-10	6.76e-09	Altered group
	C1QTNF1	17q25.3	10.27	9.56	1.27	1.28	0.71	5.75e-10	6.77e-09	Altered group
	GJB2	13q12.11	9.03	8.06	1.48	1.94	0.97	5.81e-10	6.83e-09	Altered group
	CD5L	1q23.1	4.22	2.8	2.64	2.44	1.42	5.83e-10	6.85e-09	Altered group
	OR13A1	10q11.21	1.48	0.85	1.27	0.94	0.63	5.86e-10	6.88e-09	Altered group
	NCOA7	6q22.31-q22.32	10.13	10.59	0.78	0.87	-0.46	5.86e-10	6.88e-09	Unaltered group
	VPS4B	18q21.33	10.07	10.31	0.42	0.41	-0.23	5.89e-10	6.91e-09	Unaltered group
	CD2AP	6p12.3	10.59	10.89	0.5	0.56	-0.3	5.91e-10	6.92e-09	Unaltered group
	MPEG1	11q12.1	10.51	9.93	0.98	1.08	0.58	5.93e-10	6.94e-09	Altered group
	PAXX	9q34.3	8.17	7.7	0.77	0.93	0.48	5.96e-10	6.98e-09	Altered group
	DENND4B	1q21.3	9.96	9.66	0.55	0.55	0.31	5.98e-10	7e-09	Altered group
	KRT85	12q13.13	0.66	0.31	0.72	0.53	0.35	5.99e-10	7e-09	Altered group
	KIAA1328	18q12.2	6.69	7.04	0.61	0.67	-0.36	6.01e-10	7.02e-09	Unaltered group
	RNASEH2B	13q14.3	8.44	8.2	0.41	0.45	0.24	6.02e-10	7.03e-09	Altered group
	MYORG	9p13.3	7.33	7.82	0.86	0.87	-0.48	6.02e-10	7.03e-09	Unaltered group
	KIAA1143	3p21.31	8.99	9.23	0.4	0.45	-0.24	6.14e-10	7.16e-09	Unaltered group
	H2AB1	Xq28	1.52	1.04	0.91	0.79	0.48	6.22e-10	7.25e-09	Altered group
	GKAP1	9q21.32	6.15	6.54	0.67	0.72	-0.39	6.28e-10	7.31e-09	Unaltered group
	HELZ2	20q13.33	9.85	9.51	0.56	0.68	0.35	6.37e-10	7.41e-09	Altered group
	SLC52A1	17p13.2	3.25	2.26	1.83	1.72	0.99	6.37e-10	7.41e-09	Altered group
	HMOX1	22q12.3	12.74	12.12	0.94	1.25	0.62	6.47e-10	7.52e-09	Altered group
	SPATA6	1p33	6.57	7.01	0.79	0.79	-0.44	6.51e-10	7.56e-09	Unaltered group
	ADNP2	18q23	9.06	9.31	0.45	0.44	-0.25	6.57e-10	7.63e-09	Unaltered group
	COLGALT1	19p13.11	11.65	11.32	0.53	0.65	0.33	6.58e-10	7.64e-09	Altered group
	CD46	1q32.2	12.28	12.55	0.47	0.48	-0.27	6.61e-10	7.67e-09	Unaltered group
	COX11	17q22	9.85	10.09	0.37	0.46	-0.23	6.72e-10	7.79e-09	Unaltered group
	VWA8	13q14.11	9.04	9.38	0.54	0.67	-0.34	6.75e-10	7.82e-09	Unaltered group
	IFIT2	10q23.31	9.96	9.57	0.66	0.76	0.39	6.81e-10	7.89e-09	Altered group
	DNAAF2	14q21.3	7.42	7.66	0.39	0.48	-0.24	6.84e-10	7.92e-09	Unaltered group
	SCRN3	2q31.1	8.13	8.39	0.41	0.49	-0.25	6.84e-10	7.92e-09	Unaltered group
	RCN2	15q24.3	9.55	9.84	0.5	0.55	-0.29	6.87e-10	7.95e-09	Unaltered group
	CGRRF1	14q22.2	7.58	7.89	0.56	0.53	-0.31	6.98e-10	8.07e-09	Unaltered group
	B3GALNT1	3q26.1	9.26	9.65	0.71	0.72	-0.4	7.03e-10	8.12e-09	Unaltered group
	HMGN3	6q14.1	11.19	10.75	0.8	0.77	0.44	7.07e-10	8.16e-09	Altered group
	AMPD1	1p13.2	1.83	1.02	1.7	1.15	0.81	7.07e-10	8.16e-09	Altered group
	NUF2	1q23.3	5.4	4.75	1.11	1.19	0.64	7.18e-10	8.28e-09	Altered group
	COQ7	16p12.3	8.87	9.05	0.29	0.36	-0.18	7.23e-10	8.34e-09	Unaltered group
	BPHL	6p25.2	8.64	9.01	0.64	0.7	-0.38	7.24e-10	8.34e-09	Unaltered group
	GHRLOS	3p25.3	3.39	2.8	1.11	1.04	0.6	7.27e-10	8.37e-09	Altered group
	WDR49	3q26.1	0.83	0.47	0.78	0.51	0.37	7.34e-10	8.45e-09	Altered group
	HAR1A	20q13.33	3.4	2.78	1.03	1.2	0.62	7.43e-10	8.55e-09	Altered group
	FCRL4	1q23.1	0.59	0.17	0.98	0.36	0.42	7.51e-10	8.63e-09	Altered group
	CARD14	17q25.3	5.33	4.35	1.74	1.76	0.97	7.52e-10	8.64e-09	Altered group
	LZIC	1p36.22	7.92	8.16	0.42	0.45	-0.24	7.54e-10	8.65e-09	Unaltered group
	MRC2	17q23.2	10.19	9.53	1.04	1.3	0.65	7.63e-10	8.75e-09	Altered group
	SAMD5	6q24.3	7.86	8.41	0.93	1.04	-0.55	7.64e-10	8.76e-09	Unaltered group
	CCNC	6q16.2	9.62	9.92	0.48	0.58	-0.29	7.7e-10	8.82e-09	Unaltered group
	HP	16q22.2	6.17	4.24	3.86	3.01	1.93	7.72e-10	8.84e-09	Altered group
	NAF1	4q32.2	7.13	7.39	0.48	0.45	-0.26	7.74e-10	8.85e-09	Unaltered group
	UBE3A	15q11.2	10.65	10.83	0.3	0.33	-0.18	7.76e-10	8.87e-09	Unaltered group
	PDLIM7	5q35.3	9.72	9.22	0.84	0.94	0.49	7.79e-10	8.9e-09	Altered group
	FBXL6	8q24.3	8.03	7.56	0.82	0.86	0.47	7.83e-10	8.95e-09	Altered group
	EIF1AX	Xp22.12	10.55	10.81	0.43	0.49	-0.26	7.85e-10	8.97e-09	Unaltered group
	OTOAP1	16p12.2	3.64	2.98	1.2	1.21	0.67	7.87e-10	8.98e-09	Altered group
	PRDM1	6q21	9.71	9.24	0.75	0.93	0.47	8.01e-10	9.13e-09	Altered group
	EMX2OS	10q26.11	9.75	10.66	1.86	1.37	-0.91	8.07e-10	9.19e-09	Unaltered group
	IFITM2	11p15.5	12.13	11.67	0.78	0.88	0.46	8.14e-10	9.27e-09	Altered group
	CCDC92	12q24.31	10.28	10.02	0.47	0.48	0.26	8.17e-10	9.3e-09	Altered group
	AP1B1	22q12.2	11.5	11.25	0.4	0.5	0.25	8.26e-10	9.4e-09	Altered group
	BTG1	12q21.33	12.69	12.38	0.47	0.65	0.31	8.31e-10	9.45e-09	Altered group
	ANXA8	10q11.22	2.44	1.33	2.34	1.54	1.1	8.45e-10	9.61e-09	Altered group
	GOLGA8G	15q13.1	0.97	0.49	0.93	0.79	0.48	8.56e-10	9.72e-09	Altered group
	HECTD1	14q12	11.13	11.44	0.52	0.6	-0.31	8.65e-10	9.82e-09	Unaltered group
	HADHB	2p23.3	11.75	12	0.41	0.51	-0.26	8.66e-10	9.83e-09	Unaltered group
	ZDHHC24	11q13.2	8.44	8.08	0.64	0.66	0.36	8.73e-10	9.9e-09	Altered group
	BAX	19q13.33	9.77	9.47	0.46	0.62	0.3	8.74e-10	9.91e-09	Altered group
	DRAM2	1p13.3	10.09	9.85	0.41	0.44	0.24	8.78e-10	9.94e-09	Altered group
	CSAG3	Xq28	0.91	0.35	1.09	0.94	0.57	8.86e-10	1e-08	Altered group
	NPL	1q25.3	9.03	8.37	1.08	1.29	0.66	8.98e-10	1.02e-08	Altered group
	CHIT1	1q32.1	6.43	4.85	2.89	2.82	1.58	9e-10	1.02e-08	Altered group
	VNN2	6q23.2	7.31	6.59	1.15	1.42	0.72	9.09e-10	1.03e-08	Altered group
	RIN2	20p11.23	10.56	10.85	0.51	0.54	-0.29	9.18e-10	1.04e-08	Unaltered group
	BCORP1	Yq11.222	1.9	1.08	1.68	1.23	0.82	9.18e-10	1.04e-08	Altered group
	GINM1	6q25.1	9.56	9.87	0.56	0.58	-0.32	9.26e-10	1.04e-08	Unaltered group
	GIMAP5	7q36.1	10.46	9.98	0.73	0.99	0.48	9.26e-10	1.04e-08	Altered group
	YIPF6	Xq12-q13.1	8.03	8.4	0.7	0.64	-0.37	9.4e-10	1.06e-08	Unaltered group
	CORO1B	11q13.2	10.76	10.44	0.42	0.7	0.32	9.45e-10	1.06e-08	Altered group
	DDX41	5q35.3	11.28	10.96	0.53	0.64	0.32	9.46e-10	1.06e-08	Altered group
	LOC728989	1q21.1	2.41	1.81	1.14	1.02	0.6	9.63e-10	1.08e-08	Altered group
	DDX1	2p24.3	10.99	11.15	0.29	0.28	-0.16	9.64e-10	1.08e-08	Unaltered group
	TMEM71	8q24.22	5.68	5.2	0.75	0.97	0.48	9.7e-10	1.09e-08	Altered group
	PLIN3	19p13.3	10.48	10.13	0.66	0.62	0.35	9.77e-10	1.1e-08	Altered group
	OXCT1	5p13.1	8.75	9.36	0.94	1.26	-0.61	9.81e-10	1.1e-08	Unaltered group
	DOCK10	2q36.2	9.58	9.14	0.77	0.83	0.44	9.81e-10	1.1e-08	Altered group
	SLC30A3	2p23.3	2.36	1.6	1.43	1.32	0.76	9.86e-10	1.11e-08	Altered group
	ADPGK	15q24.1	10.32	10.12	0.34	0.36	0.19	9.87e-10	1.11e-08	Altered group
	NCAN	19p12	1.09	0.64	0.89	0.74	0.45	9.96e-10	1.12e-08	Altered group
	POMC	2p23.3	4.05	3.46	1.02	1.14	0.6	9.96e-10	1.12e-08	Altered group
	FANCD2	3p25.3	6.69	6.27	0.79	0.74	0.42	1e-09	1.12e-08	Altered group
	CCRL2	3p21.31	7.21	6.76	0.68	0.93	0.45	1e-09	1.12e-08	Altered group
	CRNKL1	20p11.23	9.36	9.54	0.32	0.32	-0.18	1.03e-09	1.15e-08	Unaltered group
	CUL3	2q36.2	10.39	10.59	0.36	0.36	-0.2	1.04e-09	1.17e-08	Unaltered group
	SLCO2B1	11q13.4	11.18	10.6	0.97	1.13	0.58	1.05e-09	1.17e-08	Altered group
	ZGPAT	20q13.33	9.32	8.95	0.59	0.72	0.36	1.06e-09	1.18e-08	Altered group
	DYNC2H1	11q22.3	8.76	9.21	0.77	0.86	-0.45	1.07e-09	1.19e-08	Unaltered group
	LAMB3	1q32.2	8.53	7.49	1.85	1.92	1.04	1.07e-09	1.19e-08	Altered group
	PFN1P2	1p11.2	4.07	3.48	1.06	1.09	0.59	1.08e-09	1.2e-08	Altered group
	NBL1	1p36.13	11.14	10.45	1.21	1.32	0.69	1.08e-09	1.2e-08	Altered group
	SAMD9	7q21.2	9.32	8.89	0.78	0.78	0.43	1.1e-09	1.23e-08	Altered group
	ACVR2B-AS1	3p22.2	4.81	5.25	0.8	0.79	-0.44	1.12e-09	1.24e-08	Unaltered group
	TPSG1	16p13.3	3.95	2.57	2.8	2.15	1.37	1.15e-09	1.28e-08	Altered group
	SELENOM	22q12.2	9.97	9.36	1.02	1.21	0.61	1.16e-09	1.29e-08	Altered group
	IL2RA	10p15.1	5.62	4.72	1.7	1.55	0.89	1.16e-09	1.29e-08	Altered group
	FUT10	8p12	6.62	6.93	0.58	0.57	-0.32	1.16e-09	1.29e-08	Unaltered group
	STAU2	8q21.11	9.47	9.69	0.38	0.43	-0.22	1.18e-09	1.3e-08	Unaltered group
	CRTC2	1q21.3	9.91	9.68	0.38	0.45	0.23	1.19e-09	1.32e-08	Altered group
	COPS4	4q21.22	9.39	9.64	0.46	0.42	-0.24	1.2e-09	1.33e-08	Unaltered group
	EED	11q14.2	8.23	8.03	0.35	0.37	0.2	1.22e-09	1.35e-08	Altered group
	KLHL24	3q27.1	10.45	10.72	0.42	0.55	-0.27	1.23e-09	1.36e-08	Unaltered group
	PLD3	19q13.2	12.25	11.98	0.44	0.55	0.27	1.24e-09	1.37e-08	Altered group
	ARHGEF28	5q13.2	10.18	10.61	0.79	0.75	-0.42	1.25e-09	1.38e-08	Unaltered group
	MIER2	19p13.3	8.63	8.32	0.49	0.62	0.31	1.26e-09	1.39e-08	Altered group
	CARS1	11p15.4	9.89	9.67	0.39	0.39	0.21	1.26e-09	1.39e-08	Altered group
	SIL1	5q31.2	10.3	9.95	0.66	0.64	0.36	1.29e-09	1.43e-08	Altered group
	NCAPG	4p15.31	6.88	6.33	0.99	1.05	0.56	1.3e-09	1.43e-08	Altered group
	DLST	14q24.3	11.02	11.29	0.41	0.57	-0.27	1.31e-09	1.44e-08	Unaltered group
	RNF113A	Xq24	8.35	8.12	0.36	0.47	0.23	1.32e-09	1.45e-08	Altered group
	KBTBD8	3p14.1	5.74	5.29	0.83	0.82	0.45	1.32e-09	1.46e-08	Altered group
	TNFRSF11A	18q21.33	5.34	4.66	1.29	1.19	0.68	1.35e-09	1.49e-08	Altered group
	OSM	22q12.2	6.05	5.23	1.44	1.57	0.82	1.35e-09	1.49e-08	Altered group
	GNG5	1p22.3	10.42	10.19	0.44	0.41	0.23	1.37e-09	1.5e-08	Altered group
	HNRNPH2	Xq22.1	10.92	11.11	0.32	0.37	-0.19	1.38e-09	1.52e-08	Unaltered group
	LYST	1q42.3	9.55	9.17	0.75	0.63	0.38	1.39e-09	1.53e-08	Altered group
	ARPC5L	9q33.3	9.13	8.87	0.47	0.5	0.27	1.39e-09	1.53e-08	Altered group
	CYP19A1	15q21.2	2.27	1.54	1.45	1.22	0.73	1.4e-09	1.53e-08	Altered group
	MTFMT	15q22.31	7.64	7.81	0.27	0.34	-0.17	1.4e-09	1.53e-08	Unaltered group
	PRKAA2	1p32.2	9.98	10.45	0.78	0.94	-0.47	1.41e-09	1.54e-08	Unaltered group
	KLHL8	4q22.1	8.55	8.85	0.56	0.54	-0.3	1.41e-09	1.55e-08	Unaltered group
	ATXN7L2	1p13.3	6.55	6.03	0.97	0.95	0.52	1.41e-09	1.55e-08	Altered group
	EDEM2	20q11.22	9.96	9.7	0.48	0.48	0.26	1.44e-09	1.57e-08	Altered group
	GTF3C4	9q34.13	7.98	8.38	0.81	0.67	-0.41	1.45e-09	1.58e-08	Unaltered group
	AMOTL1	11q21	10.22	10.63	0.79	0.72	-0.41	1.45e-09	1.59e-08	Unaltered group
	GNB1L	22q11.21	6.17	5.77	0.64	0.83	0.41	1.46e-09	1.6e-08	Altered group
	CCDC22	Xp11.23	8.97	8.76	0.31	0.47	0.22	1.46e-09	1.6e-08	Altered group
	USB1	16q21	9.47	9.23	0.44	0.45	0.24	1.47e-09	1.61e-08	Altered group
	HM13	20q11.21	11.71	11.41	0.58	0.52	0.3	1.49e-09	1.62e-08	Altered group
	GALNT2	1q42.13	11.4	10.94	0.86	0.82	0.46	1.49e-09	1.62e-08	Altered group
	LSM7	19p13.3	8.57	8.16	0.73	0.78	0.41	1.5e-09	1.63e-08	Altered group
	SPNS3	17p13.2	5.91	5.19	1.14	1.5	0.73	1.51e-09	1.64e-08	Altered group
	TPM3	1q21.3	12.76	12.57	0.32	0.37	0.19	1.51e-09	1.64e-08	Altered group
	HBP1	7q22.3	10.88	11.11	0.39	0.45	-0.23	1.53e-09	1.66e-08	Unaltered group
	SLC12A9	7q22.1	9.81	9.5	0.47	0.65	0.31	1.57e-09	1.71e-08	Altered group
	SGCG	13q12.12	1.98	1.42	1.04	0.99	0.55	1.59e-09	1.72e-08	Altered group
	PLEKHA3	2q31.2	8.46	8.65	0.34	0.36	-0.19	1.6e-09	1.74e-08	Unaltered group
	NUTF2	16q22.1	10.74	10.43	0.61	0.55	0.32	1.63e-09	1.77e-08	Altered group
	CEP68	2p14	9.52	9.83	0.59	0.58	-0.32	1.66e-09	1.8e-08	Unaltered group
	PLTP	20q13.12	10.88	10.02	1.59	1.6	0.87	1.69e-09	1.83e-08	Altered group
	C7ORF33	7q36.1	0.42	0.13	0.62	0.4	0.29	1.7e-09	1.84e-08	Altered group
	CCND2	12p13.32	10.65	10.15	0.85	0.99	0.5	1.73e-09	1.87e-08	Altered group
	CDHR1	10q23.1	7.94	6.53	2.28	2.89	1.41	1.73e-09	1.88e-08	Altered group
	NUP133	1q42.13	9.68	9.89	0.4	0.38	-0.21	1.74e-09	1.88e-08	Unaltered group
	MEF2B	19p13.11	4.83	4.16	1.3	1.17	0.67	1.76e-09	1.9e-08	Altered group
	TTC7B	14q32.11	9.08	9.37	0.5	0.59	-0.3	1.79e-09	1.93e-08	Unaltered group
	RDX	11q22.3	11.17	11.5	0.6	0.61	-0.33	1.79e-09	1.94e-08	Unaltered group
	AP4B1	1p13.2	8.25	8.03	0.39	0.45	0.23	1.8e-09	1.95e-08	Altered group
	CDKN2B-AS1	9p21.3	3.09	2.5	1.09	1.07	0.59	1.81e-09	1.95e-08	Altered group
	KMO	1q43	9.34	8.37	1.49	2.03	0.97	1.81e-09	1.95e-08	Altered group
	MYEOV	11q13.3	7.3	5.65	2.9	3.19	1.65	1.81e-09	1.95e-08	Altered group
	PLEKHN1	1p36.33	5.53	4.82	1.16	1.46	0.71	1.81e-09	1.95e-08	Altered group
	STAB1	3p21.1	11.58	11.07	0.84	1.02	0.51	1.81e-09	1.95e-08	Altered group
	RGS20	8q11.23	3.04	2.11	1.75	1.64	0.92	1.83e-09	1.96e-08	Altered group
	PPP1R9A	7q21.3	8.29	8.76	0.84	0.91	-0.48	1.84e-09	1.98e-08	Unaltered group
	PALD1	10q22.1	9.56	9.13	0.75	0.83	0.43	1.84e-09	1.98e-08	Altered group
	ADD2	2p13.3	4.89	3.94	1.73	1.74	0.94	1.84e-09	1.98e-08	Altered group
	CCL21	9p13.3	5.98	4.31	3.19	2.98	1.67	1.86e-09	2e-08	Altered group
	DGUOK	2p13.1	9.42	9.16	0.49	0.47	0.26	1.87e-09	2.01e-08	Altered group
	ATXN7L3	17q21.31	10.07	9.87	0.34	0.42	0.21	1.87e-09	2.01e-08	Altered group
	MITD1	2q11.2	8.01	7.74	0.46	0.52	0.27	1.87e-09	2.01e-08	Altered group
	TAPBPL	12p13.31	9.97	9.63	0.59	0.65	0.34	1.9e-09	2.03e-08	Altered group
	DNMT1	19p13.2	9.76	9.46	0.54	0.56	0.3	1.9e-09	2.04e-08	Altered group
	IPO11	5q12.1	9.34	9.64	0.59	0.52	-0.3	1.9e-09	2.04e-08	Unaltered group
	ADH5	4q23	11.5	11.72	0.4	0.44	-0.23	1.96e-09	2.09e-08	Unaltered group
	GOLGA8CP	15q11.2	1.8	1.08	1.38	1.25	0.71	1.97e-09	2.1e-08	Altered group
	RELL2	5q31.3	5.14	4.57	0.94	1.16	0.57	1.98e-09	2.11e-08	Altered group
	HIKESHI	11q14.2	8.54	8.29	0.44	0.48	0.25	1.98e-09	2.11e-08	Altered group
	RAD51	15q15.1	5.57	5.1	0.81	0.9	0.46	1.98e-09	2.12e-08	Altered group
	LYSMD3	5q14.3	9.46	9.76	0.54	0.58	-0.3	1.98e-09	2.12e-08	Unaltered group
	RGP1	9p13.3	7.05	7.53	0.83	0.94	-0.48	2.02e-09	2.15e-08	Unaltered group
	VPS41	7p14.1	10.13	10.4	0.51	0.47	-0.26	2.02e-09	2.15e-08	Unaltered group
	SIAE	11q24.2	10.55	10.86	0.59	0.56	-0.31	2.03e-09	2.16e-08	Unaltered group
	LEF1	4q25	7.8	6.98	1.5	1.55	0.82	2.03e-09	2.16e-08	Altered group
	UBE2S	19q13.42	7.25	6.75	0.84	1.01	0.5	2.03e-09	2.16e-08	Altered group
	CLIC2	Xq28	8.87	8.48	0.61	0.82	0.39	2.05e-09	2.17e-08	Altered group
	PTHLH	12p11.22	8.3	6.84	2.71	2.68	1.46	2.06e-09	2.19e-08	Altered group
	DCAF15	19p13.12	8.74	8.46	0.45	0.58	0.28	2.08e-09	2.21e-08	Altered group
	EXOC5	14q22.3	10.11	10.4	0.52	0.54	-0.29	2.12e-09	2.25e-08	Unaltered group
	RNF44	5q35.2	10.59	10.34	0.43	0.51	0.25	2.14e-09	2.28e-08	Altered group
	R3HDM4	19p13.3	9.99	9.68	0.54	0.63	0.32	2.15e-09	2.28e-08	Altered group
	CTSE	1q32.1	4.69	3.44	2.55	2.05	1.25	2.23e-09	2.37e-08	Altered group
	MBTPS2	Xp22.12	9.25	9.56	0.62	0.51	-0.31	2.25e-09	2.38e-08	Unaltered group
	THAP10	15q23	6.06	6.31	0.43	0.5	-0.25	2.26e-09	2.39e-08	Unaltered group
	ZNF507	19q13.11	8.96	9.18	0.4	0.41	-0.22	2.27e-09	2.4e-08	Unaltered group
	BBS9	7p14.3	8.24	8.47	0.43	0.43	-0.23	2.27e-09	2.4e-08	Unaltered group
	HAR1B	20q13.33	1.34	0.86	0.93	0.84	0.48	2.28e-09	2.41e-08	Altered group
	STAG2	Xq25	11.08	11.36	0.45	0.59	-0.28	2.29e-09	2.42e-08	Unaltered group
	SMARCD2	17q23.3	10.07	9.85	0.36	0.43	0.21	2.33e-09	2.46e-08	Altered group
	CAVIN3	11p15.4	9.98	9.4	0.98	1.18	0.59	2.35e-09	2.48e-08	Altered group
	SCAMP1	5q14.1	10.49	10.79	0.53	0.58	-0.3	2.37e-09	2.5e-08	Unaltered group
	BRAF	7q34	7.07	7.48	0.77	0.73	-0.41	2.39e-09	2.52e-08	Unaltered group
	SNHG3	1p35.3	5.25	4.6	1.26	1.14	0.65	2.43e-09	2.56e-08	Altered group
	NAA10	Xq28	9.61	9.28	0.57	0.63	0.32	2.43e-09	2.56e-08	Altered group
	E2F8	11p15.1	5.15	4.44	1.22	1.42	0.71	2.45e-09	2.57e-08	Altered group
	ALG10B	12q12	8.21	8.48	0.49	0.53	-0.27	2.46e-09	2.59e-08	Unaltered group
	P2RX1	17p13.2	5.33	4.65	1.32	1.21	0.68	2.47e-09	2.6e-08	Altered group
	CCDC141	2q31.2	5.06	4.42	1.11	1.26	0.64	2.48e-09	2.6e-08	Altered group
	TMEM119	12q23.3	7.85	7	1.5	1.68	0.85	2.52e-09	2.65e-08	Altered group
	TMEM175	4p16.3	8.51	8.18	0.54	0.71	0.34	2.53e-09	2.65e-08	Altered group
	MOCOS	18q12.2	5.86	4.7	2.14	2.18	1.16	2.54e-09	2.66e-08	Altered group
	MELTF	3q29	5.47	4.37	2.04	2.04	1.1	2.56e-09	2.68e-08	Altered group
	SLC25A4	4q35.1	9.89	10.29	0.72	0.74	-0.39	2.58e-09	2.7e-08	Unaltered group
	IL2	4q27	0.81	0.44	0.77	0.59	0.37	2.58e-09	2.71e-08	Altered group
	APBB1IP	10p12.1	10.27	9.6	0.87	1.52	0.67	2.59e-09	2.71e-08	Altered group
	LBP	20q11.23	5.56	3.53	4.14	3.36	2.03	2.59e-09	2.72e-08	Altered group
	REXO1	19p13.3	9.51	9.18	0.58	0.65	0.33	2.6e-09	2.72e-08	Altered group
	TNFAIP3	6q23.3	10.72	10.31	0.72	0.8	0.41	2.64e-09	2.76e-08	Altered group
	ZNF276	16q24.3	8.99	8.54	0.83	0.82	0.44	2.65e-09	2.77e-08	Altered group
	FAM209A	20q13.31	1.09	0.68	0.83	0.7	0.41	2.65e-09	2.77e-08	Altered group
	MAGEH1	Xp11.21	8.91	9.21	0.58	0.51	-0.29	2.66e-09	2.78e-08	Unaltered group
	RNMT	18p11.21	9.74	9.98	0.44	0.46	-0.24	2.67e-09	2.79e-08	Unaltered group
	BCL7A	12q24.31	8.6	8.95	0.68	0.61	-0.35	2.69e-09	2.81e-08	Unaltered group
	PKN2	1p22.2	10.09	10.31	0.39	0.44	-0.22	2.69e-09	2.81e-08	Unaltered group
	RNF152	18q21.33	6.84	7.46	1.1	1.23	-0.62	2.72e-09	2.84e-08	Unaltered group
	TMEM154	4q31.3	5.99	5.52	0.87	0.91	0.48	2.73e-09	2.84e-08	Altered group
	NAPEPLD	7q22.1	8.96	9.25	0.53	0.59	-0.3	2.73e-09	2.84e-08	Unaltered group
	C3	19p13.3	15.06	14.2	1.39	1.8	0.86	2.75e-09	2.86e-08	Altered group
	MFAP1	15q15.3	9.45	9.63	0.35	0.34	-0.18	2.77e-09	2.88e-08	Unaltered group
	TRIM46	1q22	4.81	4.07	1.33	1.45	0.74	2.77e-09	2.88e-08	Altered group
	BUB1	2q13	6.69	6.02	1.19	1.29	0.66	2.79e-09	2.89e-08	Altered group
	ERBB2	17q12	11.07	11.45	0.67	0.75	-0.38	2.79e-09	2.9e-08	Unaltered group
	CAB39L	13q14.2	7.89	8.26	0.53	0.82	-0.37	2.8e-09	2.9e-08	Unaltered group
	TRPM7	15q21.2	9.73	10.04	0.5	0.65	-0.31	2.8e-09	2.9e-08	Unaltered group
	SLC6A7	5q32	1.09	0.65	0.92	0.72	0.45	2.81e-09	2.91e-08	Altered group
	CYLD	16q12.1	10.7	10.44	0.48	0.46	0.25	2.81e-09	2.91e-08	Altered group
	TPX2	20q11.21	8.22	7.64	1.04	1.09	0.57	2.83e-09	2.93e-08	Altered group
	MPP7	10p12.1	6.52	7.12	1	1.23	-0.6	2.84e-09	2.93e-08	Unaltered group
	SECISBP2L	15q21.1	10.53	10.85	0.49	0.7	-0.32	2.87e-09	2.97e-08	Unaltered group
	TMEM39B	1p35.2	8.17	7.91	0.43	0.57	0.27	2.88e-09	2.98e-08	Altered group
	LAIR2	19q13.42	2.37	1.59	1.51	1.39	0.78	2.91e-09	3e-08	Altered group
	KCNJ5-AS1		5.88	5.3	0.97	1.19	0.58	2.92e-09	3.01e-08	Altered group
	DEGS1	1q42.11	11.72	11.34	0.68	0.73	0.38	2.92e-09	3.01e-08	Altered group
	ZFP69	1p34.2	6.57	6.31	0.45	0.52	0.26	2.95e-09	3.04e-08	Altered group
	TMEM38B	9q31.2	8.84	9.44	1.17	1.09	-0.6	2.96e-09	3.05e-08	Unaltered group
	MFSD8	4q28.2	8.57	8.83	0.47	0.51	-0.26	3e-09	3.09e-08	Unaltered group
	LILRB5	19q13.4	6.83	6.1	1.34	1.4	0.73	3.02e-09	3.11e-08	Altered group
	AUP1	2p13.1	11.19	10.91	0.5	0.55	0.28	3.04e-09	3.13e-08	Altered group
	IFNAR2	21q22.11	9.5	9.22	0.42	0.62	0.28	3.08e-09	3.17e-08	Altered group
	PNPLA8	7q31.1	9.5	9.8	0.45	0.65	-0.3	3.09e-09	3.18e-08	Unaltered group
	OAS3	12q24.13	10.55	10.13	0.73	0.81	0.41	3.13e-09	3.22e-08	Altered group
	NR1H3	11p11.2	9.69	9.36	0.51	0.7	0.33	3.14e-09	3.22e-08	Altered group
	NSUN7	4p14	5.96	6.71	1.48	1.32	-0.75	3.14e-09	3.23e-08	Unaltered group
	AIRIM		7.92	8.12	0.34	0.38	-0.19	3.15e-09	3.23e-08	Unaltered group
	PSENEN	19q13.12	9.91	9.54	0.72	0.66	0.37	3.17e-09	3.25e-08	Altered group
	DLD	7q31.1	10.72	11.03	0.53	0.63	-0.31	3.17e-09	3.25e-08	Unaltered group
	AP1AR	4q25	9.05	9.32	0.49	0.54	-0.27	3.17e-09	3.25e-08	Unaltered group
	COA7	1p32.3	7.02	7.29	0.52	0.5	-0.27	3.21e-09	3.28e-08	Unaltered group
	OSBPL3	7p15.3	9.8	9.43	0.64	0.76	0.37	3.23e-09	3.31e-08	Altered group
	CDCA7	2q31.1	6.2	5.5	1.19	1.44	0.7	3.24e-09	3.31e-08	Altered group
	BCL2L12	19q13.33	6.98	6.62	0.58	0.77	0.37	3.27e-09	3.34e-08	Altered group
	RIMBP3C	22q11.21	2.55	2.13	0.74	0.83	0.42	3.28e-09	3.35e-08	Altered group
	ZNF709	19p13.2	6.45	6.75	0.53	0.58	-0.3	3.31e-09	3.39e-08	Unaltered group
	CHIC1	Xq13.2	8.82	9.08	0.46	0.5	-0.26	3.38e-09	3.45e-08	Unaltered group
	PBX3	9q33.3	8.4	8.05	0.59	0.72	0.35	3.4e-09	3.47e-08	Altered group
	SOWAHB	4q21.1	6.43	7.25	1.56	1.51	-0.82	3.41e-09	3.48e-08	Unaltered group
	ARSK	5q15	7.92	8.21	0.56	0.54	-0.3	3.45e-09	3.51e-08	Unaltered group
	FAM174C	19p13.3	9.29	8.82	0.78	0.96	0.47	3.48e-09	3.55e-08	Altered group
	LDAF1		9.85	10.2	0.6	0.68	-0.34	3.48e-09	3.55e-08	Unaltered group
	TRAK2	2q33.1	10.5	10.74	0.42	0.48	-0.24	3.49e-09	3.55e-08	Unaltered group
	HIBCH	2q32.2	9.23	9.61	0.68	0.76	-0.38	3.49e-09	3.55e-08	Unaltered group
	PHKG2	16p11.2	8.85	8.53	0.58	0.62	0.32	3.51e-09	3.57e-08	Altered group
	KPNA5	6q22.1	5.84	6.32	0.91	0.87	-0.47	3.51e-09	3.57e-08	Unaltered group
	ZFR	5p13.3	10.96	11.15	0.34	0.37	-0.19	3.52e-09	3.57e-08	Unaltered group
	BMP1	8p21.3	10.26	9.78	0.83	0.97	0.48	3.53e-09	3.59e-08	Altered group
	NDRG2	14q11.2	10.43	10.92	0.91	0.93	-0.49	3.54e-09	3.59e-08	Unaltered group
	GRAMD1B	11q24.1	6.15	5.47	1.04	1.48	0.68	3.56e-09	3.61e-08	Altered group
	POLQ	3q13.33	4.98	4.38	1.16	1.1	0.6	3.59e-09	3.64e-08	Altered group
	CABLES1	18q11.2	9.3	9.76	0.85	0.88	-0.46	3.63e-09	3.68e-08	Unaltered group
	TIAM1	21q22.11	8	7.55	0.72	0.95	0.45	3.67e-09	3.71e-08	Altered group
	PCNX1	14q24.2	10.16	10.47	0.56	0.61	-0.31	3.68e-09	3.72e-08	Unaltered group
	GRAMD1A	19q13.11	10.55	10.23	0.49	0.68	0.32	3.69e-09	3.74e-08	Altered group
	USP35	11q14.1	7.32	6.99	0.6	0.65	0.33	3.71e-09	3.75e-08	Altered group
	SC5D	11q23.3-q24.1	9.49	9.88	0.63	0.83	-0.39	3.74e-09	3.78e-08	Unaltered group
	DSCR9	21q22.13	1.69	1.25	0.86	0.8	0.44	3.77e-09	3.81e-08	Altered group
	PUSL1	1p36.33	6.89	6.42	0.86	0.9	0.47	3.78e-09	3.82e-08	Altered group
	IQGAP3	1q22	7.35	6.68	1.19	1.31	0.66	3.8e-09	3.83e-08	Altered group
	TPRG1	3q28	4.51	3.84	1.09	1.41	0.67	3.85e-09	3.88e-08	Altered group
	ZNF91	19p12	8.28	8.56	0.47	0.58	-0.28	3.88e-09	3.91e-08	Unaltered group
	LAMP2	Xq24	12.52	12.79	0.51	0.49	-0.27	3.93e-09	3.96e-08	Unaltered group
	TNFRSF25	1p36.31	6.31	5.53	1.46	1.48	0.78	3.96e-09	3.98e-08	Altered group
	KBTBD3	11q22.3	7.15	7.46	0.56	0.61	-0.31	4.01e-09	4.04e-08	Unaltered group
	GPAM	10q25.2	7.78	8.08	0.48	0.64	-0.3	4.1e-09	4.12e-08	Unaltered group
	AIFM3	22q11.21	4.19	3.54	1.12	1.32	0.65	4.1e-09	4.12e-08	Altered group
	ATP7A	Xq21.1	8.93	9.24	0.56	0.6	-0.31	4.12e-09	4.14e-08	Unaltered group
	PTPN3	9q31	9.71	10.17	0.77	0.98	-0.47	4.16e-09	4.18e-08	Unaltered group
	STRBP	9q33.1-q33.3	8.13	8.43	0.47	0.65	-0.3	4.21e-09	4.23e-08	Unaltered group
	SLC6A6	3p25.1	10.29	9.84	0.77	0.92	0.45	4.23e-09	4.25e-08	Altered group
[truncated: 17,983 more rows]

## Sheet: Supp Table 2
	Supplementary Table 2: Spearman's Correlation values with IL18BP expression in ccRCC (from TCGA PanCancer KIRC dataset)
	Correlated Gene	Cytoband	Spearman's Correlation	p-Value	q-Value
	IL2RG	Xq13.1	0.790168	4.37506e-110	8.77243e-106
	CXCR3	Xq13.1	0.788909	1.67454e-109	1.67881e-105
	PTPN7	1q32.1	0.785937	3.83928e-108	2.56605e-104
	CD3E	11q23.3	0.784606	1.53682e-107	7.70371e-104
	SIRPG	20p13	0.779836	2.04405e-105	8.19707e-102
	CCL5	17q12	0.778887	5.32552e-105	1.7797e-101
	SLA2	20q11.23	0.775412	1.70974e-103	4.89743e-100
	MAP4K1	19q13.2	0.770233	2.68229e-101	6.72283e-98
	UBASH3A	21q22.3	0.768418	1.52812e-100	3.40449e-97
	CD3D	11q23.3	0.759577	5.87559e-97	1.07214e-93
	BATF	14q24.3	0.759576	5.88175e-97	1.07214e-93
	RAC2	22q13.1	0.756877	6.81313e-96	1.13842e-92
	LTA	6p21.33	0.756477	9.76957e-96	1.50684e-92
	SP140	2q37.1	0.755366	2.64558e-95	3.78903e-92
	CD74	5q33.1	0.754916	3.95654e-95	5.28884e-92
	CD27	12p13.31	0.754219	7.36497e-95	9.22968e-92
	LCK	1p35.2	0.753137	1.9244e-94	2.26978e-91
	CD2	1p13.1	0.752834	2.51534e-94	2.80195e-91
	SIT1	9p13.3	0.746636	5.56701e-92	5.87496e-89
	LAG3	12p13.31	0.746348	7.12739e-92	7.14557e-89
	WAS	Xp11.23	0.745635	1.31235e-91	1.25305e-88
	PSTPIP1	15q24.3	0.74519	1.91894e-91	1.74894e-88
	TIGIT	3q13.31	0.740979	6.71585e-90	5.85476e-87
	ITGAL	16p11.2	0.739835	1.74296e-89	1.45617e-86
	IL12RB1	19p13.11	0.739064	3.30647e-89	2.65192e-86
	CST7	20p11.21	0.73642	2.91705e-88	2.24961e-85
	CORO1A	16p11.2	0.736174	3.56733e-88	2.64921e-85
	SLAMF6	1q23.2-q23.3	0.734716	1.171e-87	8.10005e-85
	GPSM3	6p21.32	0.734715	1.17152e-87	8.10005e-85
	ZBP1	20q13.31	0.734462	1.43881e-87	9.61649e-85
	ACAP1	17p13.1	0.733635	2.81125e-87	1.81834e-84
	PCED1B	12q13.11	0.732666	6.14485e-87	3.85032e-84
	PTPRCAP	11q13.2	0.732474	7.17002e-87	4.35655e-84
	PYHIN1	1q23.1	0.729469	7.90784e-86	4.66353e-83
	FERMT3	11q13.1	0.728794	1.34998e-85	7.73384e-83
	IL2RB	22q12.3	0.728355	1.90941e-85	1.06349e-82
	CD247	1q24.2	0.727996	2.5351e-85	1.37382e-82
	TBC1D10C	11q13.2	0.726708	6.9747e-85	3.68026e-82
	GZMA	5q11.2	0.726384	8.99081e-85	4.62243e-82
	MYO1G	7p13	0.726086	1.13502e-84	5.68958e-82
	PDCD1	2q37.3	0.724981	2.68547e-84	1.30667e-81
	LINC00426	13q12.3	0.724957	2.73703e-84	1.30667e-81
	ARHGAP9	12q13.3	0.724865	2.93901e-84	1.37047e-81
	SASH3	Xq26.1	0.724061	5.48303e-84	2.49864e-81
	DEF6	6p21.31	0.723598	7.8468e-84	3.49636e-81
	LY9	1q23.3	0.722517	1.80628e-83	7.87341e-81
	SEPTIN1	16p11.2	0.721394	4.27706e-83	1.82467e-80
	JAKMIP1	4p16.1	0.721327	4.50011e-83	1.87983e-80
	TRAF3IP3	1q32.2	0.720934	6.07829e-83	2.48726e-80
	CD5	11q12.2	0.72002	1.21986e-82	4.89189e-80
	KLRK1	12p13.2	0.719905	1.33182e-82	5.23616e-80
	FASLG	1q24.3	0.719759	1.48788e-82	5.7372e-80
	ASB2	14q32.12	0.718229	4.74081e-82	1.79355e-79
	TMC8	17q25.3	0.718158	5.00502e-82	1.85844e-79
	CD96	3q13.13-q13.2	0.716862	1.327e-81	4.83778e-79
	GBP2	1p22.2	0.714855	5.94606e-81	2.12901e-78
	C16ORF54	16p11.2	0.713157	2.09438e-80	7.36744e-78
	CD8A	2p11.2	0.712637	3.07233e-80	1.06213e-77
	GPR18	13q32.3	0.712261	4.05229e-80	1.37716e-77
	GZMK	5q11.2	0.711374	7.77232e-80	2.59738e-77
	SH2D2A	1q23.1	0.710779	1.20164e-79	3.94984e-77
	CARMIL2	16q22.1	0.710731	1.24485e-79	4.02589e-77
	RHOH	4p14	0.709898	2.28591e-79	7.27537e-77
	CD8B	2p11.2	0.709696	2.64897e-79	8.29915e-77
	LGALS9	17q11.2	0.709402	3.28011e-79	1.01184e-76
	FMNL1	17q21.31	0.709364	3.37129e-79	1.02421e-76
	LCP2	5q35.1	0.708559	6.04376e-79	1.80871e-76
	HCST	19q13.12	0.70752	1.28079e-78	3.77663e-76
	FAM78A	9q34.13	0.707403	1.39375e-78	4.05015e-76
	GBP5	1p22.2	0.705754	4.55624e-78	1.3051e-75
	SH2D1A	Xq25	0.705602	5.07902e-78	1.43436e-75
	CD6	11q12.2	0.702487	4.64443e-77	1.29341e-74
	LPXN	11q12.1	0.70209	6.14794e-77	1.68866e-74
	CD7	17q25.3	0.702052	6.31599e-77	1.71138e-74
	HLA-DOB	6p21.32	0.700662	1.67723e-76	4.48401e-74
	SH3BP1	22q13.1	0.699237	4.5367e-76	1.19691e-73
	SLAMF7	1q23.3	0.698903	5.72612e-76	1.4911e-73
	TESPA1	12q13.2	0.698656	6.7955e-76	1.74688e-73
	ICOS	2q33.2	0.6986	7.06647e-76	1.79354e-73
	SLC15A3	11q12.2	0.695996	4.27104e-75	1.07048e-72
	CTSW	11q13.1	0.695938	4.44345e-75	1.09995e-72
	IFNG	12q15	0.69551	5.96271e-75	1.45803e-72
	CD37	19q13.33	0.695383	6.50393e-75	1.57121e-72
	CD52	1p36.11	0.693959	1.72131e-74	4.10881e-72
	PTPN6	12p13.31	0.693342	2.61932e-74	6.17882e-72
	APOBEC3H	22q13.1	0.690436	1.86643e-73	4.35159e-71
	AKNA	9q32	0.689646	3.16973e-73	7.30531e-71
	CCR5	3p21.31	0.689107	4.54787e-73	1.03624e-70
	NKG7	19q13.41	0.688665	6.10623e-73	1.37568e-70
	SPI1	11p11.2	0.688411	7.23108e-73	1.61101e-70
	PARVG	22q13.31	0.688312	7.72565e-73	1.70228e-70
	APOBEC3G	22q13.1	0.688262	7.9854e-73	1.74038e-70
	DOK2	8p21.3	0.688063	9.11676e-73	1.96559e-70
	SLAMF8	1q23.2	0.687828	1.06608e-72	2.27405e-70
	IRF1	5q31.1	0.687715	1.14927e-72	2.42569e-70
	BIN2	12q13.13	0.687635	1.21184e-72	2.53111e-70
	CRTAM	11q24.1	0.68656	2.47161e-72	5.1091e-70
	MEI1	22q13.2	0.685384	5.36726e-72	1.09815e-69
	LIMD2	17q23.3	0.684811	7.82072e-72	1.58397e-69
	CYTH4	22q13.1	0.68474	8.19702e-72	1.64358e-69
	HCLS1	3q13.33	0.684562	9.2076e-72	1.82349e-69
	CD48	1q23.3	0.684551	9.27614e-72	1.82349e-69
	BCL11B	14q32.2	0.683727	1.591e-71	3.0972e-69
	TRAT1	3q13.13	0.683681	1.63998e-71	3.16186e-69
	CXCR6	3p21.31	0.683372	2.00704e-71	3.83267e-69
	C1ORF162	1p13.2	0.682897	2.73585e-71	5.17514e-69
	C1QA	1p36.12	0.681571	6.47583e-71	1.21352e-68
	DOK3	5q35.3	0.680662	1.1655e-70	2.16384e-68
	VAV1	19p13.3	0.680165	1.60574e-70	2.95383e-68
	ZNF831	20q13.32	0.679763	2.08043e-70	3.79224e-68
	RASAL3	19p13.12	0.677691	7.84639e-70	1.41737e-67
	NOD2	16q12.1	0.676809	1.3769e-69	2.46502e-67
	PVRIG	7q22.1	0.676283	1.92299e-69	3.4122e-67
	STAC3	12q13.3	0.675824	2.57185e-69	4.52353e-67
	GFI1	1p22.1	0.674728	5.14253e-69	8.96634e-67
	ARHGAP45	19p13.3	0.674635	5.45244e-69	9.42473e-67
	TNFAIP8L2	1q21.3	0.674501	5.93168e-69	1.01655e-66
	LTB	6p21.33	0.674264	6.88692e-69	1.17025e-66
	HLA-DMA	6p21.32	0.674217	7.09551e-69	1.19556e-66
	LAT	16q13	0.674081	7.72843e-69	1.29136e-66
	SNX20	16q12.1	0.673846	8.9623e-69	1.48515e-66
	SAMD3	6q23.1	0.671974	2.89367e-68	4.75582e-66
	IL10RA	11q23.3	0.670788	6.05515e-68	9.87088e-66
	IL21R	16p12.1	0.670136	9.06787e-68	1.46629e-65
	GMIP	19p13.11	0.66887	1.9836e-67	3.18185e-65
	FCER1G	1q23.3	0.668765	2.11575e-67	3.3669e-65
	SELPLG	12q24.11	0.667712	4.04304e-67	6.38323e-65
	EOMES	3p24.1	0.6641	3.65182e-66	5.72053e-64
	CD4	12p13.31	0.663746	4.52116e-66	7.02743e-64
	CXCL9	4q21.1	0.661694	1.55451e-65	2.39766e-63
	ZBED2	3q13.13	0.660979	2.38558e-65	3.6514e-63
	TYROBP	19q13.12	0.660658	2.8897e-65	4.38951e-63
	AIM2	1q23.1-q23.2	0.660528	3.12275e-65	4.70784e-63
	TTC24	1q22	0.660304	3.56834e-65	5.33946e-63
	XCL1	1q24.2	0.659787	4.85668e-65	7.21343e-63
	IL16	15q25.1	0.65951	5.72467e-65	8.44009e-63
	MYO1F	19p13.2	0.658931	8.07629e-65	1.18203e-62
	ITK	5q33.3	0.658765	8.90972e-65	1.29456e-62
	PCED1B-AS1	12q13.11	0.658566	1.00275e-64	1.44648e-62
	FOXP3	Xp11.23	0.657998	1.40277e-64	2.00907e-62
	ZAP70	2q11.2	0.657811	1.56676e-64	2.22802e-62
	IRF4	6p25.3	0.657687	1.68643e-64	2.38131e-62
	IGFLR1	19q13.12	0.656148	4.17105e-64	5.84852e-62
	CD53	1p13.3	0.655785	5.16118e-64	7.18658e-62
	NCF1	7q11.23	0.654937	8.47742e-64	1.17228e-61
	CCL4	17q12	0.653354	2.13075e-63	2.92628e-61
	ST8SIA1	12p12.1	0.651908	4.92183e-63	6.71345e-61
	FCGR1B	1p11.2	0.651262	7.14246e-63	9.67659e-61
	APOBEC3D	22q13.1	0.651141	7.65931e-63	1.03072e-60
	XCL2	1q24.2	0.650978	8.41425e-63	1.12476e-60
	CD72	9p13.3	0.650874	8.92982e-63	1.18577e-60
	ITGB2	21q22.3	0.649991	1.4834e-62	1.95682e-60
	C1QB	1p36.12	0.648891	2.78321e-62	3.64746e-60
	HAPLN3	15q26.1	0.648611	3.26534e-62	4.25152e-60
	RGS19	20q13.33	0.648578	3.32724e-62	4.30416e-60
	FCGR1CP	1q21.1	0.648378	3.72944e-62	4.79352e-60
	IKZF1	7p12.2	0.647927	4.82108e-62	6.15716e-60
	UNC13D	17q25.3	0.647234	7.14493e-62	9.06727e-60
	SLAMF1	1q23.3	0.646876	8.75357e-62	1.10389e-59
	PTPN22	1p13.2	0.645882	1.53553e-61	1.9243e-59
	C1QC	1p36.12	0.64557	1.83106e-61	2.28041e-59
	GPR68	14q32.11	0.645366	2.05448e-61	2.54286e-59
	LAPTM5	1p35.2	0.645348	2.07584e-61	2.55354e-59
	CD38	4p15.32	0.644993	2.53464e-61	3.09891e-59
	ARHGAP30	1q23.3	0.644357	3.6229e-61	4.4026e-59
	GPR171	3q25.1	0.642421	1.06984e-60	1.29225e-58
	LCP1	13q14.13	0.640332	3.41048e-60	4.09482e-58
	CASP4	11q22.3	0.640005	4.08726e-60	4.87819e-58
	P2RY10	Xq21.1	0.639801	4.57482e-60	5.4278e-58
	SPN	16p11.2	0.639763	4.67128e-60	5.50963e-58
	NELL2	12q12	0.638684	8.46067e-60	9.92075e-58
	LAIR1	19q13.42	0.638658	8.5811e-60	1.00035e-57
	CARD16	11q22.3	0.638358	1.01189e-59	1.17279e-57
	NCF4	22q12.3	0.638271	1.0617e-59	1.22346e-57
	TNFRSF9	1p36.23	0.637297	1.80938e-59	2.07314e-57
	SCML4	6q21	0.635596	4.57353e-59	5.21044e-57
	PLEKHO1	1q21.2	0.635291	5.39644e-59	6.11322e-57
	UCP2	11q13.4	0.635265	5.47372e-59	6.16593e-57
	FNBP1	9q34.11	0.634861	6.81529e-59	7.63427e-57
	CASP1	11q22.3	0.634103	1.02696e-58	1.14398e-56
	RUNX3	1p36.11	0.633495	1.42589e-58	1.57959e-56
	PSMB10	16q22.1	0.63321	1.66196e-58	1.83099e-56
	RASSF5	1q32.1	0.631235	4.79611e-58	5.25502e-56
	FCGR1A	1q21.2	0.630855	5.87806e-58	6.40549e-56
	CD3G	11q23.3	0.630348	7.70062e-58	8.34623e-56
	AIF1	6p21.33	0.62873	1.81988e-57	1.96185e-55
	CD244	1q23.3	0.62866	1.88819e-57	2.02461e-55
	LILRB2	19q13.4	0.627735	3.07869e-57	3.28355e-55
	UBA7	3p21.31	0.626411	6.18261e-57	6.55912e-55
	BATF2	11q13.1	0.626299	6.55841e-57	6.92119e-55
	GRAP2	22q13.1	0.626224	6.81952e-57	7.15907e-55
	GPR174	Xq21.1	0.624644	1.55964e-56	1.62877e-54
	TNFRSF1B	1p36.22	0.624553	1.63532e-56	1.69895e-54
	MICB	6p21.33	0.624321	1.84595e-56	1.9079e-54
	LSP1	11p15.5	0.624054	2.12165e-56	2.1816e-54
	IL15RA	10p15.1	0.622639	4.42467e-56	4.52649e-54
	DUSP2	2q11.2	0.622601	4.51222e-56	4.59261e-54
	TNIP3	4q27	0.620649	1.23603e-55	1.2517e-53
	THEMIS	6q22.33	0.620345	1.44546e-55	1.45643e-53
	FYB1	5p13.1	0.620253	1.51515e-55	1.51902e-53
	PSMB9	6p21.32	0.619237	2.55132e-55	2.5451e-53
	PLCB2	15q15.1	0.618272	4.1765e-55	4.14569e-53
	KIF21B	1q32.1	0.617809	5.28903e-55	5.22415e-53
	CSK	15q24.1	0.61549	1.71421e-54	1.68488e-52
	NCF1C	7q11.23	0.614653	2.61401e-54	2.55676e-52
	HLA-DPB1	6p21.32	0.614403	2.965e-54	2.88598e-52
	CALHM6	6q22.1	0.614384	2.99211e-54	2.8983e-52
	NLRC3	16p13.3	0.614303	3.11692e-54	3.00468e-52
	GNGT2	17q21.32	0.614077	3.49302e-54	3.35112e-52
	ARHGAP15	2q22.2-q22.3	0.613999	3.63193e-54	3.4678e-52
	FGD3	9q22.31	0.612991	6.02012e-54	5.72083e-52
	TRAFD1	12q24.13	0.612947	6.1546e-54	5.82103e-52
	BTLA	3q13.2	0.612528	7.58993e-54	7.14487e-52
	CXCL13	4q21.1	0.612243	8.74848e-54	8.197e-52
	CTLA4	2q33.2	0.612114	9.33163e-54	8.70272e-52
	AGAP2	12q14.1	0.611671	1.16358e-53	1.08014e-51
	MILR1	17q23.3	0.611133	1.5209e-53	1.40533e-51
	EVI2B	17q11.2	0.610943	1.67149e-53	1.53739e-51
	LST1	6p21.33	0.61089	1.71639e-53	1.57148e-51
	TAP1	6p21.32	0.610587	1.9948e-53	1.81808e-51
	RGS10	10q26.11	0.609766	2.99536e-53	2.71765e-51
	JAK3	19p13.11	0.609571	3.29927e-53	2.9799e-51
	KCNN4	19q13.31	0.608971	4.43769e-53	3.99014e-51
	FLT3LG	19q13.33	0.608896	4.60427e-53	4.12144e-51
	CARD11	7p22.2	0.608468	5.68439e-53	5.06242e-51
	RTP5	2q37.3	0.608461	5.70598e-53	5.06242e-51
	ASCL2	11p15.5	0.608196	6.5011e-53	5.74245e-51
	ETV7	6p21.31	0.606123	1.79584e-52	1.57932e-50
	APOL3	22q12.3	0.605947	1.95691e-52	1.71345e-50
	PPM1M	3p21.2	0.605877	2.02486e-52	1.76523e-50
	MCOLN2	1p22.3	0.605796	2.10672e-52	1.82865e-50
	GBP1	1p22.2	0.605557	2.36616e-52	2.04499e-50
	IRF2	4q35.1	0.604549	3.86513e-52	3.32616e-50
	GRK2	11q13.2	0.604509	3.94079e-52	3.37679e-50
	CXCR2P1	2q35	0.603551	6.27072e-52	5.35039e-50
	GPR65	14q31.3	0.603327	6.9863e-52	5.93569e-50
	CCR7	17q21.2	0.602687	9.51648e-52	8.05126e-50
	INPP5D	2q37.1	0.60235	1.11969e-51	9.43312e-50
	DCANP1	5q31.1	0.602331	1.12983e-51	9.47873e-50
	PYCARD	16p11.2	0.602246	1.17728e-51	9.83569e-50
	CD200R1	3q13.2	0.602042	1.29841e-51	1.08026e-49
	ISG20	15q26.1	0.599804	3.797e-51	3.14602e-49
	EFHD2	1p36.21	0.599699	3.99342e-51	3.29515e-49
	PRF1	10q22.1	0.599057	5.42333e-51	4.45669e-49
	APOL1	22q12.3	0.598634	6.6312e-51	5.42703e-49
	HCK	20q11.21	0.598624	6.66323e-51	5.43107e-49
	S1PR4	19p13.3	0.598571	6.83481e-51	5.54837e-49
	ARL11	13q14.2	0.598268	7.89322e-51	6.38173e-49
	GBP1P1	1p22.2	0.598149	8.3525e-51	6.72595e-49
	CD28	2q33.2	0.597894	9.42466e-51	7.55896e-49
	GNA15	19p13.3	0.59773	1.01899e-50	8.14012e-49
	FGD2	6p21.2	0.59667	1.68277e-50	1.33893e-48
	ARRDC5	19p13.3	0.596367	1.94137e-50	1.53859e-48
	LGALS9C	17p11.2	0.596054	2.25029e-50	1.7764e-48
	STAT4	2q32.2-q32.3	0.595976	2.33477e-50	1.83586e-48
	UBE2L6	11q12.1	0.594615	4.42617e-50	3.46676e-48
	TRPM2	21q22.3	0.594111	5.605e-50	4.37299e-48
	NCKAP1L	12q13.13-q13.2	0.59397	5.98752e-50	4.65332e-48
	GPR132	14q32.33	0.593913	6.14801e-50	4.7596e-48
	RHOG	11p15.4	0.593847	6.34293e-50	4.89162e-48
	SP140L	2q37.1	0.593703	6.78303e-50	5.21098e-48
	TYMP	22q13.33	0.593595	7.13404e-50	5.45972e-48
	PLEK	2p14	0.593034	9.27026e-50	7.0676e-48
	FCMR	1q32.1	0.592459	1.21205e-49	9.20562e-48
	SLFN12L	17q12	0.591568	1.83359e-49	1.38737e-47
	NCF1B	7q11.23	0.591395	1.98679e-49	1.49764e-47
	APOL2	22q12.3	0.591354	2.02498e-49	1.5207e-47
	ZMYND15	17p13.2	0.589997	3.7925e-49	2.83744e-47
	BASP1	5p15.1	0.58998	3.8223e-49	2.8491e-47
	ACSL5	10q25.2	0.589931	3.90985e-49	2.90357e-47
	WNT1	12q13.12	0.589665	4.41986e-49	3.2702e-47
	XAF1	17p13.2	0.58896	6.11534e-49	4.50804e-47
	PML	15q24.1	0.588693	6.9143e-49	5.07834e-47
	ICAM3	19p13.2	0.588556	7.36255e-49	5.38783e-47
	TIFAB	5q31.1	0.588289	8.3216e-49	6.0675e-47
	LAX1	1q32.1	0.588147	8.88053e-49	6.45157e-47
	MIR155HG	21q21.3	0.587731	1.07479e-48	7.78004e-47
	TACC3	4p16.3	0.587522	1.18248e-48	8.52878e-47
	GLIPR2	9p13.3	0.586367	2.0035e-48	1.43987e-46
	CD33	19q13.41	0.586244	2.11923e-48	1.51759e-46
	PARP15	3q21.1	0.58618	2.18123e-48	1.55644e-46
	HLA-F	6p22.1	0.585621	2.81335e-48	2.00037e-46
	SEMA7A	15q24.1	0.585126	3.52213e-48	2.49549e-46
	LINC00158	21q21.2	0.584775	4.13005e-48	2.9159e-46
	PIK3CD-AS1	1p36.22	0.584071	5.67925e-48	3.9956e-46
	SH3BGRL3	1p36.11	0.583512	7.31153e-48	5.126e-46
	TOX	8q12.1	0.583228	8.31102e-48	5.80642e-46
	IL27	16p12.1-p11.2	0.583217	8.3522e-48	5.81493e-46
	CIITA	16p13.13	0.58303	9.08551e-48	6.30358e-46
	RUFY4	2q35	0.582621	1.09203e-47	7.55046e-46
	CLECL1	12p13.31	0.5822	1.31944e-47	9.09144e-46
	GZMH	14q12	0.581879	1.5243e-47	1.04343e-45
	SECTM1	17q25.3	0.581876	1.52586e-47	1.04343e-45
	GZMM	19p13.3	0.581871	1.52994e-47	1.04343e-45
	EMB	5q11.1	0.581206	2.06045e-47	1.40047e-45
	CCDC88B	11q13.1	0.581159	2.10394e-47	1.42521e-45
	HLA-DPA1	6p21.32	0.581148	2.1152e-47	1.42801e-45
	OASL	12q24.31	0.580926	2.33557e-47	1.57149e-45
	EMBP1	1p11.2	0.58085	2.41597e-47	1.61568e-45
	HLA-DRA	6p21.32	0.580849	2.41735e-47	1.61568e-45
	RIPK3	14q12	0.580819	2.44966e-47	1.63183e-45
	ZNF683	1p36.11	0.580734	2.54461e-47	1.68947e-45
	FUT7	9q34.3	0.580292	3.0994e-47	2.05102e-45
	PRDM8	4q21.21	0.580169	3.27544e-47	2.16039e-45
	PLA2G2D	1p36.12	0.57993	3.64278e-47	2.3948e-45
	HSH2D	19p13.11	0.579726	3.98981e-47	2.61437e-45
	HSF5	17q22	0.579679	4.07328e-47	2.66037e-45
	C1ORF127	1p36.22	0.579245	4.94251e-47	3.21761e-45
	PPP1R18	6p21.33	0.578936	5.67011e-47	3.67933e-45
	ADAM8	10q26.3	0.578884	5.80259e-47	3.75316e-45
	CARD9	9q34.3	0.578346	7.36544e-47	4.7487e-45
	WIPF1	2q31.1	0.576054	2.02567e-46	1.30181e-44
	CXCR5	11q23.3	0.574514	3.98025e-46	2.54978e-44
	POU2F2	19q13.2	0.574098	4.77403e-46	3.04854e-44
	APOL6	22q12.3	0.573982	5.02165e-46	3.19648e-44
	LILRB1	19q13.42	0.573548	6.06823e-46	3.85044e-44
	JAML	11q23.3	0.573387	6.51012e-46	4.11781e-44
	PILRA	7q22.1	0.573351	6.61096e-46	4.16844e-44
	GTSF1L	20q13.12	0.572886	8.09487e-46	5.0881e-44
	FCRL3	1q23.1	0.572821	8.32902e-46	5.21891e-44
	DGKA	12q13.2	0.572197	1.09177e-45	6.81963e-44
	SIGLEC1	20p13	0.571936	1.22271e-45	7.61382e-44
	LAT2	7q11.23	0.571895	1.24501e-45	7.72871e-44
	SIGLEC10	19q13.41	0.570884	1.92825e-45	1.18993e-43
	P2RY6	11q13.4	0.570883	1.92872e-45	1.18993e-43
	HVCN1	12q24.11	0.570335	2.44309e-45	1.50265e-43
	ADAP2	17q11.2	0.569902	2.94443e-45	1.80546e-43
	DTHD1	4p14	0.567837	7.14091e-45	4.36531e-43
	CMTM7	3p22.3	0.567348	8.79909e-45	5.36263e-43
	PIM2	Xp11.23	0.567077	9.8775e-45	6.00163e-43
	SMIM43	4q27	0.56681	1.10664e-44	6.70372e-43
	PARP14	3q21.1	0.566741	1.13971e-44	6.88321e-43
	TMEM229B	14q23.3-q24.1	0.566413	1.31027e-44	7.88957e-43
	CD69	12p13.31	0.566381	1.3286e-44	7.97599e-43
	EBI3	19p13.3	0.565305	2.09738e-44	1.25536e-42
	TNFSF13B	13q33.3	0.565236	2.15996e-44	1.28897e-42
	FCRL6	1q23.2	0.565163	2.22785e-44	1.32553e-42
	NMI	2q23.3	0.564756	2.64717e-44	1.57036e-42
	LILRB4	19q13.42	0.564206	3.3391e-44	1.97499e-42
	STAT5A	17q21.2	0.56387	3.84814e-44	2.26938e-42
	NAGK	2p13.3	0.563258	4.97894e-44	2.92765e-42
	NCR3	6p21.33	0.563214	5.07194e-44	2.97361e-42
	SLA	8q24.22	0.563182	5.14232e-44	3.00608e-42
	CD80	3q13.33	0.563106	5.30776e-44	3.09378e-42
	GAB3	Xq28	0.562789	6.06528e-44	3.52507e-42
	TNFRSF18	1p36.33	0.561748	9.3863e-44	5.43944e-42
	PIK3R5	17p13.1	0.561582	1.00607e-43	5.81348e-42
	LILRB3	19q13.42	0.560061	1.898e-43	1.09359e-41
	TAPBP	6p21.32	0.560045	1.9107e-43	1.09775e-41
	PIK3CD	1p36.22	0.559795	2.12004e-43	1.21454e-41
	SIPA1	11q13.1	0.559768	2.14403e-43	1.22478e-41
	GPR84	12q13.13	0.559672	2.23132e-43	1.27103e-41
	GIMAP2	7q36.1	0.559435	2.46266e-43	1.39883e-41
	PRKCB	16p12.2-p12.1	0.559368	2.53192e-43	1.43411e-41
	MAN2B1	19p13.13	0.558892	3.08523e-43	1.74259e-41
	TARP	7p14.1	0.558082	4.31461e-43	2.4273e-41
	ADA2	22q11.1	0.558078	4.32172e-43	2.4273e-41
	CD86	3q13.33	0.557819	4.81093e-43	2.69452e-41
	TOGARAM2	2p23.2	0.557799	4.85068e-43	2.70922e-41
	PSME2	14q12	0.557549	5.37846e-43	2.99566e-41
	MYD88	3p22.2	0.557427	5.65437e-43	3.1406e-41
	PTPRC	1q31.3-q32.1	0.556503	8.27669e-43	4.58442e-41
	CEACAM21	19q13.2	0.556443	8.48276e-43	4.68561e-41
	MYO9B	19p13.11	0.556124	9.66959e-43	5.32651e-41
	MICAL1	6q21	0.555841	1.08637e-42	5.9679e-41
	RAB8A	19p13.11	0.555602	1.19824e-42	6.56446e-41
	RELT	11q13.4	0.555312	1.34925e-42	7.3716e-41
	TAP2	6p21.32	0.555276	1.36948e-42	7.4618e-41
	ARRB2	17p13.2	0.554999	1.53354e-42	8.33306e-41
	DOCK2	5q35.1	0.554735	1.70858e-42	9.25913e-41
	ATP1A3	19q13.2	0.554535	1.85396e-42	1.00199e-40
	STAT2	12q13.3	0.554126	2.19126e-42	1.1811e-40
	JAKMIP2	5q32	0.55403	2.27886e-42	1.22502e-40
	TRAF1	9q33.2	0.553177	3.22571e-42	1.72938e-40
	NLRC5	16q13	0.553074	3.36361e-42	1.7985e-40
	SLC29A3	10q22.1	0.552784	3.78321e-42	2.01748e-40
	ARHGAP25	2p13.3	0.551864	5.49592e-42	2.92304e-40
	POU2AF1	11q23.1	0.551824	5.58509e-42	2.96261e-40
	HLA-B	6p21.33	0.551789	5.66534e-42	2.99725e-40
	LILRA6	19q13.42	0.550824	8.36507e-42	4.4139e-40
	TRPV2	17p11.2	0.550792	8.47323e-42	4.45923e-40
	HLA-DRB1	6p21.32	0.550005	1.16362e-41	6.10781e-40
	ZNF80	3q13.31	0.549975	1.17787e-41	6.16645e-40
	STX11	6q24.2	0.549515	1.41692e-41	7.3986e-40
	TRANK1	3p22.2	0.548576	2.06501e-41	1.07547e-39
	SIDT1	3q13.2	0.548472	2.15329e-41	1.11854e-39
	APOBR	16p12.1	0.547883	2.72503e-41	1.41187e-39
	BTK	Xq22.1	0.547722	2.90614e-41	1.50183e-39
	FXYD5	19q13.12	0.546857	4.10269e-41	2.11473e-39
	WARS1	14q32.2	0.546617	4.51452e-41	2.32104e-39
	CLEC2B	12p13.31	0.546108	5.5261e-41	2.83386e-39
	GAS7	17p13.1	0.546018	5.72697e-41	2.92938e-39
	C2	6p21.33	0.545438	7.20814e-41	3.67762e-39
	RUBCNL	13q14.13	0.545319	7.55651e-41	3.84557e-39
	KCNAB2	1p36.31	0.545288	7.65077e-41	3.88368e-39
	GRK6	5q35.3	0.544854	9.08261e-41	4.59888e-39
	SH3KBP1	Xp22.12	0.544708	9.622e-41	4.85971e-39
	MIAT	22q12.1	0.544606	1.00165e-40	5.04626e-39
	SELL	1q24.2	0.544351	1.10815e-40	5.56881e-39
	CXCL10	4q21.1	0.544307	1.12739e-40	5.65133e-39
	HLA-DMB	6p21.32	0.543228	1.72496e-40	8.62524e-39
	TCIRG1	11q13.2	0.54285	2.00088e-40	9.98003e-39
	ZNF385A	12q13.13	0.542582	2.22278e-40	1.10593e-38
	PLAAT4	11q12.3	0.541528	3.35972e-40	1.66747e-38
	CXCL11	4q21.1	0.541486	3.41479e-40	1.69062e-38
	IFI30	19p13.11	0.541176	3.85449e-40	1.9036e-38
	SOWAHD	Xq24	0.541083	3.99746e-40	1.96936e-38
	MS4A6A	11q12.2	0.54102	4.09711e-40	2.01351e-38
	WDFY4	10q11.23	0.540204	5.63185e-40	2.76099e-38
	TMSB4XP8	4q22.1	0.539474	7.48117e-40	3.65866e-38
	NFAM1	22q13.2	0.539158	8.45656e-40	4.12561e-38
	BCL2A1	15q25.1	0.537994	1.32697e-39	6.45802e-38
	FCHO1	19p13.11	0.537719	1.47584e-39	7.16516e-38
	SAMD9L	7q21.2	0.53739	1.67599e-39	8.11724e-38
	IRF1-AS1	5q31.1	0.536913	2.0138e-39	9.72982e-38
	CD79A	19q13.2	0.53677	2.12824e-39	1.0258e-37
	ARHGDIB	12p12.3	0.53637	2.48179e-39	1.19334e-37
	MX2	21q22.3	0.536137	2.71433e-39	1.30203e-37
	CD14	5q31.3	0.535925	2.94456e-39	1.4091e-37
	CHST11	12q23.3	0.535902	2.97013e-39	1.41795e-37
	IL23A	12q13.3	0.535386	3.61958e-39	1.7239e-37
	SDC3	1p35.2	0.535311	3.72574e-39	1.77026e-37
	CAPZB	1p36.13	0.535237	3.83226e-39	1.81656e-37
	CD300LF	17q25.1	0.535056	4.10821e-39	1.94278e-37
	BTN3A3	6p22.2	0.533941	6.28919e-39	2.96717e-37
	IFI35	17q21.31	0.533573	7.23512e-39	3.40543e-37
	ARPC1B	7q22.1	0.533288	8.06368e-39	3.78653e-37
	ADGRE5	19p13.12	0.53249	1.09224e-38	5.11692e-37
	ELAPOR1	1p13.3	0.531569	1.54823e-38	7.23624e-37
	TRIM21	11p15.4	0.531247	1.74824e-38	8.15206e-37
	KLHL6	3q27.1	0.531196	1.78257e-38	8.29287e-37
	BTN3A2	6p22.2	0.530784	2.08217e-38	9.66425e-37
	SEMA4A	1q22	0.530696	2.15239e-38	9.96709e-37
	TRAF5	1q32.3	0.530637	2.20087e-38	1.01681e-36
	RGL4	22q11.23	0.530564	2.26237e-38	1.04282e-36
	FCGR3A	1q23.3	0.530516	2.30363e-38	1.05941e-36
	CHFR	12q24.33	0.530093	2.70124e-38	1.23942e-36
	TAGAP	6q25.3	0.530028	2.76875e-38	1.26749e-36
	TNFRSF13B	17p11.2	0.529779	3.04017e-38	1.38857e-36
	S1PR2	19p13.2	0.529769	3.05195e-38	1.39079e-36
	MFSD13A	10q24.32	0.529734	3.09237e-38	1.40601e-36
	LY86	6p25.1	0.52959	3.26417e-38	1.48077e-36
	LPAR5	12p13.31	0.529424	3.47476e-38	1.57274e-36
	CTSS	1q21.3	0.528751	4.47249e-38	2.01977e-36
	GMFG	19q13.2	0.528289	5.31617e-38	2.39538e-36
	HLA-DQA1	6p21.32	0.528267	5.36082e-38	2.41009e-36
	CSTA	3q21.1	0.527824	6.32528e-38	2.83732e-36
	TNS4	17q21.2	0.527538	7.03811e-38	3.15003e-36
	CD40LG	Xq26.3	0.52674	9.47898e-38	4.23303e-36
	SAMSN1	21q11.2	0.526729	9.51603e-38	4.24013e-36
	ABCD2	12q12	0.526614	9.93152e-38	4.41545e-36
	EVI2A	17q11.2	0.525762	1.36298e-37	6.04627e-36
	HLA-DRB6	6p21.32	0.525618	1.43762e-37	6.36328e-36
	RIN3	14q32.12	0.525189	1.68582e-37	7.44546e-36
	GBP6	1p22.2	0.525134	1.72046e-37	7.58175e-36
	GZMB	14q12	0.525002	1.80616e-37	7.94195e-36
	GAL3ST4	7q22.1	0.52433	2.31596e-37	1.01613e-35
	DAPP1	4q23	0.524226	2.40648e-37	1.05354e-35
	CD300A	17q25.1	0.52422	2.41203e-37	1.05367e-35
	HK3	5q35.2	0.524116	2.50576e-37	1.09224e-35
	ZNF438	10p11.23	0.523797	2.81874e-37	1.226e-35
	ZNF101	19p13.11	0.523609	3.0215e-37	1.31135e-35
	BLK	8p23.1	0.523426	3.23223e-37	1.39977e-35
	ITGAX	16p11.2	0.523354	3.31833e-37	1.43396e-35
	PHF19	9q33.2	0.522734	4.16886e-37	1.79763e-35
	CEBPA	19q13.11	0.52272	4.19011e-37	1.80292e-35
	ARHGAP4	Xq28	0.522544	4.46988e-37	1.91918e-35
	HTRA4	8p11.22	0.522497	4.54688e-37	1.94807e-35
	MS4A1	11q12.2	0.52244	4.64355e-37	1.98524e-35
	CASP5	11q22.3	0.522153	5.15902e-37	2.19927e-35
	BCL2L14	12p13.2	0.522149	5.1661e-37	2.19927e-35
	CYTIP	2q24.1	0.521792	5.88699e-37	2.50085e-35
	DNAJC5B	8q13.1	0.521701	6.08665e-37	2.5802e-35
	ADGRG5	16q21	0.521389	6.82234e-37	2.88596e-35
	HLA-DPB2	6p21.32	0.521055	7.71039e-37	3.25476e-35
	PRR5L	11p13-p12	0.520562	9.22863e-37	3.88746e-35
	KLRC3	12p13.2	0.520204	1.05159e-36	4.42044e-35
	TBX21	17q21.32	0.520127	1.08143e-36	4.53636e-35
	CCR8	3p22.1	0.519804	1.21637e-36	5.09175e-35
	AURKB	17p13.1	0.51917	1.5315e-36	6.39751e-35
	PFN1	17p13.2	0.519021	1.61627e-36	6.73759e-35
	TMEM150B	19q13.42	0.518927	1.67236e-36	6.95693e-35
	NAPSB	19q13.33	0.518665	1.83909e-36	7.63472e-35
	KLHDC7B	22q13.33	0.518543	1.92228e-36	7.96356e-35
	CSF1	1p13.3	0.518469	1.97417e-36	8.16166e-35
	RHEBL1	12q13.12	0.517794	2.52067e-36	1.03996e-34
	STK10	5q35.1	0.517774	2.53908e-36	1.0454e-34
	PDCD1LG2	9p24.1	0.517575	2.72839e-36	1.12104e-34
	TNFSF14	19p13.3	0.517563	2.73944e-36	1.12328e-34
	FGR	1p35.3	0.516342	4.25322e-36	1.74043e-34
	LOXL3	2p13.1	0.515957	4.88546e-36	1.99508e-34
	SP110	2q37.1	0.515484	5.78747e-36	2.35863e-34
	ZDHHC18	1p36.11	0.515166	6.4862e-36	2.63803e-34
	ZBTB32	19q13.12	0.514814	7.35875e-36	2.98685e-34
	APOL4	22q12.3	0.51457	8.02903e-36	3.25233e-34
	MCUB	4q25	0.514406	8.51523e-36	3.44232e-34
	GRIN3A	9q31.1	0.514371	8.62184e-36	3.4784e-34
	GPR55	2q37.1	0.514105	9.48122e-36	3.8143e-34
	LINC02694	15q14	0.514101	9.49247e-36	3.8143e-34
	RCC2	1p36.13	0.514	9.84152e-36	3.94665e-34
	FAM225A	9q32	0.513978	9.91846e-36	3.96956e-34
	CPNE7	16q24.3	0.513487	1.1818e-35	4.72035e-34
	SLC2A6	9q34.2	0.513132	1.34094e-35	5.34535e-34
	GCSAM	3q13.2	0.512948	1.43145e-35	5.69484e-34
	STAT1	2q32.2	0.512508	1.67403e-35	6.64672e-34
	NTNG2	9q34.13	0.512391	1.7446e-35	6.91325e-34
	DOK1	2p13.1	0.512287	1.81055e-35	7.16044e-34
	TFAP2E	1p34.3	0.51228	1.81479e-35	7.16305e-34
	BLM	15q26.1	0.512251	1.83342e-35	7.22236e-34
	TBXAS1	7q34	0.512241	1.84008e-35	7.23439e-34
	LMNB1	5q23.2	0.511698	2.23074e-35	8.75316e-34
	CSF3R	1p34.3	0.511667	2.2555e-35	8.83303e-34
	IGSF6	16p12.2	0.511633	2.28261e-35	8.92175e-34
	PLCXD2	3q13.2	0.511514	2.38061e-35	9.28671e-34
	DERL3	22q11.23	0.511397	2.4815e-35	9.66148e-34
	DUSP10	1q41	0.511289	2.57783e-35	1.00171e-33
	HLA-DOA	6p21.32	0.511189	2.67037e-35	1.03566e-33
	SMAP2	1p34.2	0.510978	2.87688e-35	1.1136e-33
	CNIH2	11q13.2	0.510485	3.42389e-35	1.32278e-33
	TMC6	17q25.3	0.510378	3.55632e-35	1.3713e-33
	ADAM6	14q32.33	0.510159	3.84105e-35	1.47825e-33
	C19ORF38	19p13.2	0.509838	4.30114e-35	1.65215e-33
	PARP9	3q21.1	0.509551	4.75699e-35	1.82375e-33
	OAS2	12q24.13	0.509461	4.90992e-35	1.87879e-33
	SEPTIN6	Xq24	0.509206	5.3713e-35	2.05143e-33
	CRLF3	17q11.2	0.508953	5.86968e-35	2.23751e-33
	IL10	1q32.1	0.508342	7.27159e-35	2.76142e-33
	MZB1	5q31.2	0.508105	7.89974e-35	2.99428e-33
	TNFRSF8	1p36.22	0.507148	1.10371e-34	4.17555e-33
	CCL3	17q12	0.50698	1.17014e-34	4.41855e-33
	LINC03062		0.50696	1.17823e-34	4.44072e-33
	HENMT1	1p13.3	0.506669	1.30398e-34	4.90545e-33
	TICAM2	5q22.3	0.506403	1.43073e-34	5.3722e-33
	APOBEC3F	22q13.1	0.506264	1.50177e-34	5.6284e-33
	PMCH	12q23.2	0.506173	1.54995e-34	5.79816e-33
	CXORF65	Xq13.1	0.506015	1.63747e-34	6.11413e-33
	HIVEP3	1p34.2	0.505357	2.05737e-34	7.66771e-33
	RNF166	16q24.2-q24.3	0.505092	2.25527e-34	8.38967e-33
	DUSP4	8p12	0.504732	2.55463e-34	9.48572e-33
	IKBKE	1q32.1	0.50467	2.60966e-34	9.67215e-33
	MAFB	20q12	0.504184	3.08785e-34	1.14233e-32
	ABI3	17q21.32	0.503902	3.40324e-34	1.25669e-32
	SHFL	19p13.2	0.503884	3.42477e-34	1.26232e-32
	CLEC2D	12p13.31	0.503666	3.69165e-34	1.35819e-32
	APOBEC3C	22q13.1	0.503242	4.27301e-34	1.5692e-32
	INSL3	19p13.11	0.502202	6.10799e-34	2.23896e-32
	TMEM156	4p14	0.501995	6.55757e-34	2.39938e-32
	DTX2	7q11.23	0.501931	6.70246e-34	2.44792e-32
	C2CD2L	11q23.3	0.500833	9.76076e-34	3.55842e-32
	DENND2D	1p13.3-p13.2	0.500532	1.0816e-33	3.93598e-32
	SIGLEC7	19q13.41	0.500412	1.12683e-33	4.09311e-32
	ADCY7	16q12.1	0.500341	1.15434e-33	4.18549e-32
	WNT10A	2q35	0.500201	1.21082e-33	4.38235e-32
	SYTL1	1p36.11	0.500172	1.2231e-33	4.41881e-32
	CCR2	3p21.31	0.500162	1.22707e-33	4.42517e-32
	CYBA	16q24.2	0.500058	1.2715e-33	4.57719e-32
	SERPING1	11q12.1	0.499576	1.49805e-33	5.38303e-32
	STAG3	7q22.1	0.499478	1.54895e-33	5.55598e-32
	DGKZ	11p11.2	0.497974	2.57944e-33	9.20487e-32
	CTSZ	20q13.32	0.497974	2.57999e-33	9.20487e-32
	E2F2	1p36.12	0.497933	2.61544e-33	9.31478e-32
	HLA-A	6p22.1	0.497574	2.95323e-33	1.04991e-31
	SCIMP	17p13.2	0.497288	3.25259e-33	1.1543e-31
	DPP9	19p13.3	0.497217	3.33211e-33	1.18043e-31
	COTL1	16q24.1	0.496948	3.64804e-33	1.2878e-31
	HSPA6	1q23.3	0.496773	3.87062e-33	1.36397e-31
	PTTG1	5q33.3	0.496318	4.51093e-33	1.58682e-31
	OSCAR	19q13.42	0.495483	5.97231e-33	2.09721e-31
	KCNMB1	5q35.1	0.493907	1.0121e-32	3.54784e-31
	TMPRSS13	11q23.3	0.493554	1.13869e-32	3.98463e-31
	MATK	19p13.3	0.493118	1.31651e-32	4.59883e-31
	TTC16	9q34.11	0.493077	1.33462e-32	4.65399e-31
	TRIM22	11p15.4	0.492526	1.6035e-32	5.58189e-31
	ALOX5	10q11.21	0.492255	1.75414e-32	6.0957e-31
	PLB1	2p23.2	0.492073	1.86355e-32	6.46472e-31
	TNNI2	11p15.5	0.491662	2.13576e-32	7.38349e-31
	NEFH	22q12.2	0.491523	2.23653e-32	7.71853e-31
	DPEP2	16q22.1	0.491517	2.24089e-32	7.72029e-31
	MGAT1	5q35.3	0.4915	2.25321e-32	7.74943e-31
	EVL	14q32.2	0.491476	2.27111e-32	7.79759e-31
	MOV10	1p13.2	0.491396	2.33226e-32	7.99387e-31
	PARP12	7q34	0.491206	2.48384e-32	8.49887e-31
	SHISAL2A	1p32.3	0.491113	2.56129e-32	8.74897e-31
	MYBL2	20q13.12	0.490968	2.68705e-32	9.16292e-31
	ARHGEF1	19q13.2	0.490832	2.81114e-32	9.5698e-31
	SSTR3	22q13.1	0.490816	2.82598e-32	9.60403e-31
	IRF9	14q12	0.490277	3.37591e-32	1.14535e-30
	GLIPR1	12q21.2	0.489725	4.04963e-32	1.37161e-30
	SNAI3	16q24.2	0.489119	4.94359e-32	1.67157e-30
	C1R	12p13.31	0.48856	5.93855e-32	2.00461e-30
	RFX5	1q21.3	0.488435	6.18838e-32	2.08543e-30
	FAM72B	1p11.2	0.488187	6.71078e-32	2.25768e-30
	LRP8	1p32.3	0.488107	6.88971e-32	2.314e-30
	CD101	1p13.1	0.488077	6.95843e-32	2.33317e-30
	RRN3P2	16p11.2	0.488039	7.0449e-32	2.35822e-30
	ARID5A	2q11.2	0.487903	7.36421e-32	2.461e-30
	CLEC12A	12p13.31	0.487658	7.98061e-32	2.66255e-30
	KCNK6	19q13.2	0.487504	8.39094e-32	2.7948e-30
	CAPZA1	1p13.2	0.4872	9.26754e-32	3.07655e-30
	APOC2	19q13.32	0.487145	9.43659e-32	3.12749e-30
	BTN3A1	6p22.2	0.487	9.894e-32	3.27367e-30
	RCSD1	1q24.2	0.486962	1.0016e-31	3.30857e-30
	FCRLA	1q23.3	0.486662	1.10471e-31	3.64317e-30
	PTCRA	6p21.1	0.48661	1.12358e-31	3.69934e-30
	TREM2	6p21.1	0.486377	1.21226e-31	3.98477e-30
	NINJ2	12p13.33	0.485848	1.43979e-31	4.7249e-30
	CLEC4A	12p13.31	0.485644	1.53861e-31	5.04096e-30
	POU3F1	1p34.3	0.485608	1.55659e-31	5.09155e-30
	SLC25A53	Xq22.2	0.485229	1.76049e-31	5.74912e-30
	LRRC25	19p13.11	0.485145	1.80915e-31	5.8984e-30
	SIGLEC9	19q13.3-q13.4	0.484927	1.94183e-31	6.31049e-30
	CRYBB1	22q12.1	0.48415	2.49723e-31	8.08918e-30
	STK17B	2q32.3	0.484105	2.53339e-31	8.19306e-30
	CCL19	9p13.3	0.483626	2.95739e-31	9.54888e-30
	IL9R	Xq28 and Yq12	0.483476	3.10405e-31	1.00063e-29
	C1S	12p13.31	0.483339	3.24406e-31	1.04409e-29
	CD300C	17q25.1	0.482784	3.8791e-31	1.24647e-29
	GBP4	1p22.2	0.482474	4.28562e-31	1.3749e-29
	PSMB8	6p21.32	0.481961	5.0539e-31	1.61878e-29
	EPYC	12q21.33	0.480788	7.35891e-31	2.35332e-29
	SP100	2q37.1	0.480755	7.43626e-31	2.37428e-29
	TNFRSF17	16p13.13	0.480688	7.59769e-31	2.42196e-29
	CCR1	3p21.31	0.480392	8.35044e-31	2.65769e-29
	CNR2	1p36.11	0.480217	8.83193e-31	2.80204e-29
	CYP2S1	19q13.2	0.479673	1.05026e-30	3.32156e-29
	CYBC1	17q25.3	0.478787	1.39225e-30	4.38242e-29
	HAMP	19q13.12	0.478757	1.40567e-30	4.41772e-29
	KIF18B	17q21.31	0.478128	1.71581e-30	5.38398e-29
	RFTN1	3p24.3	0.47804	1.76441e-30	5.52784e-29
	PLEKHO2	15q22.31	0.478019	1.77649e-30	5.55701e-29
	LIMK1	7q11.23	0.477969	1.80459e-30	5.63611e-29
	NLRC4	2p22.3	0.477691	1.97099e-30	6.14622e-29
	FKBP11	12q13.12	0.477236	2.2755e-30	7.0848e-29
	CLEC7A	12p13.2	0.477231	2.27932e-30	7.08568e-29
	TLR10	4p14	0.477219	2.28809e-30	7.10194e-29
	ETV6	12p13.2	0.476768	2.63804e-30	8.17549e-29
	AOAH	7p14.2	0.476748	2.65481e-30	8.21476e-29
	ARHGAP22	10q11.22-q11.23	0.476727	2.67291e-30	8.258e-29
	OTOF	2p23.3	0.47637	2.99093e-30	9.22634e-29
	SIGLEC11	19q13.33	0.476216	3.13957e-30	9.66997e-29
	GGTA1	9q33.2	0.475948	3.41631e-30	1.04901e-28
	UBD	6p22.1	0.475879	3.49092e-30	1.07028e-28
	LY96	8q21.11	0.475561	3.85755e-30	1.17908e-28
	FCRL5	1q23.1	0.475414	4.04084e-30	1.23322e-28
	BEND4	4p13	0.475405	4.05179e-30	1.23469e-28
	FCGR2A	1q23.3	0.475367	4.10076e-30	1.24772e-28
	FAM30A	14q32.33	0.475314	4.16951e-30	1.26671e-28
	RAB4B	19q13.2	0.474933	4.69927e-30	1.42549e-28
	GJD3	17q21.2	0.474897	4.75236e-30	1.43942e-28
	GRIN2D	19q13.33	0.474855	4.81515e-30	1.45624e-28
	POLA2	11q13.1	0.474435	5.49289e-30	1.65621e-28
	STK4	20q13.12	0.474406	5.54227e-30	1.66859e-28
	IFI16	1q23.1	0.47435	5.63964e-30	1.69536e-28
	LYL1	19p13.13	0.473064	8.42917e-30	2.53014e-28
	LAP3	4p15.32	0.472714	9.39855e-30	2.8169e-28
	CYTH1	17q25.3	0.472539	9.9259e-30	2.97051e-28
	TLR2	4q31.3	0.472439	1.02378e-29	3.05929e-28
	BMS1P20	22q11.22	0.472287	1.07349e-29	3.20307e-28
	ADA	20q13.12	0.472142	1.12302e-29	3.34586e-28
	UHRF1	19p13.3	0.472044	1.15763e-29	3.44159e-28
	VAMP5	2p11.2	0.472042	1.15858e-29	3.44159e-28
	ANKRD22	10q23.31	0.472035	1.16096e-29	3.44355e-28
	ADAM19	5q33.3	0.471679	1.29664e-29	3.84031e-28
	PTGER4	5p13.1	0.471538	1.35462e-29	4.00611e-28
	UNC93B1	11q13.2	0.471435	1.39852e-29	4.12986e-28
	B3GAT1	11q25	0.47129	1.4626e-29	4.31273e-28
	ASPHD2	22q12.1	0.471254	1.47922e-29	4.35534e-28
	TVP23A	16p13.13	0.471146	1.52942e-29	4.49655e-28
	C11ORF21	11p15.5	0.470605	1.80837e-29	5.30112e-28
	SLC38A5	Xp11.23	0.470529	1.85141e-29	5.41935e-28
	RHBDF2	17q25.1	0.470451	1.89625e-29	5.54252e-28
	GTSF1	12q13.13	0.470114	2.10414e-29	6.14121e-28
	TNFSF12-TNFSF13	17p13.1	0.469789	2.32669e-29	6.78089e-28
	KIAA0930	22q13.31	0.469699	2.39148e-29	6.9596e-28
	C1ORF54	1q21.2	0.469288	2.71453e-29	7.88826e-28
	RNASE2	14q11.2	0.469171	2.81407e-29	8.16569e-28
	USF1	1q23.3	0.468497	3.46143e-29	1.00007e-27
	GBGT1	9q34.2	0.46828	3.70004e-29	1.06594e-27
	HLA-DQB1	6p21.32	0.468154	3.8464e-29	1.10651e-27
	ACP2	11p11.2	0.467999	4.03333e-29	1.15863e-27
	IFITM1	11p15.5	0.467989	4.04588e-29	1.16057e-27
	EMILIN2	18p11.32-p11.31	0.467672	4.45834e-29	1.27706e-27
	CXCL16	17p13.2	0.466858	5.71833e-29	1.63331e-27
	TLR9	3p21.2	0.466334	6.7096e-29	1.91371e-27
	CLIC3	9q34.3	0.465469	8.73122e-29	2.48678e-27
	THEMIS2	1p35.3	0.465062	9.87998e-29	2.80998e-27
	FBXO6	1p36.22	0.464866	1.04841e-28	2.97758e-27
	PNOC	8p21.1	0.464612	1.13234e-28	3.2114e-27
	AKAP5	14q23.3	0.464209	1.27943e-28	3.6183e-27
	S100A4	1q21.3	0.463852	1.42541e-28	4.02548e-27
	CST3	20p11.21	0.463846	1.4281e-28	4.02741e-27
	HLA-DQB2	6p21.32	0.463803	1.44666e-28	4.07401e-27
	ZC3H12D	6q25.1	0.463774	1.45962e-28	4.10476e-27
	CNN2	19p13.3	0.463154	1.75988e-28	4.94221e-27
	NME8	7p14.1	0.462529	2.12454e-28	5.95793e-27
	PLK1	16p12.2	0.462517	2.13271e-28	5.97249e-27
	BATF3	1q32.3	0.46249	2.14993e-28	6.01232e-27
	LYN	8q12.1	0.462418	2.19695e-28	6.13525e-27
	M1AP	2p13.1	0.462192	2.35167e-28	6.55817e-27
	RFPL1S	22q12.2	0.461669	2.75193e-28	7.66374e-27
	MAX	14q23.3	0.461507	2.88866e-28	8.03336e-27
	SIGLEC14	19q13.41	0.461238	3.131e-28	8.69525e-27
	KIR2DL4	19q13.42	0.460894	3.47121e-28	9.61342e-27
	CCL4L1	17q12 alternate reference locus	0.460564	3.83145e-28	1.05819e-26
	KLRB1	12p13.31	0.460522	3.87995e-28	1.06878e-26
	CENPE	4q24	0.460522	3.88048e-28	1.06878e-26
	TLDC2	20q11.23	0.459922	4.64228e-28	1.2751e-26
	CCR4	3p22.3	0.459882	4.69726e-28	1.28844e-26
	ANKRD13D	11q13.2	0.459774	4.85052e-28	1.3276e-26
	SERPINB9	6p25.2	0.459773	4.85327e-28	1.3276e-26
	CCL22	16q21	0.459766	4.86256e-28	1.32833e-26
	PTGDR	14q22.1	0.459604	5.10341e-28	1.39223e-26
	CD19	16p11.2	0.459563	5.16591e-28	1.40736e-26
	SBNO2	19p13.3	0.459254	5.66478e-28	1.54117e-26
	SLCO5A1	8q13.3	0.459156	5.83161e-28	1.58441e-26
	RNASE6	14q11.2	0.458947	6.20596e-28	1.68384e-26
	TMPRSS3	21q22.3	0.458701	6.67705e-28	1.80921e-26
	TOR2A	9q34.11	0.458291	7.54244e-28	2.04094e-26
	HEATR9	17q12	0.458254	7.62571e-28	2.06069e-26
	MYB	6q23.3	0.45809	8.00489e-28	2.16024e-26
	MMP25	16p13.3	0.457988	8.25253e-28	2.22408e-26
	NCAPH	2q11.2	0.457909	8.44679e-28	2.27338e-26
	GPBAR1	2q35	0.456882	1.1448e-27	3.07288e-26
	BORA	13q21.33	0.456804	1.17166e-27	3.14076e-26
	PLAC8	4q21.22	0.456656	1.22368e-27	3.27146e-26
	CSF1R	5q32	0.456584	1.25007e-27	3.33756e-26
	IRF7	11p15.5	0.456402	1.31901e-27	3.51695e-26
	TCF7	5q31.1	0.45577	1.58895e-27	4.23107e-26
	GCH1	14q22.2	0.455373	1.7861e-27	4.74974e-26
	TXK	4p12	0.455343	1.80194e-27	4.78552e-26
	C5ORF58	5q35.1	0.455242	1.85601e-27	4.92259e-26
	MCM5	22q12.3	0.454493	2.31284e-27	6.12612e-26
	FAM104A	17q25.1	0.454478	2.32284e-27	6.1445e-26
	NUP62	19q13.33	0.454382	2.38875e-27	6.31052e-26
	PTK2B	8p21.2	0.454245	2.48714e-27	6.56181e-26
	PIK3R6	17p13.1	0.454102	2.59311e-27	6.83239e-26
	JPT1	17q25.1	0.453925	2.73145e-27	7.18745e-26
	CSF2RB	22q12.3	0.453781	2.84876e-27	7.4863e-26
	REEP4	8p21.3	0.453746	2.87808e-27	7.55345e-26
	PRAM1	19p13.2	0.453717	2.90265e-27	7.60798e-26
	PIF1	15q22.31	0.453541	3.05561e-27	7.99843e-26
	NUP210	3p25.1	0.453465	3.12451e-27	8.16812e-26
	GVINP1	11p15.4	0.453132	3.44294e-27	8.98884e-26
	PSMB2	1p34.3	0.452953	3.62783e-27	9.45925e-26
	A1BG-AS1	19q13.43	0.452693	3.91401e-27	1.01922e-25
	LINC00623	1p11.2	0.452445	4.2074e-27	1.0942e-25
	SLFN14	17q12	0.45233	4.3498e-27	1.12976e-25
	HLA-C	6p21.33	0.4522	4.51791e-27	1.17191e-25
	ITPRIPL1	2q11.2	0.452054	4.71336e-27	1.22103e-25
	LRFN1	19q13.2	0.451909	4.91606e-27	1.2719e-25
	ADORA3	1p13.2	0.451737	5.16919e-27	1.33409e-25
	PDE6G	17q25.3	0.451736	5.16974e-27	1.33409e-25
	CCM2	7p13	0.451584	5.40288e-27	1.39246e-25
	RYR1	19q13.2	0.451556	5.44768e-27	1.4022e-25
	CD68	17p13.1	0.451476	5.57498e-27	1.43193e-25
	CELF2	10p14	0.451475	5.57747e-27	1.43193e-25
	CEP55	10q23.33	0.451439	5.63576e-27	1.44505e-25
	B2M	15q21.1	0.451427	5.65582e-27	1.44834e-25
	TNFRSF6B	20q13.33	0.451397	5.70467e-27	1.45898e-25
	JCHAIN	4q13.3	0.451311	5.84824e-27	1.4938e-25
	OLFML3	1p13.2	0.450823	6.73768e-27	1.71879e-25
	CORO7	16p13.3	0.450632	7.12172e-27	1.81445e-25
	LYPD5	19q13.31	0.450354	7.71775e-27	1.96381e-25
	MS4A14	11q12.2	0.450316	7.80137e-27	1.98258e-25
	SLC9A9	3q24	0.450306	7.82454e-27	1.98595e-25
	TSPAN32	11p15.5	0.449278	1.05294e-26	2.6691e-25
	OGFR	20q13.33	0.449122	1.1013e-26	2.78816e-25
	SIGLEC8	19q13.33-q13.41	0.448861	1.18714e-26	3.00168e-25
	SMPD3	16q22.1	0.448566	1.29215e-26	3.26308e-25
	PATL2	15q21.1	0.448434	1.34211e-26	3.38073e-25
	FANCA	16q24.3	0.448395	1.3574e-26	3.41497e-25
	S100B	21q22.3	0.448269	1.40723e-26	3.53145e-25
	RNF175	4q31.3	0.447824	1.59923e-26	4.00827e-25
	ARPC2	2q35	0.447092	1.97189e-26	4.93614e-25
	ADGRE1	19p13.3-p13.2	0.447035	2.00415e-26	5.01062e-25
	MACROH2A1	5q31.1	0.44687	2.10121e-26	5.24673e-25
	ZNF804A	2q32.1	0.446588	2.2778e-26	5.67356e-25
	GIMAP4	7q36.1	0.446488	2.34359e-26	5.82298e-25
	HJURP	2q37.1	0.44629	2.47998e-26	6.15423e-25
	TREML1	6p21.1	0.44572	2.91729e-26	7.23047e-25
	ECEL1	2q37.1	0.445333	3.25724e-26	8.06308e-25
	PEAK3	19p13.3	0.445108	3.47238e-26	8.58505e-25
	CCDC42	17p13.1	0.445046	3.53395e-26	8.72651e-25
	GPR19	12p13.1	0.444861	3.72431e-26	9.18526e-25
	SERPINF1	17p13.3	0.444731	3.86411e-26	9.51833e-25
	TMEM121B	22q11.1	0.444674	3.92681e-26	9.66093e-25
	CD180	5q12.3	0.444646	3.95839e-26	9.72668e-25
	IKZF3	17q12-q21.1	0.44443	4.2086e-26	1.03288e-24
	STX4	16p11.2	0.444173	4.52672e-26	1.1096e-24
	TASL	Xp21.2	0.444134	4.57704e-26	1.12056e-24
	SKA1	18q21.1	0.444063	4.66963e-26	1.14184e-24
	CDC25B	20p13	0.44389	4.90412e-26	1.19772e-24
	IL20RB	3q22.3	0.443073	6.17832e-26	1.50524e-24
	GALNT6	12q13.13	0.442881	6.52325e-26	1.58735e-24
	ATP2A3	17p13.2	0.4428	6.6741e-26	1.62209e-24
	VMO1	17p13.2	0.442746	6.776e-26	1.64486e-24
	MTFR2	6q23.3	0.442688	6.88811e-26	1.67005e-24
	CXCR4	2q22.1	0.442492	7.27874e-26	1.76263e-24
	ERMN	2q24.1	0.442049	8.24592e-26	1.99444e-24
	IFI27	14q32.12	0.442032	8.28493e-26	2.00146e-24
	RASGRP4	19q13.2	0.442014	8.3263e-26	2.00903e-24
	KIFC1	6p21.32	0.441516	9.57739e-26	2.30813e-24
	MS4A7	11q12.2	0.441384	9.94024e-26	2.3927e-24
	PPP6R1	19q13.42	0.440816	1.16544e-25	2.80194e-24
	SPIB	19q13.33	0.440733	1.19301e-25	2.8648e-24
	CDCA8	1p34.3	0.439903	1.50491e-25	3.60945e-24
	RPS6KA4	11q13.1	0.439688	1.59777e-25	3.82758e-24
	IFFO1	12p13.31	0.439617	1.62987e-25	3.89982e-24
	APOC1	19q13.32	0.439327	1.76693e-25	4.22274e-24
	GHRL	3p25.3	0.43921	1.82569e-25	4.35797e-24
	LAMP3	3q27.1	0.439162	1.85032e-25	4.41151e-24
	CCSAP	1q42.13	0.439084	1.89105e-25	4.50326e-24
	PIP4K2A	10p12.2	0.438424	2.27189e-25	5.39735e-24
	CSF2RA	Xp22.32 and Yp11.3	0.43808	2.49973e-25	5.93162e-24
	UBE2C	20q13.12	0.437701	2.77702e-25	6.5818e-24
	TLR6	4p14	0.437374	3.04082e-25	7.19853e-24
	NPY4R	10q11.22	0.437361	3.05201e-25	7.2165e-24
	IRF8	16q24.1	0.437335	3.07332e-25	7.25831e-24
	ISG15	1p36.33	0.436342	4.04535e-25	9.54275e-24
	CMTM3	16q22.1	0.435985	4.464e-25	1.04933e-23
	MAP3K8	10p11.23	0.435948	4.50903e-25	1.05867e-23
	CD226	18q22.2	0.435648	4.89731e-25	1.14715e-23
	CTRL	16q22.1	0.435439	5.18835e-25	1.21391e-23
	TNFSF4	1q25.1	0.435227	5.49929e-25	1.28515e-23
	RGS18	1q31.2	0.43514	5.63261e-25	1.31478e-23
	MNDA	1q23.1	0.434731	6.30293e-25	1.46443e-23
	S100A11	1q21.3	0.434408	6.88565e-25	1.59797e-23
	UTS2	1p36.23	0.434352	6.99338e-25	1.62109e-23
	KLRG1	12p13.31	0.434176	7.33865e-25	1.69916e-23
	PSTPIP2	18q21.1	0.434016	7.66801e-25	1.77337e-23
	KCTD17	22q12.3	0.433519	8.78436e-25	2.02921e-23
	NDC80	18p11.32	0.433223	9.52457e-25	2.19767e-23
	CD44	11p13	0.4332	9.5862e-25	2.20934e-23
	STRADA	17q23.3	0.432821	1.0629e-24	2.44687e-23
	LINC00324	17p13.1	0.432792	1.07145e-24	2.46372e-23
	LGR6	1q32.1	0.432678	1.10516e-24	2.53832e-23
	ITGAM	16p11.2	0.432392	1.19476e-24	2.73784e-23
	TWF2	3p21.2	0.432084	1.29932e-24	2.97405e-23
	CCRL2	3p21.31	0.431543	1.50518e-24	3.44132e-23
	HLA-L	6p22.1	0.431506	1.52065e-24	3.47272e-23
	NADK	1p36.33	0.431401	1.56441e-24	3.56861e-23
	EMP3	19q13.33	0.431236	1.63628e-24	3.7283e-23
	CMKLR1	12q23.3	0.43115	1.67476e-24	3.81165e-23
	GTSE1	22q13.31	0.431008	1.74081e-24	3.95749e-23
	ADAMTS14	10q22.1	0.43097	1.75883e-24	3.99392e-23
	ADAMDEC1	8p21.2	0.430902	1.79124e-24	4.05832e-23
	BID	22q11.21	0.430783	1.84997e-24	4.18665e-23
	ITGB7	12q13.13	0.430319	2.0978e-24	4.73682e-23
	WNT10B	12q13.12	0.430286	2.11635e-24	4.77334e-23
	MAP7D1	1p34.3	0.43015	2.19586e-24	4.94709e-23
	TCHH	1q21.3	0.43005	2.25587e-24	5.0709e-23
	MS4A4A	11q12.2	0.429951	2.31751e-24	5.20362e-23
	ITIH4	3p21.1	0.429468	2.64012e-24	5.92136e-23
	TICRR	15q26.1	0.429213	2.82829e-24	6.32925e-23
	CKM	19q13.32	0.429195	2.84152e-24	6.35176e-23
	ALPK1	4q25	0.428783	3.17536e-24	7.08222e-23
	HCG26	6p21.3	0.428534	3.39568e-24	7.56519e-23
	TNFAIP3	6q23.3	0.428401	3.5193e-24	7.8319e-23
	ASGR1	17p13.1	0.428154	3.76053e-24	8.35021e-23
	TRIM11	1q42.13	0.427926	3.99817e-24	8.86807e-23
	SMG9	19q13.31	0.427914	4.01059e-24	8.88579e-23
	MKI67	10q26.2	0.427905	4.01997e-24	8.89675e-23
	RGS1	1q31.2	0.427736	4.20736e-24	9.30118e-23
	KLRC2	12p13.2	0.42742	4.57922e-24	1.0101e-22
	SLC37A2	11q24.2	0.427094	4.99621e-24	1.10087e-22
	KCNA3	1p13.3	0.427006	5.11493e-24	1.12579e-22
	CNPY3	6p21.1	0.426952	5.19058e-24	1.14119e-22
	LGALS3BP	17q25	0.42633	6.1283e-24	1.34588e-22
	HAUS8	19p13.11	0.425858	6.95088e-24	1.52486e-22
	TROAP	12q13.12	0.425337	7.98599e-24	1.7443e-22
	KLRC1	12p13	0.425313	8.03691e-24	1.75352e-22
	PSMA8	18q11.2	0.425249	8.17553e-24	1.78182e-22
	FKBP15	9q32	0.425186	8.3127e-24	1.80975e-22
	ZNF341	20q11.22	0.425166	8.35648e-24	1.81731e-22
	CCNI2	5q31.1	0.425135	8.42564e-24	1.83036e-22
	STYK1	12p13.2	0.425127	8.44411e-24	1.83239e-22
	HLA-E	6p22.1	0.424855	9.07734e-24	1.96767e-22
	SLC17A9	20q13.33	0.424767	9.29288e-24	2.01222e-22
	C1QL1	17q21.31	0.424568	9.79618e-24	2.11891e-22
	C3AR1	12p13.31	0.424383	1.02903e-23	2.22099e-22
	EPSTI1	13q14.11	0.424285	1.05596e-23	2.27343e-22
	LPAR2	19p13.11	0.424282	1.05672e-23	2.27343e-22
	FCRL1	1q23.1	0.423887	1.17338e-23	2.5217e-22
	MYOD1	11p15.1	0.423614	1.26127e-23	2.70478e-22
	B3GNT7	2q37.1	0.423421	1.32763e-23	2.84405e-22
	CRELD2	22q13.33	0.423359	1.34933e-23	2.88437e-22
	FAM72D	1q21.1	0.423315	1.36514e-23	2.91505e-22
	SDS	12q24.13	0.423012	1.4789e-23	3.15126e-22
	IDO2	8p11.21	0.422841	1.54712e-23	3.29313e-22
	PACSIN1	6p21.3	0.42271	1.60182e-23	3.40594e-22
	SOCS1	16p13.13	0.42248	1.70167e-23	3.61443e-22
	DGKG	3q27.2-q27.3	0.422368	1.75268e-23	3.71884e-22
	RESF1	12p11.21	0.42233	1.77043e-23	3.75253e-22
	TMPRSS6	22q12.3	0.422143	1.85998e-23	3.93818e-22
	CHI3L2	1p13.2	0.421865	2.001e-23	4.23229e-22
	TNF	6p21.33	0.421339	2.29753e-23	4.84925e-22
	OPRL1	20q13.33	0.421113	2.43767e-23	5.13962e-22
	NCF2	1q25.3	0.420656	2.74839e-23	5.78257e-22
	HMSD	18q22.1	0.420486	2.87351e-23	6.03949e-22
	FCGR2C	1q23.3	0.420148	3.13875e-23	6.59006e-22
	CDC20	1p34.2	0.419911	3.33961e-23	6.99713e-22
	MEFV	16p13.3	0.419701	3.52806e-23	7.38425e-22
	HASPIN	17p13.2	0.419679	3.54806e-23	7.41838e-22
	VSIG4	Xq12	0.419553	3.66686e-23	7.65081e-22
	KIF15	3p21.31	0.419485	3.7331e-23	7.78091e-22
	CATSPER1	11q13.1	0.419364	3.85231e-23	8.02104e-22
	KRT36	17q21.2	0.419288	3.9293e-23	8.17286e-22
	GPR141	7p14.1	0.419076	4.15263e-23	8.62843e-22
	BIRC3	11q22.2	0.41895	4.2918e-23	8.90837e-22
	SIRPB2	20p13	0.418788	4.47644e-23	9.28201e-22
	NFKB2	10q24.32	0.418636	4.6572e-23	9.63689e-22
	IL12A	3q25.33	0.418343	5.0252e-23	1.03877e-21
	P2RX5	17p13.2	0.418076	5.38664e-23	1.11119e-21
	ASF1B	19p13.12	0.417944	5.57405e-23	1.14867e-21
	CDCA3	12p13.31	0.417779	5.81875e-23	1.19786e-21
	FCHSD1	5q31.3	0.417333	6.53212e-23	1.34334e-21
	MFNG	22q13.1	0.417179	6.7969e-23	1.39636e-21
	VNN2	6q23.2	0.416849	7.40287e-23	1.51774e-21
	CARD17	11q22.3	0.415858	9.56258e-23	1.95453e-21
	GRB2	17q25.1	0.41555	1.03512e-22	2.11356e-21
	HLA-G	6p22.1	0.415521	1.04296e-22	2.12741e-21
	TP73	1p36.32	0.415436	1.06608e-22	2.17235e-21
	CCL8	17q12	0.41516	1.14461e-22	2.33001e-21
	PSD4	2q14.1	0.414224	1.45549e-22	2.95984e-21
	MOB3A	19p13.3	0.41418	1.47192e-22	2.99022e-21
	MFSD12	19p13.3	0.414023	1.53245e-22	3.11004e-21
	LINC02908	9q34.3	0.414015	1.53537e-22	3.11282e-21
	GNB4	3q26.33	0.413799	1.62291e-22	3.28697e-21
	DGKQ	4p16.3	0.41369	1.66867e-22	3.37624e-21
	FCRL2	1q23.1	0.413247	1.86899e-22	3.77773e-21
	MED15	22q11.21	0.412963	2.00955e-22	4.05775e-21
	APBA2	15q13.1	0.41294	2.02146e-22	4.0777e-21
	RNF213	17q25.3	0.412764	2.11415e-22	4.25611e-21
	FAM78B	1q24.1	0.412545	2.23548e-22	4.49586e-21
	PCSK7	11q23.3	0.412293	2.38393e-22	4.7896e-21
	DHX58	17q21.2	0.411639	2.8153e-22	5.65062e-21
	LINC02591	1q21.1	0.411213	3.13683e-22	6.28337e-21
	KIF2C	1p34.1	0.411096	3.23195e-22	6.46744e-21
	TMEM154	4q31.3	0.410376	3.87873e-22	7.73855e-21
	RPGRIP1	14q11.2	0.410367	3.88695e-22	7.74724e-21
	BTN2A2	6p22.2	0.410085	4.17474e-22	8.31258e-21
	TLR8	Xp22.2	0.409258	5.14397e-22	1.02019e-20
	B3GNTL1	17q25.3	0.408491	6.23947e-22	1.23624e-20
	EPHB2	1p36.12	0.40843	6.33644e-22	1.25421e-20
	RAD54L	1p34.1	0.408354	6.45885e-22	1.27592e-20
	ARPC5	1q25.3	0.408257	6.61753e-22	1.30599e-20
	TNFSF8	9q32-q33.1	0.408233	6.65766e-22	1.31261e-20
	CFL1	11q13.1	0.408079	6.92003e-22	1.36166e-20
	ADGRE2	19p13.12	0.407994	7.07033e-22	1.38987e-20
	CCDC88C	14q32.11-q32.12	0.407929	7.18557e-22	1.41115e-20
	ACTB	7p22.1	0.407619	7.76812e-22	1.52257e-20
	MSL3	Xp22.2	0.407287	8.44127e-22	1.65098e-20
	SAMD9	7q21.2	0.407284	8.44797e-22	1.65098e-20
	MMP19	12q13.2	0.406901	9.29684e-22	1.81334e-20
	PKD2L1	10q24.31	0.406704	9.76562e-22	1.90292e-20
	CSAG3	Xq28	0.406582	1.00686e-21	1.95625e-20
	CCNA2	4q27	0.406566	1.01096e-21	1.96232e-20
	FSD1	19p13.3	0.406486	1.03129e-21	1.99984e-20
	C4ORF50	4p16.2-p16.1	0.406239	1.0969e-21	2.12502e-20
	EHBP1L1	11q13.1	0.405984	1.169e-21	2.26034e-20
	LYZ	12q15	0.405885	1.19807e-21	2.31431e-20
	RAB33A	Xq26.1	0.405609	1.28353e-21	2.477e-20
	SLC25A28	10q24.2	0.405359	1.36577e-21	2.63065e-20
	MIIP	1p36.22	0.405213	1.41661e-21	2.72334e-20
	DOCK10	2q36.2	0.4052	1.42098e-21	2.72913e-20
	IL18RAP	2q12.1	0.405104	1.45537e-21	2.7925e-20
	ITGAD	16p11.2	0.404925	1.5217e-21	2.9142e-20
	TIMP1	Xp11.3	0.404285	1.78346e-21	3.40898e-20
	CCDC69	5q33.1	0.404208	1.81768e-21	3.47002e-20
	CENPA	2p23.3	0.404206	1.81886e-21	3.47002e-20
	IL34	16q22.1	0.403922	1.9514e-21	3.71935e-20
	DNMT1	19p13.2	0.403813	2.00478e-21	3.81746e-20
	IL32	16p13.3	0.403721	2.05072e-21	3.90124e-20
	SPIC	12q23.2	0.403615	2.10519e-21	4.00106e-20
	IL24	1q32.1	0.403598	2.11446e-21	4.01486e-20
	TRPC2	11p15.4	0.403028	2.43377e-21	4.6168e-20
	RAP2B	3q25.2	0.402869	2.53163e-21	4.79789e-20
	HSPA7	1q23.3	0.402616	2.69447e-21	5.09688e-20
	SIRPD	20p13	0.402562	2.73072e-21	5.16056e-20
	KLRC4	12p13.2	0.402484	2.78356e-21	5.25548e-20
	RAET1K	6q25.1	0.402438	2.81533e-21	5.31046e-20
	MICALL2	7p22.3	0.402343	2.88217e-21	5.43143e-20
	LINC00852	3p25.3	0.402313	2.90365e-21	5.46676e-20
	PREX1	20q13.13	0.401888	3.22327e-21	6.06283e-20
	RIMBP3	22q11.21	0.401717	3.36179e-21	6.31746e-20
	OR52N4	11p15.4	0.401707	3.36997e-21	6.3269e-20
	OSTF1	9q21.13	0.401672	3.39883e-21	6.37511e-20
	TTC39C	18q11.2	0.401342	3.68611e-21	6.9075e-20
	VAMP1	12p13.31	0.401314	3.71141e-21	6.94841e-20
	CENPW	6q22.32	0.401104	3.90805e-21	7.30973e-20
	PLAUR	19q13	0.400975	4.03391e-21	7.53812e-20
	GPR31	6q27	0.400666	4.35074e-21	8.10749e-20
	CCL25	19p13.2	0.399915	5.22743e-21	9.72312e-20
	TMIGD2	19p13.3	0.399829	5.33894e-21	9.92132e-20
	LINC00937	12p13.31	0.399615	5.6247e-21	1.0433e-19
	MPEG1	11q12.1	0.399549	5.71643e-21	1.05934e-19
	CD70	19p13.3	0.399397	5.93191e-21	1.09724e-19
	NECAP2	1p36.13	0.399384	5.9515e-21	1.09985e-19
	IL12B	5q33.3	0.399131	6.32937e-21	1.1686e-19
	GSDMD	8q24.3	0.399079	6.41046e-21	1.18248e-19
	TRAPPC14	7q22.1	0.399075	6.41683e-21	1.18257e-19
	PKMYT1	16p13.3	0.398379	7.60019e-21	1.39681e-19
	IMPDH1	7q32.1	0.398328	7.69636e-21	1.41318e-19
	MYO1A	12q13.3	0.398315	7.71932e-21	1.4161e-19
	TBX19	1q24.2	0.398297	7.75408e-21	1.42118e-19
	KBTBD8	3p14.1	0.398255	7.8325e-21	1.43424e-19
	PON3	7q21.3	0.398203	7.93233e-21	1.4512e-19
	GRK3	22q12.1	0.397793	8.76345e-21	1.60179e-19
	SYNE3	14q32.13	0.397678	9.01142e-21	1.64561e-19
	APOE	19q13.32	0.397606	9.16949e-21	1.67295e-19
	GIMAP1	7q36.1	0.397137	1.0273e-20	1.86918e-19
	SALL4	20q13.2	0.397093	1.03821e-20	1.88732e-19
	PALD1	10q22.1	0.3964	1.22745e-20	2.2273e-19
	LPAR6	13q14.2	0.396239	1.27614e-20	2.31356e-19
	NFE2L3	7p15.2	0.396039	1.33908e-20	2.42328e-19
	MKNK1	1p33	0.39596	1.36485e-20	2.46547e-19
	TNIP2	4p16.3	0.39575	1.43571e-20	2.59112e-19
	AP4B1	1p13.2	0.395363	1.57579e-20	2.83883e-19
	GBP7	1p22.2	0.394857	1.7797e-20	3.20331e-19
	UBQLNL	11p15.4	0.394782	1.81195e-20	3.25551e-19
	BIRC5	17q25.3	0.394716	1.84088e-20	3.30452e-19
	CORO2A	9q22.33	0.394456	1.95954e-20	3.51124e-19
	PLXNA1	3q21.3	0.394423	1.97516e-20	3.53607e-19
	NUGGC	8p21.1	0.394244	2.06138e-20	3.68713e-19
	CASP8	2q33.1	0.394213	2.07674e-20	3.71129e-19
	EZH2	7q36.1	0.394207	2.07985e-20	3.71354e-19
	KYNU	2q22.2	0.394169	2.09885e-20	3.74413e-19
	MAST3	19p13.11	0.394077	2.14547e-20	3.82389e-19
	PRDM1	6q21	0.394045	2.16194e-20	3.84982e-19
	C17ORF49	17p13.1	0.393975	2.19849e-20	3.91143e-19
	VSIR	10q22.1	0.393785	2.30125e-20	4.0834e-19
	RAB37	17q25.1	0.393514	2.455e-20	4.35236e-19
	NLRP7	19q13.42	0.393405	2.52001e-20	4.46366e-19
	STARD5	15q25.1	0.393275	2.59938e-20	4.60019e-19
	HSPBAP1	3q21.1	0.393214	2.63727e-20	4.66313e-19
	VOPP1	7p11.2	0.393184	2.65631e-20	4.69266e-19
	PSMA5	1p13.3	0.392998	2.7767e-20	4.8924e-19
	TMEM86A	11p15.1	0.392891	2.84862e-20	5.01472e-19
	GCNT1	9q21.13	0.392788	2.9193e-20	5.13463e-19
	BCL3	19q13.32	0.392574	3.07268e-20	5.39494e-19
	RRM2	2p25.1	0.392414	3.192e-20	5.59465e-19
	ODF3B	22q13.33	0.392296	3.2824e-20	5.74306e-19
	IL26	12q15	0.392074	3.461e-20	6.045e-19
	PLEKHF1	19q12	0.391956	3.55904e-20	6.21082e-19
	NUF2	1q23.3	0.391888	3.61701e-20	6.3065e-19
	KCNJ10	1q23.2	0.390804	4.67778e-20	8.1207e-19
	SPHK1	17q25.1	0.390299	5.27122e-20	9.1351e-19
	ENTHD1	22q13.1	0.390204	5.39188e-20	9.33614e-19
	GOLGA8G	15q13.1	0.390148	5.46287e-20	9.44733e-19
	RIMS3	1p34.2	0.390055	5.58499e-20	9.64554e-19
	IFIT3	10q23.31	0.389956	5.71696e-20	9.86495e-19
	HLA-DQA2	6p21.32	0.389919	5.767e-20	9.94274e-19
	CCL23	17q12	0.389902	5.79076e-20	9.97514e-19
	NUMBL	19q13.2	0.389835	5.88192e-20	1.01235e-18
	SPATC1	8q24.3	0.389665	6.12347e-20	1.05224e-18
	ITGA4	2q31.3	0.389664	6.1242e-20	1.05224e-18
	NLRP1	17p13	0.3896	6.21795e-20	1.06743e-18
	RAB39B	Xq28	0.38938	6.54868e-20	1.12229e-18
	HLA-H	6p22.1	0.389259	6.73884e-20	1.15389e-18
	CD84	1q23.3	0.389185	6.85601e-20	1.17295e-18
	MIR9-1HG	1q22	0.389181	6.86332e-20	1.1732e-18
	S100Z	5q13.3	0.389086	7.01817e-20	1.19848e-18
	GNAI2	3p21.31	0.389083	7.02319e-20	1.19848e-18
	MARCHF2	19p13.2	0.389069	7.04662e-20	1.20146e-18
	EPHA1	7q34-q35	0.388943	7.25806e-20	1.23646e-18
	CARNS1	11q13.2	0.388908	7.31794e-20	1.2456e-18
	SH2B2	7q22.1	0.388817	7.47757e-20	1.27062e-18
	TMSB10	2p11.2	0.388332	8.37993e-20	1.42274e-18
	LAIR2	19q13.42	0.388171	8.7034e-20	1.47641e-18
	SIRT7	17q25.3	0.387939	9.19021e-20	1.55767e-18
	TMEM71	8q24.22	0.387935	9.19838e-20	1.55774e-18
	SIGLEC16	19q13.33	0.387842	9.40031e-20	1.5906e-18
	RUNX1-IT1	21q22.12	0.387831	9.42524e-20	1.59347e-18
	POLQ	3q13.33	0.387757	9.5902e-20	1.61999e-18
	TRIM14	9q22.33	0.387702	9.71483e-20	1.63903e-18
	TRIM69	15q15-q21	0.387653	9.82561e-20	1.65557e-18
	PARP8	5q11.1	0.387633	9.87256e-20	1.66209e-18
	NRROS	3q29	0.387092	1.12051e-19	1.88484e-18
	ZYX	7q34	0.387051	1.13132e-19	1.90143e-18
	RBM38	20q13.31	0.386939	1.1612e-19	1.95002e-18
	TGFBI	5q31.1	0.386895	1.17339e-19	1.96885e-18
	FCGR2B	1q23.3	0.386459	1.29917e-19	2.17443e-18
	ARPC3	12q24.11	0.386433	1.30698e-19	2.18568e-18
	BAK1	6p21.31	0.386339	1.33598e-19	2.23046e-18
	NCAPG	4p15.31	0.386083	1.41811e-19	2.35972e-18
	ABCA7	19p13.3	0.386083	1.41811e-19	2.35972e-18
	ASGR2	17p13.1	0.385844	1.49942e-19	2.49294e-18
	IFITM3	11p15.5	0.385783	1.52064e-19	2.52404e-18
	IL10RB	21q22.11	0.385686	1.55534e-19	2.57737e-18
	TREML2	6p21.1	0.385516	1.61801e-19	2.679e-18
	IKBKG	Xq28	0.385496	1.62562e-19	2.68938e-18
	ITIH3	3p21.1	0.384956	1.84293e-19	3.03887e-18
	TPX2	20q11.21	0.384783	1.91833e-19	3.15799e-18
	LILRP2	19q13.42	0.384749	1.93368e-19	3.17925e-18
	KIF11	10q23.33	0.384747	1.93454e-19	3.17925e-18
	RUNX1	21q22.12	0.384744	1.936e-19	3.17925e-18
	SLC25A22	11p15.5	0.384086	2.25474e-19	3.69663e-18
	FAM225B	9q32	0.38408	2.25809e-19	3.6991e-18
	IL15	4q31.21	0.384006	2.29704e-19	3.75983e-18
	TRABD	22q13.33	0.383994	2.30301e-19	3.76653e-18
	PTPN18	2q21.1	0.383945	2.32942e-19	3.80662e-18
	GSDMB	17q21.1	0.383907	2.35028e-19	3.83758e-18
	KLF1	19p13.13	0.383616	2.51346e-19	4.10068e-18
	PHF11	13q14.2	0.383474	2.59745e-19	4.23426e-18
	XCR1	3p21.31	0.383236	2.74412e-19	4.46609e-18
	FFAR4	10q23.33	0.38317	2.78629e-19	4.52812e-18
	CCDC136	7q32.1	0.383169	2.78674e-19	4.52812e-18
	SLC1A3	5p13.2	0.383128	2.8131e-19	4.56724e-18
	C11ORF86	11q13.2	0.383088	2.83939e-19	4.60621e-18
	LHFPL2	5q14.1	0.383075	2.84764e-19	4.61585e-18
	P2RY13	3q25.1	0.382229	3.46022e-19	5.59072e-18
	IFNL1	19q13.2	0.382121	3.54713e-19	5.72652e-18
	LINC01366	5q35.1	0.382055	3.60149e-19	5.80961e-18
	SLC24A4	14q32.12	0.382048	3.60738e-19	5.81444e-18
	ECM1	1q21.2	0.382032	3.62106e-19	5.8318e-18
	LYST	1q42.3	0.381963	3.67864e-19	5.91977e-18
	TGM2	20q11.23	0.38111	4.47387e-19	7.18219e-18
	GPR25	1q32.1	0.381018	4.56854e-19	7.32831e-18
	OAS1	12q24.13	0.38094	4.65134e-19	7.45516e-18
	TIAM1	21q22.11	0.380765	4.84187e-19	7.75434e-18
	FES	15q26.1	0.380681	4.93493e-19	7.89078e-18
	RASSF4	10q11.21	0.380401	5.26101e-19	8.40546e-18
	ICAM1	19p13.2	0.380312	5.37022e-19	8.57311e-18
	ZNF296	19q13.32	0.380261	5.43194e-19	8.66474e-18
	CFB	6p21.33	0.380194	5.5163e-19	8.77836e-18
	KEL	7q34	0.38014	5.58437e-19	8.87964e-18
	NABP1	2q32.3	0.380073	5.6712e-19	9.01056e-18
	BMF	15q15.1	0.379465	6.51461e-19	1.03342e-17
	RPS6KA1	1p36.11	0.379166	6.97299e-19	1.10439e-17
	IL2RA	10p15.1	0.3788	7.57863e-19	1.19559e-17
	CKLF	16q21	0.378762	7.64451e-19	1.20503e-17
	RBCK1	20p13	0.378712	7.73164e-19	1.21781e-17
	ZNF668	16p11.2	0.378668	7.80853e-19	1.22895e-17
	JSRP1	19p13.3	0.37866	7.8232e-19	1.2303e-17
	CD300LB	17q25.1	0.378533	8.05223e-19	1.26433e-17
	CGAS	6q13	0.378503	8.10597e-19	1.27177e-17
	UBE2F	2q37.3	0.378168	8.74605e-19	1.36899e-17
	HSD3B7	16p11.2	0.378134	8.81382e-19	1.37852e-17
	PRKCD	3p21.1	0.378059	8.96617e-19	1.40125e-17
	DBNDD2	20q13.12	0.377958	9.17291e-19	1.43245e-17
	SYT6	1p13.2	0.377904	9.2866e-19	1.44907e-17
	PPP2R2B	5q32	0.377728	9.66451e-19	1.50687e-17
	NEIL3	4q34.3	0.377543	1.00773e-18	1.57001e-17
	TRIM36	5q22.3	0.377522	1.01261e-18	1.57517e-17
	CEACAM4	19q13.2	0.3774	1.04073e-18	1.61765e-17
	RHOF	12q24.31	0.377154	1.10038e-18	1.70772e-17
	IL4I1	19q13.33	0.377113	1.11071e-18	1.72108e-17
	SGO1	3p24.3	0.376857	1.17682e-18	1.82211e-17
	IRF3	19q13.33	0.375973	1.43611e-18	2.21674e-17
	IRF5	7q32.1	0.375965	1.43857e-18	2.21882e-17
	MYCL	1p34.2	0.375851	1.47605e-18	2.27489e-17
	SYNGR3	16p13.3	0.375782	1.49905e-18	2.30857e-17
	KIF20A	5q31.2	0.375614	1.55688e-18	2.3921e-17
	CDCA5	11q13.1	0.375415	1.62788e-18	2.49737e-17
	NPL	1q25.3	0.37516	1.72382e-18	2.64253e-17
	MBNL1	3q25.1-q25.2	0.375144	1.73003e-18	2.65002e-17
	TNFAIP8	5q23.1	0.374761	1.88541e-18	2.88362e-17
	CDC45	22q11.21	0.374651	1.93225e-18	2.95302e-17
	WDR62	19q13.12	0.374517	1.99107e-18	3.03827e-17
	ABCC10	6p21.1	0.374341	2.07125e-18	3.15823e-17
	FAM72A	1q32.1	0.374317	2.08258e-18	3.17308e-17
	KIF19	17q25.1	0.37421	2.13272e-18	3.24101e-17
	IFNAR2	21q22.11	0.374209	2.13317e-18	3.24101e-17
	BST2	19p13.11	0.374208	2.13362e-18	3.24101e-17
	CDC42SE1	1q21.3	0.374035	2.21807e-18	3.36418e-17
	FZD2	17q21.31	0.374028	2.2213e-18	3.36654e-17
	BTG1	12q21.33	0.373997	2.237e-18	3.38777e-17
	RCVRN	17p13.1	0.37363	2.42785e-18	3.67126e-17
	FABP6	5q33.3	0.373546	2.47372e-18	3.7378e-17
	ASCL1	12q23.2	0.373543	2.4756e-18	3.73783e-17
	TTN	2q31.2	0.373333	2.59408e-18	3.90789e-17
	CCNB2	15q22.2	0.373063	2.75544e-18	4.14163e-17
	SLCO2B1	11q13.4	0.372752	2.95294e-18	4.42841e-17
	RAD51	15q15.1	0.372706	2.9832e-18	4.46722e-17
	COLQ	3p25.1	0.372693	2.99195e-18	4.47699e-17
	OR13A1	10q11.21	0.372588	3.06224e-18	4.57875e-17
	FOXM1	12p13.33	0.372527	3.10392e-18	4.63761e-17
	C3ORF62	3p21.31	0.372521	3.10823e-18	4.64059e-17
	ADD2	2p13.3	0.372514	3.11352e-18	4.64503e-17
	GSDMA	17q21.1	0.37229	3.2723e-18	4.87829e-17
	CYRIB	8q24.21	0.372075	3.4322e-18	5.11285e-17
	DDX39A	19p13.12	0.371985	3.50146e-18	5.21174e-17
	PLEKHA8P1	12q12	0.371982	3.50378e-18	5.21174e-17
	ODF2L	1p22.3	0.371975	3.50899e-18	5.21562e-17
	PSME1	14q12	0.371867	3.5941e-18	5.33817e-17
	SAA1	11p15.1	0.371837	3.61824e-18	5.36607e-17
	GRAMD1A	19q13.11	0.371715	3.71783e-18	5.50563e-17
	TPRG1	3q28	0.371514	3.88717e-18	5.75215e-17
	APEX2	Xp11.21	0.371353	4.02837e-18	5.9567e-17
	CLEC9A	12p13.2	0.371095	4.26472e-18	6.28764e-17
	TNFAIP2	14q32.32	0.370873	4.47885e-18	6.59364e-17
	H2BC9	6p22.2	0.370817	4.53542e-18	6.66714e-17
	ISL2	15q24.3	0.370585	4.77363e-18	7.00703e-17
	REC8	14q12	0.370503	4.86083e-18	7.1246e-17
	TSGA10IP	11q13.1	0.370467	4.89995e-18	7.17669e-17
	C10ORF88B	10q26.13	0.370449	4.9192e-18	7.19963e-17
	MX1	21q22.3	0.370442	4.92631e-18	7.20477e-17
	CBLB	3q13.11	0.370431	4.93823e-18	7.21662e-17
	CCDC18	1p22.1	0.370428	4.94161e-18	7.21662e-17
	CLIC2	Xq28	0.370418	4.95244e-18	7.22718e-17
	KERA	12q21.33	0.3702	5.19648e-18	7.56678e-17
	CD82	11p11.2	0.370152	5.25174e-18	7.64169e-17
	OTULIN	5p15.2	0.370019	5.4082e-18	7.85227e-17
	NFKBIE	6p21.1	0.369992	5.44043e-18	7.89335e-17
	EXOSC1	10q24.1	0.369971	5.46554e-18	7.92405e-17
	RNF34	12q24.31	0.369962	5.477e-18	7.93362e-17
	IL2	4q27	0.369936	5.50798e-18	7.96829e-17
	CYLD	16q12.1	0.369779	5.70202e-18	8.23712e-17
	SMCO4	11q21	0.369094	6.62898e-18	9.54184e-17
	MFSD2A	1p34.2	0.368969	6.81361e-18	9.78651e-17
	P2RX1	17p13.2	0.368916	6.89366e-18	9.8944e-17
	ANKDD1A	15q22.31	0.368562	7.45062e-18	1.06709e-16
	DYRK4	12p13.32	0.368425	7.67752e-18	1.0988e-16
	UCP3	11q13.4	0.368393	7.73238e-18	1.10586e-16
	RARRES1	3q25.32	0.368195	8.07412e-18	1.15227e-16
	DCLRE1C	10p13	0.368046	8.34353e-18	1.18987e-16
	NCAN	19p12	0.368041	8.35257e-18	1.19032e-16
	FPR3	19q13.41	0.367955	8.51105e-18	1.21118e-16
	CALHM2	10q24.33	0.367654	9.08909e-18	1.28978e-16
	CCL3L3	17q12	0.367208	1.00206e-17	1.42095e-16
	RTP4	3q27.3	0.367037	1.04003e-17	1.47272e-16
	ARHGAP27	17q21.31	0.366882	1.07589e-17	1.52134e-16
	USF2	19q13.12	0.366816	1.09149e-17	1.54123e-16
	FANCD2	3p25.3	0.366657	1.12998e-17	1.59125e-16
	TP63	3q28	0.366109	1.27314e-17	1.79142e-16
	LENG9	19q13.42	0.366022	1.29729e-17	1.82284e-16
	RALGDS	9q34.13-q34.2	0.365913	1.32835e-17	1.86518e-16
	HSD11B1	1q32.2	0.365702	1.39061e-17	1.95123e-16
	MTA2	11q12.3	0.365688	1.39492e-17	1.95592e-16
	MXD3	5q35.3	0.36568	1.39745e-17	1.95809e-16
	SLC31A2	9q32	0.365661	1.40311e-17	1.96465e-16
	PSMA4	15q25.1	0.365462	1.46498e-17	2.04985e-16
	POLD4	11q13.2	0.365448	1.46965e-17	2.05494e-16
	DLGAP5	14q22.3	0.365422	1.47783e-17	2.06351e-16
	RHNO1	12p13.33	0.365388	1.48869e-17	2.07722e-16
	LINC02904	8q24.3	0.365259	1.53106e-17	2.13486e-16
	PEDS1	20q13.13	0.364907	1.65245e-17	2.30252e-16
	SCNM1	1q21.3	0.364658	1.74387e-17	2.42653e-16
	E2F7	12q21.2	0.364644	1.74895e-17	2.43175e-16
	ATG7	3p25.3	0.364592	1.7687e-17	2.45597e-16
	SHCBP1	16q11.2	0.364377	1.85298e-17	2.57121e-16
	ABRACL	6q24.1	0.364291	1.88774e-17	2.61764e-16
	PPP1R9B	17q21.33	0.364251	1.90419e-17	2.63862e-16
	IKZF2	2q34	0.364216	1.9185e-17	2.65662e-16
	RIMBP3C	22q11.21	0.364134	1.95279e-17	2.70037e-16
	LHX2	9q33.3	0.364103	1.96584e-17	2.71654e-16
	EPS8L3	1p13.3	0.364063	1.98299e-17	2.73836e-16
	CACNA2D4	12p13.33	0.36393	2.04074e-17	2.81617e-16
	FTL	19q13.33	0.363899	2.05437e-17	2.83303e-16
	ACKR4	3q22.1	0.363378	2.29861e-17	3.16548e-16
	CCNE1	19q12	0.363284	2.34593e-17	3.22621e-16
	HSPB11	1p32.3	0.363129	2.42546e-17	3.3333e-16
	EME1	17q21.33	0.362855	2.57267e-17	3.53319e-16
	COL6A2	21q22.3	0.362695	2.66258e-17	3.65416e-16
	CASP3	4q35.1	0.3624	2.83642e-17	3.89008e-16
	LSM10	1p34.3	0.362226	2.94468e-17	4.03305e-16
	MRC2	17q23.2	0.362168	2.98136e-17	4.07771e-16
	FADS3	11q12.2	0.361969	3.11106e-17	4.2441e-16
	DTX3L	3q21.1	0.361969	3.11106e-17	4.2441e-16
	NAGPA	16p13.3	0.361969	3.11148e-17	4.2441e-16
	MARCO	2q14.2	0.361402	3.51284e-17	4.78831e-16
	IFI44	1p31.1	0.361038	3.79695e-17	5.17205e-16
	HAR1B	20q13.33	0.360986	3.83918e-17	5.22603e-16
	CD160	1q21.1	0.360603	4.16674e-17	5.66423e-16
	IFIT2	10q23.31	0.360596	4.17221e-17	5.66782e-16
	GTDC1	2q22.3	0.360411	4.34004e-17	5.8905e-16
	ICAM4	19p13.2	0.360409	4.34201e-17	5.8905e-16
	AMPD1	1p13.2	0.360392	4.35789e-17	5.90806e-16
	ADTRP	6p24.1	0.360333	4.41331e-17	5.97108e-16
	IPCEF1	6q25.2	0.360308	4.43694e-17	5.99899e-16
	DBH	9q34.2	0.360268	4.47467e-17	6.04186e-16
	C3	19p13.3	0.360077	4.66057e-17	6.27176e-16
	SLC52A1	17p13.2	0.359998	4.73911e-17	6.37317e-16
	ARID3B	15q24.1	0.359725	5.02274e-17	6.75007e-16
	PROKR2	20p12.3	0.359423	5.35544e-17	7.18755e-16
	RANBP3	19p13.3	0.359374	5.41167e-17	7.25816e-16
	CCNF	16p13.3	0.35893	5.94614e-17	7.96966e-16
	CYSLTR2	13q14.2	0.358801	6.11119e-17	8.17994e-16
	MSR1	8p22	0.358624	6.34427e-17	8.48625e-16
	FHAD1	1p36.21	0.358531	6.47154e-17	8.64495e-16
	FXYD7	19q13.12	0.3585	6.51327e-17	8.69491e-16
	CD5L	1q23.1	0.358391	6.66593e-17	8.89278e-16
	SSBP4	19p13.11	0.357943	7.32781e-17	9.76928e-16
	CASP10	2q33.1	0.357886	7.41599e-17	9.88027e-16
	PHLDA2	11p15.4	0.35783	7.50451e-17	9.99156e-16
	NLRP3	1q44	0.35782	7.52029e-17	1.00059e-15
	PARP10	8q24.3	0.357659	7.78006e-17	1.03447e-15
	BUB1	2q13	0.357326	8.34745e-17	1.10918e-15
	P2RY11	19p13.2	0.357245	8.49131e-17	1.12754e-15
	NOP2	12p13.31	0.356785	9.35461e-17	1.24054e-15
	COLGALT1	19p13.11	0.356747	9.42904e-17	1.24876e-15
	TAGLN2	1q23.2	0.356711	9.50138e-17	1.25751e-15
	TTC13	1q42.2	0.356618	9.68941e-17	1.28155e-15
	ALDH16A1	19q13.33	0.356583	9.7597e-17	1.28999e-15
	ASTL	2q11.2	0.356428	1.00832e-16	1.33187e-15
	ANKLE1	19p13.11	0.356194	1.05908e-16	1.39709e-15
	GPX1	3p21.31	0.356165	1.0655e-16	1.40463e-15
	CNTRL	9q33.2	0.355989	1.10559e-16	1.45556e-15
	IQGAP3	1q22	0.355936	1.11803e-16	1.47098e-15
	RNPEPL1	2q37.3	0.355666	1.18321e-16	1.55469e-15
	LRCH4	7q22.1	0.355588	1.20275e-16	1.57933e-15
	ZFP69	1p34.2	0.355522	1.21945e-16	1.60021e-15
	SNRPA	19q13.2	0.355407	1.24914e-16	1.63702e-15
	RNF44	5q35.2	0.354789	1.4215e-16	1.85845e-15
	MUC12	7q22.1	0.354788	1.42181e-16	1.85845e-15
	GPR183	13q32.3	0.354761	1.42972e-16	1.86757e-15
	GOLGA8CP	15q11.2	0.354727	1.43989e-16	1.87964e-15
	MED8	1p34.2	0.354609	1.47607e-16	1.92437e-15
	TRIM46	1q22	0.354299	1.57457e-16	2.05005e-15
	GNAO1	16q13	0.354296	1.57555e-16	2.05005e-15
	HCP5	6p21.33	0.354238	1.59484e-16	2.07381e-15
	CCDC170	6q25.1	0.354084	1.64664e-16	2.13701e-15
	YIF1B	19q13.2	0.353907	1.70851e-16	2.213e-15
	KCTD13	16p11.2	0.353792	1.74988e-16	2.26512e-15
	HMGN3	6q14.1	0.353787	1.75195e-16	2.26635e-15
	FAIM2	12q13.12	0.353719	1.77686e-16	2.29708e-15
	MDK	11p11.2	0.353692	1.7869e-16	2.30858e-15
	LRRK1	15q26.3	0.353566	1.83451e-16	2.36856e-15
	CARD14	17q25.3	0.353378	1.90754e-16	2.45968e-15
	TNFRSF25	1p36.31	0.353316	1.93212e-16	2.48978e-15
	NRBP1	2p23.3	0.353294	1.94089e-16	2.49947e-15
	RIPK2	8q21.3	0.353193	1.98233e-16	2.55121e-15
	CRYBG2	1p36.11	0.353142	2.00338e-16	2.57664e-15
	ELF4	Xq26.1	0.35309	2.02499e-16	2.60276e-15
	TMEM86B	19q13.42	0.353063	2.03655e-16	2.61594e-15
	GPR35	2q37.3	0.352759	2.16887e-16	2.78412e-15
	MAP6D1	3q27.1	0.352643	2.22168e-16	2.85009e-15
	KCNK12	2p16.3	0.352575	2.25325e-16	2.88874e-15
	HLA-J	6p22.1	0.352318	2.37681e-16	3.04326e-15
	C10ORF99	10q23.1	0.35231	2.38049e-16	3.04603e-15
	KIF14	1q32.1	0.352025	2.52547e-16	3.22536e-15
	SMTNL1	11q12.1	0.351761	2.66724e-16	3.39992e-15
	CPA4	7q32.2	0.35169	2.70634e-16	3.44319e-15
	BTBD11	12q23.3	0.351618	2.7472e-16	3.49076e-15
	SPTA1	1q23.1	0.351576	2.77068e-16	3.51835e-15
	PVT1	8q24.21	0.351004	3.11822e-16	3.94509e-15
	DDIAS	11q14.1	0.351003	3.11853e-16	3.94509e-15
	ATXN7L3	17q21.31	0.350841	3.22456e-16	4.07664e-15
	CYBB	Xp21.1-p11.4	0.350748	3.28668e-16	4.14866e-15
	NAIP	5q13.2	0.350684	3.33056e-16	4.19875e-15
	MSX2P1	17q22	0.350682	3.33161e-16	4.19875e-15
	CCR6	6q27	0.350463	3.48542e-16	4.38433e-15
	ATF5	19q13.33	0.350403	3.52902e-16	4.43361e-15
	SLC12A9	7q22.1	0.350268	3.62774e-16	4.55477e-15
	POMC	2p23.3	0.349957	3.8673e-16	4.84948e-15
	FOLR2	11q13.4	0.349836	3.96496e-16	4.96393e-15
	CCDC141	2q31.2	0.349835	3.96599e-16	4.96393e-15
	CLEC12B	12p13.2	0.349445	4.29575e-16	5.36327e-15
	NAALADL1	11q13.1	0.349379	4.35412e-16	5.426e-15
	NUB1	7q36.1	0.349283	4.44059e-16	5.52689e-15
	GM2A	5q33.1	0.349001	4.70462e-16	5.85188e-15
	CDCA7	2q31.1	0.348278	5.45425e-16	6.77591e-15
	STIL	1p33	0.348252	5.48303e-16	6.80744e-15
	ABLIM2	4p16.1	0.348231	5.50657e-16	6.83243e-15
	TOR3A	1q25.2	0.347853	5.94796e-16	7.36643e-15
	ITGA3	17q21.33	0.347456	6.44918e-16	7.98226e-15
	KIF4A	Xq13.1	0.347322	6.62693e-16	8.1972e-15
	KRTAP5-10	11q13.4	0.347201	6.79293e-16	8.39218e-15
	GIMAP5	7q36.1	0.347024	7.0419e-16	8.6837e-15
	HP	16q22.2	0.346904	7.21469e-16	8.88585e-15
	SHKBP1	19q13.2	0.3469	7.22132e-16	8.88856e-15
	UBALD2	17q25.1	0.346776	7.40457e-16	9.10295e-15
	MGME1	20p11.23	0.346309	8.14138e-16	9.9965e-15
	UBXN11	1p36.11	0.346225	8.28139e-16	1.01498e-14
	PHF21A	11p11.2	0.346204	8.31521e-16	1.0185e-14
	CDKN3	14q22.2	0.345887	8.86738e-16	1.08415e-14
	ZNF18	17p12	0.345804	9.01733e-16	1.10181e-14
	HCAR2	12q24.31	0.345706	9.19846e-16	1.12325e-14
	OLFML2B	1q23.3	0.345679	9.2483e-16	1.12865e-14
	ENKUR	10p12.1	0.34562	9.35867e-16	1.1403e-14
	STING1	5q31.2	0.345619	9.36081e-16	1.1403e-14
	DDA1	19p13.11	0.34553	9.53218e-16	1.15906e-14
	KIRREL2	19q13.12	0.345183	1.02244e-15	1.23947e-14
	ANKRD55	5q11.2	0.344905	1.08133e-15	1.31008e-14
	PLEC	8q24.3	0.344668	1.13427e-15	1.3709e-14
	SLC6A6	3p25.1	0.344269	1.22908e-15	1.4846e-14
	SPOCD1	1p35.2	0.344038	1.28757e-15	1.55431e-14
	DBNL	7p13	0.343949	1.31091e-15	1.58153e-14
	LINC00926	15q21.3	0.343731	1.36957e-15	1.6513e-14
	PIMREG	17p13.2	0.343698	1.37857e-15	1.65916e-14
	MSC	8q13.3	0.343676	1.38464e-15	1.6649e-14
	NEUROG3	10q22.1	0.343638	1.3954e-15	1.6764e-14
	HLA-DRB5	6p21.32	0.343551	1.41994e-15	1.70384e-14
	PAX9	14q13.3	0.34337	1.47255e-15	1.76592e-14
	ACHE	7q22.1	0.343269	1.50257e-15	1.79976e-14
	KIF23	15q23	0.343231	1.51398e-15	1.81235e-14
	ARHGEF2	1q22	0.342672	1.69343e-15	2.02112e-14
	IER5	1q25.3	0.342639	1.70449e-15	2.03312e-14
	ARHGEF6	Xq26.3	0.342557	1.73277e-15	2.0644e-14
	HMOX1	22q12.3	0.342483	1.75869e-15	2.09403e-14
	PRSS53	16p11.2	0.342475	1.76161e-15	2.09627e-14
	CASS4	20q13.31	0.342417	1.78186e-15	2.11911e-14
	ADPGK	15q24.1	0.342249	1.84273e-15	2.19019e-14
	TLR7	Xp22.2	0.342189	1.86493e-15	2.2144e-14
	TCOF1	5q32-q33.1	0.342188	1.8653e-15	2.2144e-14
	GAPT	5q11.2	0.34211	1.89468e-15	2.24661e-14
	TNFSF9	19p13.3	0.342075	1.90783e-15	2.26087e-14
	SGCG	13q12.12	0.341998	1.93735e-15	2.29315e-14
	KXD1	19p13.11	0.341881	1.98331e-15	2.34616e-14
	SPC25	2q31.1	0.341725	2.0459e-15	2.41593e-14
	TRAF2	9q34.3	0.341691	2.06003e-15	2.42975e-14
	HORMAD1	1q21.3	0.341629	2.08569e-15	2.45856e-14
	GATA3	10p14	0.341623	2.08787e-15	2.45969e-14
	IL1RN	2q14.1	0.341605	2.09547e-15	2.46719e-14
	SKA3	13q12.11	0.341553	2.11727e-15	2.49074e-14
	BLOC1S3	19q13.32	0.341373	2.19482e-15	2.5766e-14
	RNF220	1p34.1	0.341271	2.23969e-15	2.6262e-14
	TOX2	20q13.12	0.341149	2.29473e-15	2.68759e-14
	MYBPC2	19q13.33	0.341116	2.30965e-15	2.70349e-14
	CARD8	19q13.33	0.340901	2.41067e-15	2.81844e-14
	ZDHHC19	3q29	0.340732	2.49323e-15	2.91157e-14
	CCN5	20q13.12	0.340725	2.49658e-15	2.91379e-14
	RTN1	14q23.1	0.34072	2.49887e-15	2.91477e-14
	RRAS	19q13.33	0.34056	2.57985e-15	3.00747e-14
	DCSTAMP	8q22.3	0.340424	2.65046e-15	3.08441e-14
	BFSP2	3q22.1	0.340397	2.66462e-15	3.09909e-14
	RNASEH2B	13q14.3	0.340305	2.71343e-15	3.1522e-14
	ANKRD34A	1q21.1	0.340278	2.72813e-15	3.16744e-14
	SLC11A1	2q35	0.339982	2.8932e-15	3.35521e-14
	ERCC6L	Xq13.1	0.33992	2.92901e-15	3.39478e-14
	CYP4F12	19p13.12	0.339783	3.00942e-15	3.47992e-14
	DRAM2	1p13.3	0.339655	3.08642e-15	3.56691e-14
	LOC728989	1q21.1	0.339536	3.15999e-15	3.64982e-14
	PLEKHS1	10q25.3	0.33951	3.17664e-15	3.66483e-14
	CABP4	11q13.2	0.339406	3.24245e-15	3.73861e-14
	CR1L	1q32.2	0.339255	3.34043e-15	3.84937e-14
	SLC30A3	2p23.3	0.33917	3.39726e-15	3.9126e-14
	DENND4B	1q21.3	0.339131	3.42339e-15	3.94043e-14
	FANCI	15q26.1	0.339101	3.44351e-15	3.95905e-14
	EWSR1	22q12.2	0.33904	3.48576e-15	4.00532e-14
	GIMAP7	7q36.1	0.338985	3.52394e-15	4.04688e-14
	DDX41	5q35.3	0.33894	3.55507e-15	4.08029e-14
	CDHR4	3p21.31	0.338712	3.71858e-15	4.26308e-14
	ARL4C	2q37.1	0.338705	3.7237e-15	4.26651e-14
	LINC01588	14q21.3	0.338646	3.76766e-15	4.31441e-14
	SRM	1p36.22	0.338577	3.81868e-15	4.37034e-14
	C1RL	12p13.31	0.338561	3.83095e-15	4.38188e-14
	CYP4F22	19p13.12	0.338402	3.95259e-15	4.51844e-14
	E2F8	11p15.1	0.338179	4.1301e-15	4.71598e-14
	STAB1	3p21.1	0.338125	4.1748e-15	4.76431e-14
	PBX4	19p13.11	0.338105	4.19069e-15	4.77972e-14
	SH3GL1	19p13.3	0.337996	4.28189e-15	4.87819e-14
	EXO1	1q43	0.337947	4.323e-15	4.92223e-14
	C19ORF33	19q13.2	0.337744	4.49942e-15	5.1173e-14
	TNFRSF11A	18q21.33	0.3377	4.53838e-15	5.15868e-14
	PLAU	10q22.2	0.337622	4.60853e-15	5.23545e-14
	OSM	22q12.2	0.337547	4.677e-15	5.31023e-14
	FAM110A	20p13	0.337301	4.90828e-15	5.56336e-14
	TPM3	1q21.3	0.337169	5.03671e-15	5.69927e-14
	CENPF	1q41	0.337141	5.06511e-15	5.72818e-14
	NTRK1	1q23.1	0.337123	5.08253e-15	5.7414e-14
	SSR4	Xq28	0.337035	5.17155e-15	5.83867e-14
	NCAPD2	12p13.31	0.336934	5.27444e-15	5.94813e-14
	AP2A1	19q13.33	0.336862	5.34936e-15	6.02924e-14
	C1QTNF1	17q25.3	0.336724	5.4956e-15	6.19057e-14
	PPIH	1p34.2	0.336604	5.62641e-15	6.33082e-14
	KCTD5	16p13.3	0.336562	5.67278e-15	6.37584e-14
	LY6E	8q24.3	0.33652	5.71977e-15	6.42505e-14
	SAT1	Xp22.11	0.336502	5.74026e-15	6.44445e-14
	CDC25C	5q31.2	0.336465	5.78237e-15	6.48809e-14
	ADGRE4P	19p13.2	0.336424	5.82813e-15	6.53578e-14
	ZNF469	16q24.2	0.336345	5.91903e-15	6.63401e-14
	CCDC167	6p21.2	0.336209	6.07911e-15	6.80582e-14
	AXL	19q13.2	0.336183	6.11e-15	6.83659e-14
	NPC2	14q24.3	0.335786	6.60153e-15	7.37834e-14
	C5AR1	19q13.32	0.335662	6.76417e-15	7.55169e-14
	ADAP1	7p22.3	0.335511	6.96616e-15	7.76854e-14
	MBD6	12q13.3	0.335379	7.14666e-15	7.96098e-14
	TCF19	6p21.33	0.335371	7.15877e-15	7.97004e-14
	ELMO1	7p14.2-p14.1	0.335289	7.27322e-15	8.09297e-14
	DRAP1	11q13.1	0.335119	7.51876e-15	8.35228e-14
	EED	11q14.2	0.334955	7.76275e-15	8.61855e-14
	RASGRP1	15q14	0.334882	7.87297e-15	8.73608e-14
	PPP1R14D	15q15.1	0.334772	8.04334e-15	8.91525e-14
	RGS20	8q11.23	0.334605	8.30957e-15	9.20017e-14
	SYNGR2	17q25.3	0.334514	8.45644e-15	9.35246e-14
	ACRBP	12p13.31	0.334498	8.48335e-15	9.37206e-14
	ADAMTS10	19p13.2	0.334434	8.5894e-15	9.47859e-14
	LBHD1	11q12.3	0.334407	8.63478e-15	9.52343e-14
	REXO1	19p13.3	0.334153	9.07065e-15	9.98768e-14
	OAS3	12q24.13	0.33391	9.50889e-15	1.04645e-13
	PHF12	17q11.2	0.333858	9.60489e-15	1.05643e-13
	PAX5	9p13.2	0.333844	9.63179e-15	1.05881e-13
	A1BG	19q13.43	0.333832	9.65401e-15	1.06067e-13
	SLC28A3	9q21.32-q21.33	0.333621	1.00556e-14	1.10298e-13
	AURKC	19q13.43	0.33358	1.01355e-14	1.11072e-13
	TP53INP1	8q22.1	0.333512	1.02705e-14	1.12471e-13
	ARNTL2	12p11.23	0.333505	1.02848e-14	1.12504e-13
	TSSC2	11p15.4	0.333418	1.04601e-14	1.14298e-13
	ASMT	Xp22.3 and Yp11.3	0.333345	1.06072e-14	1.15841e-13
	PABPC4	1p34.3	0.333234	1.08389e-14	1.18307e-13
	SPNS3	17p13.2	0.33319	1.09299e-14	1.19235e-13
	SRC	20q11.23	0.333182	1.09467e-14	1.19354e-13
	RNASE3	14q11.2	0.332962	1.14221e-14	1.24267e-13
	SYN1	Xp11.3-p11.23	0.332945	1.14612e-14	1.24625e-13
	SAMHD1	20q11.23	0.332876	1.16142e-14	1.2622e-13
	EPB41	1p35.3	0.332778	1.18365e-14	1.28566e-13
	PI4K2A	10q24.2	0.332761	1.18757e-14	1.28923e-13
	MIER2	19p13.3	0.332559	1.2347e-14	1.33894e-13
	PRSS36	16p11.2	0.332298	1.29847e-14	1.40733e-13
	CFH	1q31.3	0.332235	1.31416e-14	1.42357e-13
	RNASET2	6q27	0.331962	1.38526e-14	1.49735e-13
	CENPK	5q12.3	0.331775	1.4359e-14	1.55125e-13
	VASP	19q13.32	0.331661	1.46773e-14	1.58479e-13
	GPRIN1	5q35.2	0.331625	1.4778e-14	1.59479e-13
	ANKRD35	1q21.1	0.33129	1.57601e-14	1.69895e-13
	DONSON	21q22.11	0.331084	1.63958e-14	1.76274e-13
	GHRLOS	3p25.3	0.330906	1.69675e-14	1.82128e-13
	APOC4	19q13.32	0.330788	1.73532e-14	1.86069e-13
	CD200R1L	3q13.2	0.330735	1.75314e-14	1.87879e-13
	C12ORF42	12q23.2	0.330709	1.76206e-14	1.88634e-13
	G6PD	Xq28	0.33069	1.76828e-14	1.89198e-13
	TMEM39B	1p35.2	0.330614	1.79432e-14	1.9178e-13
	IL4R	16p12.1	0.330489	1.83779e-14	1.96321e-13
	NUDT1	7p22.3	0.330457	1.84915e-14	1.9743e-13
	CDK1	10q21.2	0.330324	1.89667e-14	2.02288e-13
	TP53	17p13.1	0.330267	1.91733e-14	2.04382e-13
	CD40	20q13.12	0.330084	1.98577e-14	2.11565e-13
	ADAM28	8p21.2	0.330043	2.00117e-14	2.13093e-13
	CLNK	4p16.1	0.329962	2.03242e-14	2.16306e-13
	SCO2	22q13.33	0.329881	2.06404e-14	2.19438e-13
	ABCD1	Xq28	0.32981	2.09258e-14	2.22355e-13
	CRTC2	1q21.3	0.329678	2.14593e-14	2.27903e-13
	SMCO2	12p11.23	0.329381	2.27094e-14	2.40688e-13
	CFD	19p13.3	0.32938	2.27111e-14	2.40688e-13
	IL7R	5p13.2	0.32935	2.28411e-14	2.41937e-13
	PIK3AP1	10q24.1	0.329246	2.32997e-14	2.46534e-13
	LINC00239	14q32.31	0.32906	2.41395e-14	2.55285e-13
	ALOX12P2	17p13.1	0.32905	2.41848e-14	2.5563e-13
	PRKD2	19q13.32	0.328822	2.52593e-14	2.66706e-13
	HNRNPAB	5q35.3	0.328731	2.57021e-14	2.71096e-13
	LILRB5	19q13.4	0.328727	2.57176e-14	2.71116e-13
	PIK3CG	7q22.3	0.328684	2.59312e-14	2.73225e-13
	ANKRD36BP2	2p11.2	0.328674	2.59805e-14	2.73601e-13
	LACTB	15q22.2	0.328663	2.60371e-14	2.74053e-13
	APBB1IP	10p12.1	0.328649	2.61046e-14	2.74619e-13
	RASSF1	3p21.31	0.328559	2.65535e-14	2.79195e-13
	BCORP1	Yq11.222	0.32855	2.65996e-14	2.79532e-13
	RANGAP1	22q13.2	0.32844	2.71615e-14	2.85139e-13
	SAA2	11p15.1	0.328403	2.73511e-14	2.86979e-13
	SLC7A6	16q22.1	0.328207	2.83901e-14	2.97413e-13
	ASPM	1q31.3	0.328172	2.85771e-14	2.99217e-13
	ROBO3	11q24.2	0.328084	2.90594e-14	3.03791e-13
	MELK	9p13.2	0.328034	2.9336e-14	3.06522e-13
	ATXN7L2	1p13.3	0.327727	3.10931e-14	3.24375e-13
	CDKN2B-AS1	9p21.3	0.327704	3.12302e-14	3.25635e-13
	KCND1	Xp11.23	0.327625	3.17038e-14	3.30255e-13
	GEN1	2p24.2	0.327624	3.17062e-14	3.30255e-13
	IFNGR2	21q22.11	0.327451	3.27634e-14	3.40897e-13
	DNAJC9	10q22.2	0.327449	3.27789e-14	3.40897e-13
	TRERF1	6p21.1	0.327404	3.30562e-14	3.43603e-13
	ASCC2	22q12.2	0.327274	3.38812e-14	3.51814e-13
	NCKAP5L	12q13.12	0.327157	3.46352e-14	3.59457e-13
	SHISA5	3p21.31	0.327133	3.4795e-14	3.60928e-13
	DHRS9	2q31.1	0.327118	3.48927e-14	3.61754e-13
	WDR49	3q26.1	0.326825	3.68833e-14	3.8121e-13
	SNHG3	1p35.3	0.326688	3.78449e-14	3.90947e-13
	ARHGAP27P2	17q24.2	0.326565	3.87335e-14	3.99509e-13
	AIDA	1q41	0.326561	3.87668e-14	3.99647e-13
	C10ORF55	10q22.2	0.326547	3.88709e-14	4.00514e-13
	CCND2	12p13.32	0.326369	4.01939e-14	4.13508e-13
	CD163	12p13.31	0.326335	4.04518e-14	4.15948e-13
	PTMA	2q37.1	0.326318	4.05857e-14	4.17112e-13
	SF3B4	1q21.2	0.326202	4.14825e-14	4.25972e-13
	CYTOR	2p11.2	0.326201	4.14903e-14	4.25972e-13
	SRSF4	1p35.3	0.325961	4.34049e-14	4.45172e-13
	TYK2	19p13.2	0.325677	4.57883e-14	4.68897e-13
	ADAM12	10q26.2	0.325625	4.62368e-14	4.73249e-13
	SOD2	6q25.3	0.325548	4.69124e-14	4.79674e-13
	MYDGF	19p13.3	0.325453	4.77576e-14	4.88067e-13
	OTOA	16p12.2	0.325342	4.8766e-14	4.97865e-13
	NUSAP1	15q14	0.325334	4.88389e-14	4.98356e-13
	ST18	8q11.23	0.325325	4.89185e-14	4.98914e-13
	PLTP	20q13.12	0.325245	4.96629e-14	5.05735e-13
	TRIM26	6p22.1	0.325176	5.03063e-14	5.12026e-13
	RUNX2	6p21.1	0.325148	5.05735e-14	5.14485e-13
	MITD1	2q11.2	0.324955	5.24386e-14	5.32917e-13
	CPA5	7q32.2	0.324937	5.26173e-14	5.34462e-13
	CIR1	2q31.1	0.32488	5.3175e-14	5.39581e-13
	LEF1	4q25	0.324762	5.43722e-14	5.51171e-13
	LIMK2	22q12.2	0.32471	5.49019e-14	5.5626e-13
	MMP9	20q13.12	0.324703	5.49709e-14	5.56677e-13
	OAZ1	19p13.3	0.324668	5.53373e-14	5.59823e-13
	DSCR9	21q22.13	0.324625	5.57774e-14	5.6399e-13
	CBX4	17q25.3	0.324113	6.1393e-14	6.1921e-13
	NIBAN3	19p13.11	0.324076	6.18227e-14	6.23231e-13
	PFN1P2	1p11.2	0.323971	6.30426e-14	6.35209e-13
	HAR1A	20q13.33	0.323893	6.3964e-14	6.44169e-13
	CTSE	1q32.1	0.323874	6.42002e-14	6.46224e-13
	COL8A2	1p34.3	0.323839	6.4615e-14	6.49747e-13
	SMARCD2	17q23.3	0.323781	6.53195e-14	6.56502e-13
	KCNK17	6p21.2	0.323664	6.6766e-14	6.70704e-13
	RASGRP2	11q13.1	0.323577	6.78559e-14	6.8097e-13
	PDLIM7	5q35.3	0.323459	6.93621e-14	6.95738e-13
	HS3ST3A1	17p12	0.323419	6.98787e-14	7.00569e-13
	LINC00161	21q21.3	0.323293	7.15423e-14	7.16531e-13
	KIR3DL2	19q13.42	0.323237	7.22937e-14	7.23695e-13
	CDK11A	1p36.33	0.323206	7.27121e-14	7.2752e-13
	RELB	19q13.32	0.323069	7.45936e-14	7.45974e-13
	CAP1	1p34.2	0.323038	7.50196e-14	7.49794e-13
	DFFB	1p36.32	0.323036	7.50505e-14	7.49794e-13
	CHRD	3q27.1	0.323015	7.53463e-14	7.52375e-13
	EHD1	11q13.1	0.322644	8.07271e-14	8.04502e-13
	DPEP3	16q22.1	0.322576	8.17554e-14	8.14346e-13
	SRP19	5q22.2	0.322568	8.18831e-14	8.15212e-13
	RHBDL2	1p34.3	0.322463	8.34979e-14	8.29809e-13
	SLC6A7	5q32	0.322462	8.35148e-14	8.29809e-13
	RSAD2	2p25.2	0.322454	8.36299e-14	8.30542e-13
	TPSG1	16p13.3	0.322354	8.51972e-14	8.45269e-13
	PBX3	9q33.3	0.322296	8.61191e-14	8.53571e-13
	MYBL1	8q13.1	0.322232	8.71576e-14	8.63437e-13
	AP1M1	19p13.11	0.322202	8.76364e-14	8.67752e-13
	SLC46A2	9q32	0.322198	8.77012e-14	8.67965e-13
	DEGS1	1q42.11	0.322126	8.88868e-14	8.79265e-13
	FUT8-AS1	14q23.3	0.322099	8.93352e-14	8.83265e-13
	GALNT2	1q42.13	0.322029	9.04975e-14	8.93875e-13
	IL1B	2q14.1	0.322024	9.05894e-14	8.94341e-13
	P3H1	1p34.2	0.321937	9.20599e-14	9.07965e-13
	CAPG	2p11.2	0.32177	9.49545e-14	9.35593e-13
	PACC1	1q32.3	0.321638	9.73136e-14	9.58282e-13
	C11ORF45	11q24.3	0.321635	9.73527e-14	9.58282e-13
	ATOX1	5q33.1	0.321628	9.74915e-14	9.59012e-13
	BMP1	8p21.3	0.321626	9.75226e-14	9.59012e-13
	NANS	9q22.33	0.321582	9.832e-14	9.66379e-13
	IDUA	4p16.3	0.321515	9.95521e-14	9.7801e-13
	RPH3A	12q24.13	0.321509	9.96667e-14	9.78656e-13
	ACOT7	1p36.31	0.32136	1.02447e-13	1.00546e-12
	BAX	19q13.33	0.321283	1.03915e-13	1.01887e-12
	ZMIZ2	7p13	0.321276	1.04048e-13	1.01969e-12
	NBL1	1p36.13	0.321226	1.05019e-13	1.0287e-12
	ZRSR2	Xp22.2	0.321148	1.06538e-13	1.04306e-12
	FAM209A	20q13.31	0.321079	1.07904e-13	1.05592e-12
	LTC4S	5q35.3	0.32085	1.12581e-13	1.10116e-12
	CYB561A3	11q12.2	0.320711	1.15493e-13	1.12798e-12
	RELL2	5q31.3	0.320698	1.15789e-13	1.13032e-12
	ZNF276	16q24.3	0.320572	1.18513e-13	1.15467e-12
	BTN1A1	6p22.2	0.320508	1.19919e-13	1.1678e-12
	MDS2	1p36	0.320285	1.24941e-13	1.21552e-12
	YARS1	1p35.1	0.320274	1.25204e-13	1.21749e-12
	PSRC1	1p13.3	0.32025	1.25759e-13	1.22229e-12
	STXBP2	19p13.2	0.320189	1.27166e-13	1.23537e-12
	LGALS1	22q13.1	0.320124	1.28695e-13	1.24962e-12
	TBC1D2B	15q24.3-q25.1	0.319945	1.33026e-13	1.29042e-12
	KRT85	12q13.13	0.319929	1.33415e-13	1.29357e-12
	C16ORF74	16q24.1	0.319838	1.35667e-13	1.31477e-12
	POLD1	19q13.3	0.319735	1.38255e-13	1.3392e-12
	RCN3	19q13.33	0.319724	1.38546e-13	1.34137e-12
	ANGPTL6	19p13.2	0.319646	1.40537e-13	1.35978e-12
	FCER2	19p13.2	0.319644	1.40583e-13	1.35978e-12
	PLK4	4q28.1	0.319635	1.40817e-13	1.36139e-12
	FGA	4q31.3	0.319619	1.4123e-13	1.36472e-12
	C11ORF24	11q13.2	0.319541	1.43286e-13	1.38326e-12
	FBRS	16p11.2	0.319462	1.45364e-13	1.40264e-12
	H2AX	11q23.3	0.319093	1.5556e-13	1.49886e-12
	GNB1L	22q11.21	0.319081	1.55912e-13	1.50082e-12
	ARMC12	6p21.31	0.319059	1.56546e-13	1.50619e-12
	THBS3	1q22	0.319009	1.57977e-13	1.51923e-12
	CCDC137	17q25.3	0.318932	1.60234e-13	1.54019e-12
	DCAF15	19p13.12	0.318865	1.62218e-13	1.55852e-12
	SLC25A35	17p13.1	0.318811	1.63812e-13	1.57308e-12
	CALY	10q26.3	0.31877	1.65064e-13	1.58435e-12
	E2F3	6p22.3	0.318693	1.67408e-13	1.60531e-12
	FBXO43	8q22.2	0.318514	1.7298e-13	1.65636e-12
	VNN3	6q23.2	0.318419	1.76028e-13	1.68394e-12
	SLC7A7	14q11.2	0.318407	1.76401e-13	1.68671e-12
	LAMB3	1q32.2	0.318325	1.79089e-13	1.70996e-12
	CCDC22	Xp11.23	0.318196	1.83364e-13	1.74995e-12
	PAK3	Xq23	0.318182	1.83827e-13	1.75353e-12
	USH2A	1q41	0.318112	1.86181e-13	1.77514e-12
	HELZ2	20q13.33	0.31805	1.88316e-13	1.79464e-12
	ORC6	16q11.2	0.317911	1.93171e-13	1.84004e-12
	GRIK4	11q23.3	0.317715	2.00196e-13	1.90423e-12
	CDC7	1p22.1	0.317636	2.03095e-13	1.92998e-12
	ATP10A	15q12	0.317621	2.03656e-13	1.9344e-12
	CBFA2T3	16q24.3	0.317615	2.03878e-13	1.93559e-12
	OSBPL7	17q21.32	0.317513	2.07727e-13	1.97119e-12
	CDHR1	10q23.1	0.317494	2.08441e-13	1.97703e-12
	CLSTN3	12p13.31	0.317421	2.11235e-13	2.00259e-12
	MARCHF1	4q32.2-q32.3	0.317349	2.14016e-13	2.02579e-12
	SLC5A5	19p13.11	0.317347	2.14087e-13	2.02579e-12
	MCF2L2	3q27.1	0.317317	2.15252e-13	2.03586e-12
	TRABD2A	2p11.2	0.317243	2.18193e-13	2.06173e-12
	CCL13	17q12	0.317181	2.20684e-13	2.08428e-12
	NIPAL4	5q33.3	0.317162	2.2143e-13	2.09035e-12
	CACNA1I	22q13.1	0.317069	2.25202e-13	2.12495e-12
	FLT3	13q12.2	0.316874	2.33357e-13	2.20086e-12
	MLKL	16q23.1	0.316771	2.37762e-13	2.2403e-12
	KPNA2	17q24.2	0.31674	2.39124e-13	2.25102e-12
	PTGIR	19q13.32	0.316303	2.5887e-13	2.43461e-12
	IZUMO4	19p13.3	0.316165	2.65448e-13	2.49414e-12
	H2AB1	Xq28	0.316076	2.69788e-13	2.53373e-12
	LIG1	19q13.33	0.315692	2.89209e-13	2.71485e-12
	RASGEF1A	10q11.21	0.315524	2.98187e-13	2.79783e-12
	CDK11B	1p36.33	0.315376	3.06248e-13	2.86675e-12
	CFHR3	1q31.3	0.315281	3.11589e-13	2.91267e-12
	NCR1	19q13.42	0.315253	3.13145e-13	2.92585e-12
	INSRR	1q23.1	0.315135	3.19914e-13	2.98631e-12
	CUX2	12q24.11-q24.12	0.315013	3.27028e-13	3.05129e-12
	KRT82	12q13.13	0.314948	3.30912e-13	3.0861e-12
	CCL17	16q21	0.314848	3.36931e-13	3.14078e-12
	WRAP73	1p36.32	0.314696	3.46308e-13	3.2207e-12
	SHD	19p13.3	0.314485	3.59712e-13	3.33916e-12
	TMEM119	12q23.3	0.314477	3.60255e-13	3.34265e-12
	PLA2G1B	12q24.31	0.314399	3.65367e-13	3.38852e-12
	OTOAP1	16p12.2	0.314335	3.69627e-13	3.42644e-12
	TPM4	19p13.12-p13.11	0.314074	3.87425e-13	3.58977e-12
	CHPF2	7q36.1	0.314064	3.88077e-13	3.59415e-12
	DOP1B	21q22.12	0.314003	3.92391e-13	3.63243e-12
	TAS1R3	1p36.33	0.31371	4.13645e-13	3.82388e-12
	ZNF267	16p11.2	0.313555	4.25326e-13	3.93005e-12
	RUFY1	5q35.3	0.313459	4.32746e-13	3.99493e-12
	CMPK2	2p25.2	0.313318	4.43841e-13	4.09359e-12
	IL18	11q23.1	0.312954	4.73771e-13	4.3596e-12
	CIBAR2	16q24.1	0.312918	4.7685e-13	4.38593e-12
	CKAP2L	2q14.1	0.312913	4.77288e-13	4.38794e-12
	TFPT	19q13.42	0.312905	4.77981e-13	4.3923e-12
	TCL1A	14q32.13	0.312825	4.84828e-13	4.4491e-12
	PPIB	15q22.31	0.312805	4.86588e-13	4.46116e-12
	BAZ1A	14q13.1-q13.2	0.312776	4.89102e-13	4.48217e-12
	PTAFR	1p35.3	0.312542	5.10099e-13	4.66606e-12
	CHAF1A	19p13.3	0.312491	5.14716e-13	4.70233e-12
	HPX	11p15.4	0.312491	5.14768e-13	4.70233e-12
	FAM238A	10p12.1	0.312474	5.16297e-13	4.71294e-12
	HMMR	5q34	0.312473	5.16399e-13	4.71294e-12
	C10ORF105	10q22.1	0.312425	5.20867e-13	4.75154e-12
	CYP21A2	6p21.33	0.312393	5.23892e-13	4.7748e-12
	SLC4A8	12q13.13	0.312267	5.35778e-13	4.87869e-12
	EIF5A	17p13.1	0.312091	5.52883e-13	5.02988e-12
	XPO6	16p12.1	0.31184	5.78327e-13	5.25659e-12
	GTF3A	13q12.2	0.311813	5.81118e-13	5.27956e-12
	CDK2AP2	11q13.2	0.311729	5.89873e-13	5.35668e-12
	UPK2	11q23.3	0.311684	5.94655e-13	5.39522e-12
	BUB1B	15q15.1	0.311511	6.13221e-13	5.55863e-12
	TMEM44	3q29	0.311448	6.20145e-13	5.61886e-12
	DAXX	6p21.32	0.311128	6.56536e-13	5.93517e-12
	ZBTB8OS	1p35.1	0.31111	6.58661e-13	5.95169e-12
	FAM111A	11q12.1	0.311086	6.61531e-13	5.97494e-12
	MUC16	19p13.2	0.311031	6.68008e-13	6.03072e-12
	RYR2	1q43	0.310946	6.78233e-13	6.11752e-12
	ATP8B3	19p13.3	0.31084	6.9109e-13	6.23068e-12
	PMAIP1	18q21.32	0.310809	6.94881e-13	6.25643e-12
	NINJ1	9q22.31	0.310753	7.01848e-13	6.31348e-12
	ZGPAT	20q13.33	0.310727	7.05118e-13	6.34006e-12
	MMP23B	1p36.33	0.31066	7.13632e-13	6.41373e-12
	SNHG12	1p35.3	0.310646	7.15306e-13	6.4259e-12
	GNLY	2p11.2	0.310538	7.29183e-13	6.54763e-12
	PDIA3	15q15.3	0.310485	7.36169e-13	6.6074e-12
	PTHLH	12p11.22	0.310465	7.38714e-13	6.62727e-12
	GDPD5	11q13.4-q13.5	0.310313	7.5891e-13	6.80532e-12
	CCL21	9p13.3	0.310305	7.60074e-13	6.80976e-12
	C7ORF33	7q36.1	0.310297	7.61175e-13	6.81657e-12
	CSF2	5q31.1	0.310292	7.61833e-13	6.81942e-12
	CLEC6A	12p13.31	0.310109	7.86875e-13	7.03103e-12
	SLC37A1	21q22.3	0.310098	7.88418e-13	7.04168e-12
	ATF7IP2	16p13.2-p13.13	0.310032	7.97704e-13	7.12144e-12
	FBN2	5q23.3	0.309842	8.25057e-13	7.35909e-12
	RDH16	12q13.3	0.309671	8.50518e-13	7.57607e-12
	CABLES2	20q13.33	0.309656	8.52661e-13	7.59179e-12
	SLC25A19	17q25.1	0.30965	8.53654e-13	7.59725e-12
	DNASE2B	1p31.1-p22.3	0.309557	8.67807e-13	7.71978e-12
	CCDC96	4p16.1	0.309491	8.78077e-13	7.80422e-12
	UBE2T	1q32.1	0.309443	8.85498e-13	7.86669e-12
	PPM1N	19q13.32	0.309438	8.86226e-13	7.86967e-12
	FBXL6	8q24.3	0.309386	8.94501e-13	7.93964e-12
	PPM1G	2p23.3	0.309216	9.21724e-13	8.17765e-12
	TAPBPL	12p13.31	0.309046	9.49838e-13	8.42335e-12
	IFNB1	9p21.3	0.309028	9.52946e-13	8.44718e-12
	MARCKS	6q21	0.308839	9.85219e-13	8.72554e-12
	ADAMTS6	5q12.3	0.308653	1.0181e-12	9.00087e-12
	MAP3K14	17q21.31	0.30856	1.035e-12	9.14621e-12
	BCL2L12	19q13.33	0.308473	1.05097e-12	9.28327e-12
	OSBPL3	7p15.3	0.308451	1.0551e-12	9.31565e-12
	PLIN3	19p13.3	0.30837	1.07018e-12	9.44462e-12
	FIRRE	Xq26.2	0.308329	1.07798e-12	9.5009e-12
	RAB24	5q35.3	0.308229	1.09718e-12	9.66586e-12
	FAM169B	15q26.3	0.30812	1.11841e-12	9.84422e-12
	PUS1	12q24.33	0.308116	1.11931e-12	9.84783e-12
	CENPM	22q13.2	0.308032	1.13598e-12	9.98577e-12
	ORC1	1p32.3	0.308005	1.14139e-12	1.00289e-11
	CCR3	3p21.31	0.307985	1.14537e-12	1.00595e-11
	RBM17	10p15.1	0.307851	1.17265e-12	1.02856e-11
	ZNF490	19p13.2-p13.13	0.307826	1.17785e-12	1.03221e-11
	MYEOV	11q13.3	0.307732	1.19736e-12	1.04885e-11
	FOXB1	15q22.2	0.307699	1.20432e-12	1.05422e-11
	MEF2B	19p13.11	0.307698	1.20453e-12	1.05422e-11
	VMAC	19p13.3	0.30765	1.21493e-12	1.06285e-11
	PCLAF	15q22.31	0.307609	1.22358e-12	1.06948e-11
	MELTF	3q29	0.307597	1.22624e-12	1.07135e-11
	SLX1B	16p11.2	0.307458	1.25652e-12	1.09684e-11
	GFPT2	5q35.3	0.306978	1.367e-12	1.19069e-11
	FBF1	17q25.1	0.306947	1.37439e-12	1.19661e-11
	ADGRB1	8q24.3	0.30694	1.376e-12	1.19749e-11
	SIGLEC5	19q13.41	0.306916	1.3818e-12	1.20201e-11
	SPATA9	5q15	0.306603	1.45964e-12	1.26862e-11
	BICRA	19q13.33	0.306482	1.49101e-12	1.29477e-11
	SYK	9q22.2	0.306266	1.54835e-12	1.34398e-11
	CYP4F35P	18p11.21	0.306161	1.57712e-12	1.36777e-11
	ZP1	11q12.2	0.30608	1.59948e-12	1.38656e-11
	HOPX	4q12	0.306066	1.60351e-12	1.38945e-11
	PRELID1	5q35.3	0.305983	1.62688e-12	1.40849e-11
	PTPRE	10q26.2	0.305932	1.64144e-12	1.42048e-11
	VWA3B	2q11.2	0.305886	1.65452e-12	1.43118e-11
	PTCH2	1p34.1	0.30586	1.66232e-12	1.4373e-11
	FGD6	12q22	0.305826	1.67195e-12	1.44501e-11
	PABPC1	8q22.3	0.305687	1.71311e-12	1.47995e-11
	CCDC92	12q24.31	0.305582	1.74465e-12	1.50654e-11
	TAF10	11p15.4	0.305567	1.74944e-12	1.51003e-11
	TUBA1B	12q13.12	0.305421	1.79431e-12	1.54743e-11
	DESI1	22q13.2	0.305384	1.80595e-12	1.55679e-11
	HROB	17q21.31	0.305257	1.84658e-12	1.59046e-11
	XKR3	22q11.1	0.305191	1.86776e-12	1.608e-11
	KIF18A	11p14.1	0.305081	1.90381e-12	1.63704e-11
	SERPINB8	18q22.1	0.305081	1.90393e-12	1.63704e-11
	CLEC10A	17p13.1	0.305066	1.90879e-12	1.64052e-11
	MBD2	18q21.2	0.304913	1.96026e-12	1.68402e-11
	NPEPL1	20q13.32	0.30489	1.96806e-12	1.69001e-11
	CEBPE	14q11.2	0.304788	2.00348e-12	1.71968e-11
	TRIM47	17q25.1	0.304775	2.0078e-12	1.72266e-11
	PRSS21	16p13.3	0.304769	2.01019e-12	1.72397e-11
	S100A1	1q21.3	0.304759	2.01362e-12	1.72617e-11
	UBE2S	19q13.42	0.304619	2.06329e-12	1.76799e-11
	CTSC	11q14.2	0.304603	2.06894e-12	1.77207e-11
	SLC25A45	11q13.1	0.304532	2.09459e-12	1.79328e-11
	IBSP	4q22.1	0.304264	2.1943e-12	1.87705e-11
	IGF2BP3	7p15.3	0.304248	2.20052e-12	1.88156e-11
	TRIM65	17q25.1	0.304145	2.24013e-12	1.91461e-11
	ODAPH	4q21.1	0.3041	2.25766e-12	1.92796e-11
	TINCR	19p13.3	0.304094	2.26012e-12	1.92923e-11
	CBLN3	14q12	0.304076	2.26692e-12	1.93421e-11
	EPB41L3	18p11.31	0.303992	2.30015e-12	1.9609e-11
	PLD3	19q13.2	0.303841	2.36133e-12	2.01135e-11
	NR1H3	11p11.2	0.303714	2.4137e-12	2.05421e-11
	PRIMA1	14q32.12	0.30363	2.44921e-12	2.08354e-11
	ARPC4	3p25.3	0.303561	2.47869e-12	2.10773e-11
	SAA4	11p15.1	0.303555	2.48106e-12	2.10884e-11
	CARS1	11p15.4	0.30345	2.52675e-12	2.14405e-11
	MSTO1	1q22	0.303181	2.64699e-12	2.24418e-11
	PAXX	9q34.3	0.303119	2.67515e-12	2.26709e-11
	GAL3ST1	22q12.2	0.303111	2.67912e-12	2.2695e-11
	LINC02870	10q26.3	0.302991	2.73531e-12	2.31514e-11
	SCLT1	4q28.2	0.302947	2.75593e-12	2.33161e-11
	NFE2L3P2	17q21.32	0.302631	2.91022e-12	2.45696e-11
	STK17A	7p13	0.302493	2.98067e-12	2.51432e-11
	GOLGA7B	10q24.2	0.302488	2.98327e-12	2.51546e-11
	JAK2	9p24.1	0.302476	2.98932e-12	2.5195e-11
	DLX4	17q21.33	0.302405	3.02627e-12	2.5485e-11
	ARFGAP1	20q13.33	0.302227	3.1204e-12	2.62446e-11
	FAM180B	11p11.2	0.302173	3.14913e-12	2.6464e-11
	MYBPC3	11p11.2	0.302121	3.17763e-12	2.66759e-11
	RIN1	11q13.2	0.30212	3.17834e-12	2.66759e-11
	HIKESHI	11q14.2	0.302053	3.21525e-12	2.69632e-11
	C1QTNF6	22q12.3	0.30187	3.31795e-12	2.78128e-11
	ARRDC1	9q34.3	0.30186	3.32373e-12	2.78496e-11
	RNF113A	Xq24	0.301815	3.34962e-12	2.80548e-11
	LILRA4	19q13.42	0.301762	3.38017e-12	2.82988e-11
	PRPF38B	1p13.3	0.301685	3.42522e-12	2.86641e-11
	VENTX	10q26.3	0.301599	3.47573e-12	2.90625e-11
	CDT1	16q24.3	0.301594	3.47902e-12	2.90779e-11
	ARPC5L	9q33.3	0.301484	3.54552e-12	2.96214e-11
	TOP2A	17q21.2	0.301474	3.55109e-12	2.96555e-11
	ADRM1	20q13.33	0.301149	3.75494e-12	3.1301e-11
	FBXO41	2p13.2	0.301148	3.75593e-12	3.1301e-11
	E2F4	16q22.1	0.301134	3.76441e-12	3.13586e-11
	TUBA3D	2q21.1	0.300878	3.93352e-12	3.27401e-11
	IRGM	5q33.1	0.300865	3.94192e-12	3.27964e-11
	GSDME	7p15.3	0.300772	4.00542e-12	3.33109e-11
	NHLH1	1q23.2	0.300662	4.08142e-12	3.39008e-11
	RHEX	1q32.1	0.300604	4.12265e-12	3.42163e-11
	PSORS1C2	6p21.33	0.300521	4.18132e-12	3.46731e-11
	IKZF4	12q13.2	0.300396	4.27135e-12	3.53904e-11
	CHIT1	1q32.1	0.300239	4.38763e-12	3.63238e-11
	ESPL1	12q13.13	0.300188	4.42582e-12	3.66152e-11
	TBC1D3B	17q12	0.300188	4.42648e-12	3.66152e-11
	NDE1	16p13.11	0.300158	4.44924e-12	3.67883e-11
	CCNE2	8q22.1	0.300148	4.45612e-12	3.683e-11
	CFP	Xp11.23	0.299945	4.61331e-12	3.80978e-11
	NACC1	19p13.13	0.299929	4.62607e-12	3.81718e-11
	TBC1D2	9q22.33	0.299872	4.67157e-12	3.85313e-11
	ARHGEF39	9p13.3	0.299813	4.71895e-12	3.89061e-11
	TMEM138	11q12.2	0.29977	4.75307e-12	3.91713e-11
	CCL26	7q11.23	0.299698	4.81214e-12	3.96342e-11
	IFITM2	11p15.5	0.299697	4.81319e-12	3.96342e-11
	DPYD	1p21.3	0.299652	4.8497e-12	3.98857e-11
	CEBPA-DT	19q13.11	0.299545	4.93932e-12	4.05895e-11
	RPIA	2p11.2	0.2992	5.23841e-12	4.29768e-11
	PCNX2	1q42.2	0.298994	5.42453e-12	4.44492e-11
	TMEM132A	11q12.2	0.29885	5.55895e-12	4.5532e-11
	PCDHGC5	5q31.3	0.298835	5.57388e-12	4.56357e-11
	GPR15	3q11.2	0.298644	5.75725e-12	4.70602e-11
	TRAF3	14q32.32	0.298621	5.77956e-12	4.72233e-11
	PSMB3	17q12	0.298598	5.80277e-12	4.73936e-11
	PLD4	14q32.33	0.29839	6.0113e-12	4.90368e-11
	ELMO2	20q13.12	0.298359	6.04255e-12	4.92718e-11
	ZCCHC18	Xq22.2	0.298263	6.14126e-12	5.00359e-11
	NXPE3	3q12.3	0.298218	6.18916e-12	5.04057e-11
	USB1	16q21	0.298149	6.2616e-12	5.09543e-11
	FCRL4	1q23.1	0.29813	6.28138e-12	5.10738e-11
	CYP19A1	15q21.2	0.29808	6.33508e-12	5.14895e-11
	TAF12	1p35.3	0.298016	6.40392e-12	5.2028e-11
	C22ORF46	22q13.2	0.297975	6.44838e-12	5.23679e-11
	POC5	5q13.3	0.29795	6.47629e-12	5.25733e-11
	C5ORF46	5q32	0.297879	6.55485e-12	5.31465e-11
	SNX22	15q22.31	0.297847	6.59046e-12	5.34136e-11
	GRIPAP1	Xp11.23	0.297636	6.82971e-12	5.52634e-11
	C1ORF174	1p36.32	0.297598	6.87358e-12	5.55734e-11
	THPO	3q27.1	0.297408	7.09738e-12	5.72675e-11
	ST6GALNAC4	9q34.11	0.297267	7.26941e-12	5.86083e-11
	ZC3H3	8q24.3	0.297253	7.28586e-12	5.86938e-11
	CR2	1q32.2	0.297079	7.50284e-12	6.03447e-11
	MYBPH	1q32.1	0.297019	7.57957e-12	6.09374e-11
	PAX8-AS1	2q14.1	0.296893	7.74201e-12	6.21936e-11
	KRTCAP2	1q22	0.296557	8.19408e-12	6.57461e-11
	C20ORF141	20p13	0.296334	8.50747e-12	6.81516e-11
	GRAMD1B	11q24.1	0.296307	8.54561e-12	6.84297e-11
	C20ORF197	20q13.33	0.296185	8.72311e-12	6.98232e-11
	ORAI2	7q22.1	0.296151	8.77355e-12	7.01989e-11
	EDEM2	20q11.22	0.296121	8.81703e-12	7.05187e-11
	ANXA8	10q11.22	0.295819	9.27634e-12	7.40151e-11
	HM13	20q11.21	0.295786	9.32766e-12	7.43654e-11
	MAP3K7CL	21q21.3	0.295561	9.68749e-12	7.72034e-11
	FNDC9	5q33.3	0.295521	9.75258e-12	7.76913e-11
	PLXNB3	Xq28	0.295396	9.95863e-12	7.92698e-11
	CD209	19p13.2	0.295383	9.98048e-12	7.94121e-11
	CP	3q24-q25.1	0.295335	1.0061e-11	8.00212e-11
	BUB3	10q26.13	0.295328	1.00726e-11	8.00816e-11
	UFD1	22q11.21	0.295283	1.01485e-11	8.0653e-11
	RNF135	17q11.2	0.295267	1.0177e-11	8.08152e-11
	SUV39H1	Xp11.23	0.295226	1.02458e-11	8.12978e-11
	WNT16	7q31.31	0.295077	1.05053e-11	8.33237e-11
	VPS45	1q21.2	0.29505	1.05533e-11	8.36708e-11
	S100A3	1q21.3	0.295028	1.05917e-11	8.3909e-11
	CALHM1	10q24.33	0.295023	1.06009e-11	8.39488e-11
	FGB	4q31.3	0.294984	1.0671e-11	8.44371e-11
	PPA1	10q22.1	0.294757	1.10827e-11	8.75572e-11
	PRELID1P6	2p15	0.294619	1.13412e-11	8.9493e-11
	CHST12	7p22.3	0.29458	1.14162e-11	9.00495e-11
	AIFM3	22q11.21	0.294567	1.14413e-11	9.02121e-11
	DUS1L	17q25.3	0.294538	1.14974e-11	9.06189e-11
	LIF	22q12.2	0.294495	1.15796e-11	9.11946e-11
	PTK6	20q13.33	0.294475	1.16178e-11	9.14603e-11
	MAD1L1	7p22.3	0.294394	1.17772e-11	9.26419e-11
	ABCC6P1	16p12.3	0.294363	1.18377e-11	9.30813e-11
	YBX1	1p34.2	0.294267	1.20287e-11	9.45091e-11
	TSKS	19q13.33	0.294134	1.22995e-11	9.65615e-11
	CORO1B	11q13.2	0.293871	1.28511e-11	1.00734e-10
	AP1B1	22q12.2	0.29386	1.28741e-11	1.00875e-10
	CALR	19p13.13	0.293756	1.30998e-11	1.02603e-10
	CLTB	5q35.2	0.29375	1.31115e-11	1.02654e-10
	NPFF	12q13.13	0.293739	1.31352e-11	1.028e-10
	EPOP	17q12	0.293672	1.32838e-11	1.03922e-10
	TRMT2A	22q11.21	0.29349	1.36925e-11	1.07078e-10
	LANCL3	Xp21.1	0.293435	1.3818e-11	1.08018e-10
	PTPN2	18p11.21	0.293419	1.38553e-11	1.08267e-10
	KCNQ5	6q13	0.293362	1.39866e-11	1.09251e-10
	PSMD13	11p15.5	0.293264	1.42168e-11	1.11005e-10
	RTEL1	20q13.33	0.293178	1.44212e-11	1.12513e-10
	DPRXP4	17q11.2	0.293083	1.46518e-11	1.14268e-10
	ANXA2R	5p12	0.293074	1.46717e-11	1.14379e-10
	GTPBP2	6p21.1	0.293003	1.48461e-11	1.15648e-10
	ACTA2	10q23.31	0.29289	1.51288e-11	1.1776e-10
	TEDC1	14q32.33	0.292777	1.54145e-11	1.19937e-10
	SIL1	5q31.2	0.292736	1.55197e-11	1.20708e-10
	LBP	20q11.23	0.292705	1.56001e-11	1.21287e-10
	PDE4B	1p31.3	0.292683	1.56568e-11	1.2168e-10
	INPP5B	1p34.3	0.29253	1.60596e-11	1.24714e-10
	PLEKHN1	1p36.33	0.292494	1.61563e-11	1.25416e-10
	CD79B	17q23.3	0.292206	1.69454e-11	1.31338e-10
	MTMR14	3p25.3	0.292183	1.70101e-11	1.31789e-10
	ATAD2	8q24.13	0.292109	1.72186e-11	1.33352e-10
	DND1	5q31.3	0.292078	1.73088e-11	1.33999e-10
	KCNK13	14q32.11	0.291935	1.77203e-11	1.37079e-10
	ENPP6	4q35.1	0.291901	1.78205e-11	1.37802e-10
	KIRREL3	11q24.2	0.291853	1.79639e-11	1.38857e-10
	ITGB1BP2	Xq13.1	0.291543	1.8907e-11	1.45922e-10
	ASB16-AS1	17q21.31	0.291327	1.95945e-11	1.51053e-10
	APBA3	19p13.3	0.291257	1.98224e-11	1.52693e-10
	PLXDC1	17q12	0.291222	1.99369e-11	1.53516e-10
	POC1A	3p21.2	0.291197	2.0018e-11	1.54081e-10
	GFUS	8q24.3	0.29069	2.17622e-11	1.66993e-10
	COPS7B	2q37.1	0.290645	2.19248e-11	1.68177e-10
	AP2S1	19q13.32	0.290629	2.19833e-11	1.68496e-10
	TRIM31	6p22.1	0.290571	2.2195e-11	1.69989e-10
	DCLRE1B	1p13.2	0.290521	2.23752e-11	1.71304e-10
	PACS1	11q13.1-q13.2	0.290508	2.24264e-11	1.71631e-10
	ZC3H4	19q13.32	0.290418	2.27588e-11	1.74108e-10
	NLGN3	Xq13.1	0.290302	2.31989e-11	1.77407e-10
	SDF2L1	22q11.21	0.290254	2.33803e-11	1.78726e-10
	DDHD1	14q22.1	0.290216	2.35281e-11	1.79787e-10
	CMAHP	6p22.3	0.290202	2.35821e-11	1.80131e-10
	PDIA5	3q21.1	0.290191	2.36249e-11	1.80389e-10
	MRTFA	22q13.1-q13.2	0.290066	2.41142e-11	1.83986e-10
	C6ORF118	6q27	0.290056	2.41545e-11	1.84222e-10
	RASGRF1	15q25.1	0.290014	2.43225e-11	1.85433e-10
	GMPPA	2q35	0.290003	2.43633e-11	1.85674e-10
	TIAM2	6q25.2-q25.3	0.289952	2.45678e-11	1.87091e-10
	RTKN2	10q21.2	0.289929	2.46621e-11	1.87727e-10
	ST6GALNAC5	1p31.1	0.289914	2.47244e-11	1.87997e-10
	CAPN12	19q13.2	0.289772	2.53065e-11	1.92278e-10
[truncated: 18,053 more rows]

## Sheet: Supp Table 3
	Supplementary Table 3: RCC TMA descriptive statistics
		n (%) or median (95% confidence interval)
		YTMA-166	YTMA-528
	# of Patients	55	51
	# of Tissue specimes+	68	73
	Age, years (at biopsy date)	58.5 (51.0, 62.0)	60.1 (57.3, 62.4)
	Sex - male	32 (58)	40 (78)
	Histology:^
	ccRCC	44 (96)	46 (90)
	nccRCC	2 (4)	5 (10)
	IMDC score:
	Favorable	-	6 (12)
	Intermediate	-	22 (43)
	Poor	-	9 (18)
	Unknown	-	14 (27)
	Nephrectomy - yes	-	45 (88)
	Primary tumor size (cm)	6.75 (4.5, 8.0)	9.5 (7.5, 12.8)
	Specimen Location:
	Primary	34 (50)	27 (37)
	Metastatic - brain	0 (0)	18 (25)
	Metastatic - lung	14 (21)	11 (15)
	Metastatic - bone	4 (6)	10 (14)
	Metastatic - other	16 (24)	7 (10)
	de novo brain metastases - yes	-	11 (22)
	Received immunotherapy - yes	0 (0)	37 (73)
	1st line	-	23 (62)#
	2nd line	-	8 (22)#
	3rd line or later	-	6 (16)#
	Immunotherapy regimen:
	anti-PD-1/L1 containing regimen:	-	34 (92)#
	anti-PD-1 + anti-CTLA-4*	-	9 (24)#
	anti-PD-1/L1 + other**	-	6 (16)#
	single-agent anti-PD-1/L1***	-	19 (51)#
	other immunotherapy****	-	3 (8)#
	Specimen collection timing#:	-
	Pre-immunotherapy only	-	20 (54)#
	Post-immunotherapy only	-	10 (27)#
	Both pre- and post-immunotherapy	-	7 (19)#
	+ The number of tissue specimens exceeds the number of patients because a patient could have multiple different tissue specimens included; ^ The total may not sum to the total number of patients due to missing information for some patients/tissue specimens; *All patients received ipilimumab plus nivolumab; **3 patients received atezolizumab. Other agents with anti-PD-1/L1: bevacizumab; NKTR-214; …
	ccRCC = clear cell RCC; nccRCC = non-clear cell RCC; IMDC = Internation Metastatic RCC Database Consortium

## Sheet: Supp Table 4
	Supplementary Table 4: ELISA RCC patients descriptive statistics
		n (%) or median (95% confidence interval)
		RCC ELISA patients
	# of Patients - Total	21
	# - IL-18BP ELISA*	17
	# - IL-18 ELISA	21
	Age, years (at treatment)	69.6 (61.1, 78.4)
	Sex - male	15 (71)
	Histology:
	ccRCC	18 (86)
	nccRCC	3 (14)
	IMDC score:
	Favorable	2 (10)
	Intermediate	11 (52)
	Poor	5 (24)
	Unknown	3 (14)
	Nephrectomy - yes	14 (67)
	Ipilimumab + nivolumab treatment	21 (100)
	Best overall response:
	CR	2 (10)
	PR	9 (43)
	SD	3 (14)
	PD	7 (33)
	Progression - yes	12 (57)
	Progression free survival (days)**	284 (89, 431)
	Alive - yes	16 (76)
	On treatment timepoint - C3***	19 (90)
	* IL-18BP ELISA values were out of range of the standard curve for 4 patients and were excluded from analysis; ** Median progression free survival length for 17 patients with IL-18BP ELISA only; *** On treatment sample collection between 10-12 weeks for 2 patients (between C4 and C5)
	ccRCC = clear cell RCC; nccRCC = non-clear cell RCC; IMDC = Internation Metastatic RCC Database Consortium
	CR = complete response; PR = partial response; SD = stable disease; PD = progressive disease
