# Supplementary material for: Decoy-resistant IL-18 reshapes the tumor microenvironment and enhances rejection by anti–CTLA-4 in renal cell carcinoma
Source: JCI Insight. 2024 Nov 19;10(1):e184545. doi: 10.1172/jci.insight.184545 (PMC11721305; doi:10.1172/jci.insight.184545)
Supplement: Supporting data values [file jciinsight-10-184545-s165.xlsx]

## Sheet: Figure 1A
	log2(median normalized TPM)
Cancer_Type	IL18R1	IL18BP
Adrenocortical Carcinoma	4.30794	7.77802
Bladder Cancer	5.63448	8.06237
Breast Cancer	5.35593	7.88782
Cervical Cancer	6.0629	8.0457
Cholangiocarcinoma	6.0408	8.52087
Colorectal Cancer	5.45345	7.85455
Endometrial Cancer	5.82751	8.31271
Esophagogastric Cancer	7.07756	8.62704
Glioblastoma	3.24452	8.71785
Glioma	3.07908	8.26306
Head and Neck Cancer	6.19277	8.05181
Hepatobiliary Cancer	6.21552	8.2176
Leukemia	6.58113	8.90702
Mature B-Cell Neoplasms	6.62487	10.0112
Melanoma	4.02996	8.43755
Miscellaneous Neuroepithelial Tumor	3.96704	8.48845
Non-Seminomatous Germ Cell Tumor	5.55358	8.7275
Non-Small Cell Lung Cancer	6.29484	8.60359
Ocular Melanoma	2.43427	7.63774
Ovarian Epithelial Tumor	5.76712	8.27963
Pancreatic Cancer	7.00259	8.42074
Pheochromocytoma	3.33651	8.94299
Pleural Mesothelioma	6.13245	9.33548
Prostate Cancer	5.01668	7.93324
Renal Clear Cell Carcinoma	7.62253	9.41423
Renal Non-Clear Cell Carcinoma	6.06893	8.11942
Sarcoma	5.71233	8.15396
Seminoma	5.75183	10.1332
Thymic Epithelial Tumor	5.78988	8.04005
Thyroid Cancer	6.07929	7.69069

## Sheet: Figure 1B
	IL18R1					IL18BP
	Sample Id	Cancer Type Detailed	IL18R1: mRNA expression z-scores relative to normal samples (log RNA Seq V2 RSEM)			Sample Id	Cancer Type Detailed	IL18BP: mRNA expression z-scores relative to normal samples (log RNA Seq V2 RSEM)
	TCGA-KL-8323-01	Chromophobe Renal Cell Carcinoma	-6.3687			TCGA-KL-8323-01	Chromophobe Renal Cell Carcinoma	-0.7713
	TCGA-KL-8324-01	Chromophobe Renal Cell Carcinoma	-6.1816			TCGA-KL-8324-01	Chromophobe Renal Cell Carcinoma	0.5587
	TCGA-KL-8325-01	Chromophobe Renal Cell Carcinoma	-7.5185			TCGA-KL-8325-01	Chromophobe Renal Cell Carcinoma	-3.0493
	TCGA-KL-8326-01	Chromophobe Renal Cell Carcinoma	-3.8027			TCGA-KL-8326-01	Chromophobe Renal Cell Carcinoma	-2.0176
	TCGA-KL-8327-01	Chromophobe Renal Cell Carcinoma	-11.1865			TCGA-KL-8327-01	Chromophobe Renal Cell Carcinoma	3.4754
	TCGA-KL-8328-01	Chromophobe Renal Cell Carcinoma	-8.9171			TCGA-KL-8328-01	Chromophobe Renal Cell Carcinoma	-2.6789
	TCGA-KL-8329-01	Chromophobe Renal Cell Carcinoma	-3.7128			TCGA-KL-8329-01	Chromophobe Renal Cell Carcinoma	0.838
	TCGA-KL-8330-01	Chromophobe Renal Cell Carcinoma	-7.5611			TCGA-KL-8330-01	Chromophobe Renal Cell Carcinoma	-0.6826
	TCGA-KL-8331-01	Chromophobe Renal Cell Carcinoma	-4.6912			TCGA-KL-8331-01	Chromophobe Renal Cell Carcinoma	-0.9494
	TCGA-KL-8332-01	Chromophobe Renal Cell Carcinoma	-4.9807			TCGA-KL-8332-01	Chromophobe Renal Cell Carcinoma	0.3128
	TCGA-KL-8333-01	Chromophobe Renal Cell Carcinoma	-0.428			TCGA-KL-8333-01	Chromophobe Renal Cell Carcinoma	0.3219
	TCGA-KL-8334-01	Chromophobe Renal Cell Carcinoma	-3.5701			TCGA-KL-8334-01	Chromophobe Renal Cell Carcinoma	-0.5502
	TCGA-KL-8335-01	Chromophobe Renal Cell Carcinoma	0.0168			TCGA-KL-8335-01	Chromophobe Renal Cell Carcinoma	-0.7352
	TCGA-KL-8336-01	Chromophobe Renal Cell Carcinoma	-4.2112			TCGA-KL-8336-01	Chromophobe Renal Cell Carcinoma	0.5318
	TCGA-KL-8337-01	Chromophobe Renal Cell Carcinoma	-4.3764			TCGA-KL-8337-01	Chromophobe Renal Cell Carcinoma	-1.5342
	TCGA-KL-8338-01	Chromophobe Renal Cell Carcinoma	-7.6433			TCGA-KL-8338-01	Chromophobe Renal Cell Carcinoma	0.2148
	TCGA-KL-8339-01	Chromophobe Renal Cell Carcinoma	-4.4349			TCGA-KL-8339-01	Chromophobe Renal Cell Carcinoma	-2.5333
	TCGA-KL-8340-01	Chromophobe Renal Cell Carcinoma	-6.8274			TCGA-KL-8340-01	Chromophobe Renal Cell Carcinoma	-1.0811
	TCGA-KL-8341-01	Chromophobe Renal Cell Carcinoma	-8.8702			TCGA-KL-8341-01	Chromophobe Renal Cell Carcinoma	-4.4477
	TCGA-KL-8342-01	Chromophobe Renal Cell Carcinoma	-2.0247			TCGA-KL-8342-01	Chromophobe Renal Cell Carcinoma	0.9141
	TCGA-KL-8343-01	Chromophobe Renal Cell Carcinoma	-3.6748			TCGA-KL-8343-01	Chromophobe Renal Cell Carcinoma	-2.4108
	TCGA-KL-8344-01	Chromophobe Renal Cell Carcinoma	-5.823			TCGA-KL-8344-01	Chromophobe Renal Cell Carcinoma	-0.6113
	TCGA-KL-8345-01	Chromophobe Renal Cell Carcinoma	-6.4322			TCGA-KL-8345-01	Chromophobe Renal Cell Carcinoma	-3.5108
	TCGA-KL-8346-01	Chromophobe Renal Cell Carcinoma	-7.515			TCGA-KL-8346-01	Chromophobe Renal Cell Carcinoma	-1.258
	TCGA-KM-8438-01	Chromophobe Renal Cell Carcinoma	-6.9948			TCGA-KM-8438-01	Chromophobe Renal Cell Carcinoma	0.5467
	TCGA-KM-8439-01	Chromophobe Renal Cell Carcinoma	-3.0699			TCGA-KM-8439-01	Chromophobe Renal Cell Carcinoma	-1.9644
	TCGA-KM-8440-01	Chromophobe Renal Cell Carcinoma	-7.7553			TCGA-KM-8440-01	Chromophobe Renal Cell Carcinoma	-1.519
	TCGA-KM-8441-01	Chromophobe Renal Cell Carcinoma	-2.794			TCGA-KM-8441-01	Chromophobe Renal Cell Carcinoma	-0.8787
	TCGA-KM-8442-01	Chromophobe Renal Cell Carcinoma	-4.9007			TCGA-KM-8442-01	Chromophobe Renal Cell Carcinoma	-1.1011
	TCGA-KM-8443-01	Chromophobe Renal Cell Carcinoma	-8.2168			TCGA-KM-8443-01	Chromophobe Renal Cell Carcinoma	-2.5243
	TCGA-KM-8476-01	Chromophobe Renal Cell Carcinoma	-5.4932			TCGA-KM-8476-01	Chromophobe Renal Cell Carcinoma	1.3828
	TCGA-KM-8477-01	Chromophobe Renal Cell Carcinoma	-2.9966			TCGA-KM-8477-01	Chromophobe Renal Cell Carcinoma	-3.1054
	TCGA-KM-8639-01	Chromophobe Renal Cell Carcinoma	-2.7121			TCGA-KM-8639-01	Chromophobe Renal Cell Carcinoma	-2.3302
	TCGA-KN-8418-01	Chromophobe Renal Cell Carcinoma	-6.7208			TCGA-KN-8418-01	Chromophobe Renal Cell Carcinoma	-1.4061
	TCGA-KN-8419-01	Chromophobe Renal Cell Carcinoma	-3.514			TCGA-KN-8419-01	Chromophobe Renal Cell Carcinoma	-0.2141
	TCGA-KN-8421-01	Chromophobe Renal Cell Carcinoma	-3.6766			TCGA-KN-8421-01	Chromophobe Renal Cell Carcinoma	-0.904
	TCGA-KN-8422-01	Chromophobe Renal Cell Carcinoma	-4.4565			TCGA-KN-8422-01	Chromophobe Renal Cell Carcinoma	-1.6924
	TCGA-KN-8423-01	Chromophobe Renal Cell Carcinoma	-5.2963			TCGA-KN-8423-01	Chromophobe Renal Cell Carcinoma	-0.6766
	TCGA-KN-8424-01	Chromophobe Renal Cell Carcinoma	-1.1457			TCGA-KN-8424-01	Chromophobe Renal Cell Carcinoma	-0.0213
	TCGA-KN-8425-01	Chromophobe Renal Cell Carcinoma	-4.8195			TCGA-KN-8425-01	Chromophobe Renal Cell Carcinoma	1.0454
	TCGA-KN-8426-01	Chromophobe Renal Cell Carcinoma	-3.6555			TCGA-KN-8426-01	Chromophobe Renal Cell Carcinoma	0.201
	TCGA-KN-8427-01	Chromophobe Renal Cell Carcinoma	-2.1146			TCGA-KN-8427-01	Chromophobe Renal Cell Carcinoma	-2.0255
	TCGA-KN-8428-01	Chromophobe Renal Cell Carcinoma	0.9353			TCGA-KN-8428-01	Chromophobe Renal Cell Carcinoma	-0.6616
	TCGA-KN-8429-01	Chromophobe Renal Cell Carcinoma	-5.1326			TCGA-KN-8429-01	Chromophobe Renal Cell Carcinoma	-0.7676
	TCGA-KN-8431-01	Chromophobe Renal Cell Carcinoma	-6.6575			TCGA-KN-8431-01	Chromophobe Renal Cell Carcinoma	-0.3843
	TCGA-KN-8432-01	Chromophobe Renal Cell Carcinoma	-2.9625			TCGA-KN-8432-01	Chromophobe Renal Cell Carcinoma	-1.0525
	TCGA-KN-8433-01	Chromophobe Renal Cell Carcinoma	-4.1874			TCGA-KN-8433-01	Chromophobe Renal Cell Carcinoma	1.2741
	TCGA-KN-8434-01	Chromophobe Renal Cell Carcinoma	-3.0887			TCGA-KN-8434-01	Chromophobe Renal Cell Carcinoma	0.6699
	TCGA-KN-8435-01	Chromophobe Renal Cell Carcinoma	-6.3605			TCGA-KN-8435-01	Chromophobe Renal Cell Carcinoma	-1.8357
	TCGA-KN-8436-01	Chromophobe Renal Cell Carcinoma	-5.5497			TCGA-KN-8436-01	Chromophobe Renal Cell Carcinoma	-2.5963
	TCGA-KN-8437-01	Chromophobe Renal Cell Carcinoma	-2.858			TCGA-KN-8437-01	Chromophobe Renal Cell Carcinoma	-2.1402
	TCGA-KO-8403-01	Chromophobe Renal Cell Carcinoma	-2.8774			TCGA-KO-8403-01	Chromophobe Renal Cell Carcinoma	0.8409
	TCGA-KO-8404-01	Chromophobe Renal Cell Carcinoma	1.3721			TCGA-KO-8404-01	Chromophobe Renal Cell Carcinoma	-0.0321
	TCGA-KO-8405-01	Chromophobe Renal Cell Carcinoma	-1.5053			TCGA-KO-8405-01	Chromophobe Renal Cell Carcinoma	3.4389
	TCGA-KO-8406-01	Chromophobe Renal Cell Carcinoma	-5.5836			TCGA-KO-8406-01	Chromophobe Renal Cell Carcinoma	-0.8447
	TCGA-KO-8407-01	Chromophobe Renal Cell Carcinoma	-1.8116			TCGA-KO-8407-01	Chromophobe Renal Cell Carcinoma	0.9315
	TCGA-KO-8408-01	Chromophobe Renal Cell Carcinoma	-4.9407			TCGA-KO-8408-01	Chromophobe Renal Cell Carcinoma	0.5764
	TCGA-KO-8409-01	Chromophobe Renal Cell Carcinoma	-4.0531			TCGA-KO-8409-01	Chromophobe Renal Cell Carcinoma	1.0933
	TCGA-KO-8410-01	Chromophobe Renal Cell Carcinoma	-1.1645			TCGA-KO-8410-01	Chromophobe Renal Cell Carcinoma	0.7404
	TCGA-KO-8411-01	Chromophobe Renal Cell Carcinoma	-5.29			TCGA-KO-8411-01	Chromophobe Renal Cell Carcinoma	-2.0748
	TCGA-KO-8413-01	Chromophobe Renal Cell Carcinoma	-2.5754			TCGA-KO-8413-01	Chromophobe Renal Cell Carcinoma	0.9814
	TCGA-KO-8414-01	Chromophobe Renal Cell Carcinoma	-3.8523			TCGA-KO-8414-01	Chromophobe Renal Cell Carcinoma	0.9917
	TCGA-KO-8415-01	Chromophobe Renal Cell Carcinoma	-5.5212			TCGA-KO-8415-01	Chromophobe Renal Cell Carcinoma	2.7491
	TCGA-KO-8416-01	Chromophobe Renal Cell Carcinoma	-4.2805			TCGA-KO-8416-01	Chromophobe Renal Cell Carcinoma	0.6886
	TCGA-KO-8417-01	Chromophobe Renal Cell Carcinoma	-4.1898			TCGA-KO-8417-01	Chromophobe Renal Cell Carcinoma	-1.7613
	TCGA-2K-A9WE-01	Papillary Renal Cell Carcinoma	1.5634			TCGA-2K-A9WE-01	Papillary Renal Cell Carcinoma	5.4973
	TCGA-2Z-A9J1-01	Papillary Renal Cell Carcinoma	0.608			TCGA-2Z-A9J1-01	Papillary Renal Cell Carcinoma	0.9422
	TCGA-2Z-A9J2-01	Papillary Renal Cell Carcinoma	-3.6045			TCGA-2Z-A9J2-01	Papillary Renal Cell Carcinoma	-0.8834
	TCGA-2Z-A9J3-01	Papillary Renal Cell Carcinoma	1.7229			TCGA-2Z-A9J3-01	Papillary Renal Cell Carcinoma	-1.854
	TCGA-2Z-A9J5-01	Papillary Renal Cell Carcinoma	0.2856			TCGA-2Z-A9J5-01	Papillary Renal Cell Carcinoma	3.9719
	TCGA-2Z-A9J6-01	Papillary Renal Cell Carcinoma	0.5563			TCGA-2Z-A9J6-01	Papillary Renal Cell Carcinoma	0.9273
	TCGA-2Z-A9J7-01	Papillary Renal Cell Carcinoma	0.2369			TCGA-2Z-A9J7-01	Papillary Renal Cell Carcinoma	-2.1516
	TCGA-2Z-A9J8-01	Papillary Renal Cell Carcinoma	2.8288			TCGA-2Z-A9J8-01	Papillary Renal Cell Carcinoma	0.2595
	TCGA-2Z-A9J9-01	Papillary Renal Cell Carcinoma	-1.2899			TCGA-2Z-A9J9-01	Papillary Renal Cell Carcinoma	1.2794
	TCGA-2Z-A9JD-01	Papillary Renal Cell Carcinoma	-2.0111			TCGA-2Z-A9JD-01	Papillary Renal Cell Carcinoma	-4.4612
	TCGA-2Z-A9JE-01	Papillary Renal Cell Carcinoma	-2.2549			TCGA-2Z-A9JE-01	Papillary Renal Cell Carcinoma	-1.3326
	TCGA-2Z-A9JG-01	Papillary Renal Cell Carcinoma	2.2908			TCGA-2Z-A9JG-01	Papillary Renal Cell Carcinoma	-1.459
	TCGA-2Z-A9JI-01	Papillary Renal Cell Carcinoma	4.7439			TCGA-2Z-A9JI-01	Papillary Renal Cell Carcinoma	0.1263
	TCGA-2Z-A9JJ-01	Papillary Renal Cell Carcinoma	1.6629			TCGA-2Z-A9JJ-01	Papillary Renal Cell Carcinoma	-0.1572
	TCGA-2Z-A9JK-01	Papillary Renal Cell Carcinoma	2.2556			TCGA-2Z-A9JK-01	Papillary Renal Cell Carcinoma	2.0963
	TCGA-2Z-A9JL-01	Papillary Renal Cell Carcinoma	2.5362			TCGA-2Z-A9JL-01	Papillary Renal Cell Carcinoma	1.7605
	TCGA-2Z-A9JM-01	Papillary Renal Cell Carcinoma	2.6136			TCGA-2Z-A9JM-01	Papillary Renal Cell Carcinoma	0.7097
	TCGA-2Z-A9JN-01	Papillary Renal Cell Carcinoma	-2.4862			TCGA-2Z-A9JN-01	Papillary Renal Cell Carcinoma	-1.9884
	TCGA-2Z-A9JO-01	Papillary Renal Cell Carcinoma	-2.0945			TCGA-2Z-A9JO-01	Papillary Renal Cell Carcinoma	-1.7308
	TCGA-2Z-A9JP-01	Papillary Renal Cell Carcinoma	-4.1972			TCGA-2Z-A9JP-01	Papillary Renal Cell Carcinoma	0.7145
	TCGA-2Z-A9JQ-01	Papillary Renal Cell Carcinoma	-1.8016			TCGA-2Z-A9JQ-01	Papillary Renal Cell Carcinoma	-0.6347
	TCGA-2Z-A9JR-01	Papillary Renal Cell Carcinoma	2.1778			TCGA-2Z-A9JR-01	Papillary Renal Cell Carcinoma	0.3887
	TCGA-2Z-A9JS-01	Papillary Renal Cell Carcinoma	2.6228			TCGA-2Z-A9JS-01	Papillary Renal Cell Carcinoma	-0.6553
	TCGA-2Z-A9JT-01	Papillary Renal Cell Carcinoma	-2.1291			TCGA-2Z-A9JT-01	Papillary Renal Cell Carcinoma	2.6175
	TCGA-4A-A93W-01	Papillary Renal Cell Carcinoma	-0.9097			TCGA-4A-A93W-01	Papillary Renal Cell Carcinoma	1.0066
	TCGA-4A-A93X-01	Papillary Renal Cell Carcinoma	-1.6785			TCGA-4A-A93X-01	Papillary Renal Cell Carcinoma	-3.4858
	TCGA-4A-A93Y-01	Papillary Renal Cell Carcinoma	-0.6263			TCGA-4A-A93Y-01	Papillary Renal Cell Carcinoma	5.8663
	TCGA-5P-A9JU-01	Papillary Renal Cell Carcinoma	4.0391			TCGA-5P-A9JU-01	Papillary Renal Cell Carcinoma	-0.8439
	TCGA-5P-A9JV-01	Papillary Renal Cell Carcinoma	1.7712			TCGA-5P-A9JV-01	Papillary Renal Cell Carcinoma	2.5229
	TCGA-5P-A9JW-01	Papillary Renal Cell Carcinoma	0.8992			TCGA-5P-A9JW-01	Papillary Renal Cell Carcinoma	1.1456
	TCGA-5P-A9JY-01	Papillary Renal Cell Carcinoma	-0.5985			TCGA-5P-A9JY-01	Papillary Renal Cell Carcinoma	0.754
	TCGA-5P-A9JZ-01	Papillary Renal Cell Carcinoma	-2.4416			TCGA-5P-A9JZ-01	Papillary Renal Cell Carcinoma	0.2474
	TCGA-5P-A9K0-01	Papillary Renal Cell Carcinoma	0.607			TCGA-5P-A9K0-01	Papillary Renal Cell Carcinoma	0.0658
	TCGA-5P-A9K2-01	Papillary Renal Cell Carcinoma	-0.8681			TCGA-5P-A9K2-01	Papillary Renal Cell Carcinoma	1.8421
	TCGA-5P-A9K3-01	Papillary Renal Cell Carcinoma	2.8588			TCGA-5P-A9K3-01	Papillary Renal Cell Carcinoma	-0.129
	TCGA-5P-A9K4-01	Papillary Renal Cell Carcinoma	2.5225			TCGA-5P-A9K4-01	Papillary Renal Cell Carcinoma	-1.2883
	TCGA-5P-A9K6-01	Papillary Renal Cell Carcinoma	0.0742			TCGA-5P-A9K6-01	Papillary Renal Cell Carcinoma	0.7742
	TCGA-5P-A9K8-01	Papillary Renal Cell Carcinoma	-2.105			TCGA-5P-A9K8-01	Papillary Renal Cell Carcinoma	-2.7251
	TCGA-5P-A9K9-01	Papillary Renal Cell Carcinoma	-1.596			TCGA-5P-A9K9-01	Papillary Renal Cell Carcinoma	-0.9419
	TCGA-5P-A9KA-01	Papillary Renal Cell Carcinoma	2.8181			TCGA-5P-A9KA-01	Papillary Renal Cell Carcinoma	1.2407
	TCGA-5P-A9KC-01	Papillary Renal Cell Carcinoma	3.3948			TCGA-5P-A9KC-01	Papillary Renal Cell Carcinoma	0.523
	TCGA-5P-A9KE-01	Papillary Renal Cell Carcinoma	1.5324			TCGA-5P-A9KE-01	Papillary Renal Cell Carcinoma	-1.2712
	TCGA-5P-A9KH-01	Papillary Renal Cell Carcinoma	-4.674			TCGA-5P-A9KH-01	Papillary Renal Cell Carcinoma	-0.5418
	TCGA-A4-7286-01	Papillary Renal Cell Carcinoma	-1.8533			TCGA-A4-7286-01	Papillary Renal Cell Carcinoma	1.6084
	TCGA-A4-7287-01	Papillary Renal Cell Carcinoma	0.3991			TCGA-A4-7287-01	Papillary Renal Cell Carcinoma	0.411
	TCGA-A4-7288-01	Papillary Renal Cell Carcinoma	-0.1419			TCGA-A4-7288-01	Papillary Renal Cell Carcinoma	-3.965
	TCGA-A4-7583-01	Papillary Renal Cell Carcinoma	4.8468			TCGA-A4-7583-01	Papillary Renal Cell Carcinoma	1.6542
	TCGA-A4-7584-01	Papillary Renal Cell Carcinoma	3.1583			TCGA-A4-7584-01	Papillary Renal Cell Carcinoma	-1.8303
	TCGA-A4-7585-01	Papillary Renal Cell Carcinoma	2.133			TCGA-A4-7585-01	Papillary Renal Cell Carcinoma	3.5001
	TCGA-A4-7732-01	Papillary Renal Cell Carcinoma	3.9337			TCGA-A4-7732-01	Papillary Renal Cell Carcinoma	0.4212
	TCGA-A4-7734-01	Papillary Renal Cell Carcinoma	0.8153			TCGA-A4-7734-01	Papillary Renal Cell Carcinoma	-1.102
	TCGA-A4-7828-01	Papillary Renal Cell Carcinoma	-0.563			TCGA-A4-7828-01	Papillary Renal Cell Carcinoma	2.4202
	TCGA-A4-7915-01	Papillary Renal Cell Carcinoma	3.0211			TCGA-A4-7915-01	Papillary Renal Cell Carcinoma	3.4414
	TCGA-A4-7996-01	Papillary Renal Cell Carcinoma	3.538			TCGA-A4-7996-01	Papillary Renal Cell Carcinoma	-0.1955
	TCGA-A4-7997-01	Papillary Renal Cell Carcinoma	2.6717			TCGA-A4-7997-01	Papillary Renal Cell Carcinoma	-0.4912
	TCGA-A4-8098-01	Papillary Renal Cell Carcinoma	0.9793			TCGA-A4-8098-01	Papillary Renal Cell Carcinoma	1.6216
	TCGA-A4-8310-01	Papillary Renal Cell Carcinoma	-1.2861			TCGA-A4-8310-01	Papillary Renal Cell Carcinoma	-2.7232
	TCGA-A4-8311-01	Papillary Renal Cell Carcinoma	0.7514			TCGA-A4-8311-01	Papillary Renal Cell Carcinoma	0.1552
	TCGA-A4-8312-01	Papillary Renal Cell Carcinoma	-3.1747			TCGA-A4-8312-01	Papillary Renal Cell Carcinoma	-1.4779
	TCGA-A4-8515-01	Papillary Renal Cell Carcinoma	4.4228			TCGA-A4-8515-01	Papillary Renal Cell Carcinoma	-3.5388
	TCGA-A4-8516-01	Papillary Renal Cell Carcinoma	1.8229			TCGA-A4-8516-01	Papillary Renal Cell Carcinoma	0.5353
	TCGA-A4-8517-01	Papillary Renal Cell Carcinoma	-0.4312			TCGA-A4-8517-01	Papillary Renal Cell Carcinoma	-0.6973
	TCGA-A4-8518-01	Papillary Renal Cell Carcinoma	-2.1052			TCGA-A4-8518-01	Papillary Renal Cell Carcinoma	-2.464
	TCGA-A4-8630-01	Papillary Renal Cell Carcinoma	-4.967			TCGA-A4-8630-01	Papillary Renal Cell Carcinoma	-0.6881
	TCGA-A4-A48D-01	Papillary Renal Cell Carcinoma	0.8263			TCGA-A4-A48D-01	Papillary Renal Cell Carcinoma	2.4768
	TCGA-A4-A4ZT-01	Papillary Renal Cell Carcinoma	4.0569			TCGA-A4-A4ZT-01	Papillary Renal Cell Carcinoma	-0.1876
	TCGA-A4-A57E-01	Papillary Renal Cell Carcinoma	3.4142			TCGA-A4-A57E-01	Papillary Renal Cell Carcinoma	-1.0355
	TCGA-A4-A5DU-01	Papillary Renal Cell Carcinoma	1.4819			TCGA-A4-A5DU-01	Papillary Renal Cell Carcinoma	0.2403
	TCGA-A4-A5XZ-01	Papillary Renal Cell Carcinoma	3.1392			TCGA-A4-A5XZ-01	Papillary Renal Cell Carcinoma	0.2049
	TCGA-A4-A5Y0-01	Papillary Renal Cell Carcinoma	-4.3465			TCGA-A4-A5Y0-01	Papillary Renal Cell Carcinoma	-3.7603
	TCGA-A4-A5Y1-01	Papillary Renal Cell Carcinoma	-0.4449			TCGA-A4-A5Y1-01	Papillary Renal Cell Carcinoma	-0.3779
	TCGA-A4-A6HP-01	Papillary Renal Cell Carcinoma	2.6999			TCGA-A4-A6HP-01	Papillary Renal Cell Carcinoma	-0.2351
	TCGA-A4-A772-01	Papillary Renal Cell Carcinoma	1.3794			TCGA-A4-A772-01	Papillary Renal Cell Carcinoma	0.7269
	TCGA-A4-A7UZ-01	Papillary Renal Cell Carcinoma	4.2685			TCGA-A4-A7UZ-01	Papillary Renal Cell Carcinoma	2.0766
	TCGA-AL-3466-01	Papillary Renal Cell Carcinoma	2.9206			TCGA-AL-3466-01	Papillary Renal Cell Carcinoma	1.1478
	TCGA-AL-3467-01	Papillary Renal Cell Carcinoma	-0.5049			TCGA-AL-3467-01	Papillary Renal Cell Carcinoma	-0.0895
	TCGA-AL-3471-01	Papillary Renal Cell Carcinoma	1.5668			TCGA-AL-3471-01	Papillary Renal Cell Carcinoma	2.5865
	TCGA-AL-3472-01	Papillary Renal Cell Carcinoma	2.2619			TCGA-AL-3472-01	Papillary Renal Cell Carcinoma	0.5072
	TCGA-AL-3473-01	Papillary Renal Cell Carcinoma	3.8336			TCGA-AL-3473-01	Papillary Renal Cell Carcinoma	7.4999
	TCGA-AL-7173-01	Papillary Renal Cell Carcinoma	2.2223			TCGA-AL-7173-01	Papillary Renal Cell Carcinoma	1.1092
	TCGA-AT-A5NU-01	Papillary Renal Cell Carcinoma	0.8818			TCGA-AT-A5NU-01	Papillary Renal Cell Carcinoma	-0.0147
	TCGA-B1-5398-01	Papillary Renal Cell Carcinoma	0.4199			TCGA-B1-5398-01	Papillary Renal Cell Carcinoma	3.9115
	TCGA-B1-7332-01	Papillary Renal Cell Carcinoma	1.7704			TCGA-B1-7332-01	Papillary Renal Cell Carcinoma	0.114
	TCGA-B1-A47M-01	Papillary Renal Cell Carcinoma	1.0791			TCGA-B1-A47M-01	Papillary Renal Cell Carcinoma	-0.2771
	TCGA-B1-A47N-01	Papillary Renal Cell Carcinoma	2.9526			TCGA-B1-A47N-01	Papillary Renal Cell Carcinoma	1.7399
	TCGA-B1-A654-01	Papillary Renal Cell Carcinoma	-1.7789			TCGA-B1-A654-01	Papillary Renal Cell Carcinoma	0.9074
	TCGA-B1-A655-01	Papillary Renal Cell Carcinoma	0.277			TCGA-B1-A655-01	Papillary Renal Cell Carcinoma	-1.8398
	TCGA-B1-A656-01	Papillary Renal Cell Carcinoma	0.4752			TCGA-B1-A656-01	Papillary Renal Cell Carcinoma	6.0128
	TCGA-B1-A657-01	Papillary Renal Cell Carcinoma	2.8091			TCGA-B1-A657-01	Papillary Renal Cell Carcinoma	0.9557
	TCGA-B3-3925-01	Papillary Renal Cell Carcinoma	1.8572			TCGA-B3-3925-01	Papillary Renal Cell Carcinoma	0.533
	TCGA-B3-3926-01	Papillary Renal Cell Carcinoma	2.9413			TCGA-B3-3926-01	Papillary Renal Cell Carcinoma	2.8944
	TCGA-B3-4103-01	Papillary Renal Cell Carcinoma	0.3956			TCGA-B3-4103-01	Papillary Renal Cell Carcinoma	1.208
	TCGA-B3-4104-01	Papillary Renal Cell Carcinoma	-4.0205			TCGA-B3-4104-01	Papillary Renal Cell Carcinoma	0.0782
	TCGA-B3-8121-01	Papillary Renal Cell Carcinoma	2.1199			TCGA-B3-8121-01	Papillary Renal Cell Carcinoma	3.4818
	TCGA-B3-A6W5-01	Papillary Renal Cell Carcinoma	1.5395			TCGA-B3-A6W5-01	Papillary Renal Cell Carcinoma	-0.5502
	TCGA-B9-4113-01	Papillary Renal Cell Carcinoma	2.6775			TCGA-B9-4113-01	Papillary Renal Cell Carcinoma	1.5513
	TCGA-B9-4114-01	Papillary Renal Cell Carcinoma	1.7858			TCGA-B9-4114-01	Papillary Renal Cell Carcinoma	0.2968
	TCGA-B9-4115-01	Papillary Renal Cell Carcinoma	1.9883			TCGA-B9-4115-01	Papillary Renal Cell Carcinoma	0.6861
	TCGA-B9-4116-01	Papillary Renal Cell Carcinoma	2.6766			TCGA-B9-4116-01	Papillary Renal Cell Carcinoma	1.4627
	TCGA-B9-4117-01	Papillary Renal Cell Carcinoma	2.7045			TCGA-B9-4117-01	Papillary Renal Cell Carcinoma	2.445
	TCGA-B9-4617-01	Papillary Renal Cell Carcinoma	0.1976			TCGA-B9-4617-01	Papillary Renal Cell Carcinoma	-0.6007
	TCGA-B9-5155-01	Papillary Renal Cell Carcinoma	0.3823			TCGA-B9-5155-01	Papillary Renal Cell Carcinoma	-3.4766
	TCGA-B9-5156-01	Papillary Renal Cell Carcinoma	0.2735			TCGA-B9-5156-01	Papillary Renal Cell Carcinoma	0.7583
	TCGA-B9-7268-01	Papillary Renal Cell Carcinoma	-1.6294			TCGA-B9-7268-01	Papillary Renal Cell Carcinoma	-4.0788
	TCGA-B9-A44B-01	Papillary Renal Cell Carcinoma	-1.2163			TCGA-B9-A44B-01	Papillary Renal Cell Carcinoma	0.0801
	TCGA-B9-A5W7-01	Papillary Renal Cell Carcinoma	2.0243			TCGA-B9-A5W7-01	Papillary Renal Cell Carcinoma	-1.3497
	TCGA-B9-A5W8-01	Papillary Renal Cell Carcinoma	1.957			TCGA-B9-A5W8-01	Papillary Renal Cell Carcinoma	2.0983
	TCGA-B9-A5W9-01	Papillary Renal Cell Carcinoma	-3.1192			TCGA-B9-A5W9-01	Papillary Renal Cell Carcinoma	-3.6465
	TCGA-B9-A69E-01	Papillary Renal Cell Carcinoma	-0.2556			TCGA-B9-A69E-01	Papillary Renal Cell Carcinoma	1.6312
	TCGA-B9-A8YH-01	Papillary Renal Cell Carcinoma	2.5717			TCGA-B9-A8YH-01	Papillary Renal Cell Carcinoma	1.5903
	TCGA-B9-A8YI-01	Papillary Renal Cell Carcinoma	-4.272			TCGA-B9-A8YI-01	Papillary Renal Cell Carcinoma	-3.1329
	TCGA-BQ-5875-01	Papillary Renal Cell Carcinoma	-4.3904			TCGA-BQ-5875-01	Papillary Renal Cell Carcinoma	-4.09
	TCGA-BQ-5876-01	Papillary Renal Cell Carcinoma	2.7144			TCGA-BQ-5876-01	Papillary Renal Cell Carcinoma	-3.9204
	TCGA-BQ-5877-01	Papillary Renal Cell Carcinoma	3.6829			TCGA-BQ-5877-01	Papillary Renal Cell Carcinoma	-0.6519
	TCGA-BQ-5878-01	Papillary Renal Cell Carcinoma	-3.0105			TCGA-BQ-5878-01	Papillary Renal Cell Carcinoma	-2.644
	TCGA-BQ-5879-01	Papillary Renal Cell Carcinoma	-2.787			TCGA-BQ-5879-01	Papillary Renal Cell Carcinoma	-0.2106
	TCGA-BQ-5880-01	Papillary Renal Cell Carcinoma	1.5706			TCGA-BQ-5880-01	Papillary Renal Cell Carcinoma	1.9325
	TCGA-BQ-5881-01	Papillary Renal Cell Carcinoma	-4.497			TCGA-BQ-5881-01	Papillary Renal Cell Carcinoma	5.6793
	TCGA-BQ-5882-01	Papillary Renal Cell Carcinoma	2.9804			TCGA-BQ-5882-01	Papillary Renal Cell Carcinoma	0.5468
	TCGA-BQ-5883-01	Papillary Renal Cell Carcinoma	-3.5377			TCGA-BQ-5883-01	Papillary Renal Cell Carcinoma	-1.41
	TCGA-BQ-5884-01	Papillary Renal Cell Carcinoma	-3.698			TCGA-BQ-5884-01	Papillary Renal Cell Carcinoma	-0.3115
	TCGA-BQ-5885-01	Papillary Renal Cell Carcinoma	-2.7727			TCGA-BQ-5885-01	Papillary Renal Cell Carcinoma	2.5113
	TCGA-BQ-5886-01	Papillary Renal Cell Carcinoma	-1.3799			TCGA-BQ-5886-01	Papillary Renal Cell Carcinoma	-0.7908
	TCGA-BQ-5887-01	Papillary Renal Cell Carcinoma	-1.7005			TCGA-BQ-5887-01	Papillary Renal Cell Carcinoma	1.5108
	TCGA-BQ-5888-01	Papillary Renal Cell Carcinoma	-1.2765			TCGA-BQ-5888-01	Papillary Renal Cell Carcinoma	2.8516
	TCGA-BQ-5889-01	Papillary Renal Cell Carcinoma	2.5756			TCGA-BQ-5889-01	Papillary Renal Cell Carcinoma	4.904
	TCGA-BQ-5890-01	Papillary Renal Cell Carcinoma	-0.0253			TCGA-BQ-5890-01	Papillary Renal Cell Carcinoma	-0.3053
	TCGA-BQ-5891-01	Papillary Renal Cell Carcinoma	-0.4996			TCGA-BQ-5891-01	Papillary Renal Cell Carcinoma	-4.8542
	TCGA-BQ-5892-01	Papillary Renal Cell Carcinoma	3.1984			TCGA-BQ-5892-01	Papillary Renal Cell Carcinoma	2.7868
	TCGA-BQ-5893-01	Papillary Renal Cell Carcinoma	-2.654			TCGA-BQ-5893-01	Papillary Renal Cell Carcinoma	0.3307
	TCGA-BQ-5894-01	Papillary Renal Cell Carcinoma	-0.0005			TCGA-BQ-5894-01	Papillary Renal Cell Carcinoma	3.5137
	TCGA-BQ-7044-01	Papillary Renal Cell Carcinoma	-1.385			TCGA-BQ-7044-01	Papillary Renal Cell Carcinoma	-1.4366
	TCGA-BQ-7045-01	Papillary Renal Cell Carcinoma	-1.7949			TCGA-BQ-7045-01	Papillary Renal Cell Carcinoma	-0.3395
	TCGA-BQ-7046-01	Papillary Renal Cell Carcinoma	1.7574			TCGA-BQ-7046-01	Papillary Renal Cell Carcinoma	1.6236
	TCGA-BQ-7048-01	Papillary Renal Cell Carcinoma	-2.3989			TCGA-BQ-7048-01	Papillary Renal Cell Carcinoma	-0.0222
	TCGA-BQ-7050-01	Papillary Renal Cell Carcinoma	-2.3729			TCGA-BQ-7050-01	Papillary Renal Cell Carcinoma	-0.6471
	TCGA-BQ-7051-01	Papillary Renal Cell Carcinoma	0.1495			TCGA-BQ-7051-01	Papillary Renal Cell Carcinoma	-4.9744
	TCGA-BQ-7053-01	Papillary Renal Cell Carcinoma	-1.1375			TCGA-BQ-7053-01	Papillary Renal Cell Carcinoma	0.0288
	TCGA-BQ-7055-01	Papillary Renal Cell Carcinoma	-6.7766			TCGA-BQ-7055-01	Papillary Renal Cell Carcinoma	-1.9915
	TCGA-BQ-7058-01	Papillary Renal Cell Carcinoma	3.1102			TCGA-BQ-7058-01	Papillary Renal Cell Carcinoma	-0.4005
	TCGA-BQ-7059-01	Papillary Renal Cell Carcinoma	2.5402			TCGA-BQ-7059-01	Papillary Renal Cell Carcinoma	3.3977
	TCGA-BQ-7060-01	Papillary Renal Cell Carcinoma	0.0463			TCGA-BQ-7060-01	Papillary Renal Cell Carcinoma	-0.3491
	TCGA-BQ-7061-01	Papillary Renal Cell Carcinoma	1.4421			TCGA-BQ-7061-01	Papillary Renal Cell Carcinoma	-0.3389
	TCGA-BQ-7062-01	Papillary Renal Cell Carcinoma	1.6847			TCGA-BQ-7062-01	Papillary Renal Cell Carcinoma	4.6634
	TCGA-DW-5560-01	Papillary Renal Cell Carcinoma	-0.6762			TCGA-DW-5560-01	Papillary Renal Cell Carcinoma	2.5023
	TCGA-DW-5561-01	Papillary Renal Cell Carcinoma	2.5173			TCGA-DW-5561-01	Papillary Renal Cell Carcinoma	1.2613
	TCGA-DW-7834-01	Papillary Renal Cell Carcinoma	2.3439			TCGA-DW-7834-01	Papillary Renal Cell Carcinoma	3.3882
	TCGA-DW-7836-01	Papillary Renal Cell Carcinoma	-2.5963			TCGA-DW-7836-01	Papillary Renal Cell Carcinoma	-1.4015
	TCGA-DW-7837-01	Papillary Renal Cell Carcinoma	4.3523			TCGA-DW-7837-01	Papillary Renal Cell Carcinoma	0.2565
	TCGA-DW-7838-01	Papillary Renal Cell Carcinoma	2.2306			TCGA-DW-7838-01	Papillary Renal Cell Carcinoma	3.9139
	TCGA-DW-7839-01	Papillary Renal Cell Carcinoma	4.6689			TCGA-DW-7839-01	Papillary Renal Cell Carcinoma	-0.0523
	TCGA-DW-7840-01	Papillary Renal Cell Carcinoma	1.6892			TCGA-DW-7840-01	Papillary Renal Cell Carcinoma	-0.364
	TCGA-DW-7841-01	Papillary Renal Cell Carcinoma	4.2963			TCGA-DW-7841-01	Papillary Renal Cell Carcinoma	2.1511
	TCGA-DW-7842-01	Papillary Renal Cell Carcinoma	0.8864			TCGA-DW-7842-01	Papillary Renal Cell Carcinoma	-1.26
	TCGA-DW-7963-01	Papillary Renal Cell Carcinoma	0.5695			TCGA-DW-7963-01	Papillary Renal Cell Carcinoma	0.9395
	TCGA-DZ-6131-01	Papillary Renal Cell Carcinoma	-8.3792			TCGA-DZ-6131-01	Papillary Renal Cell Carcinoma	0.8046
	TCGA-DZ-6132-01	Papillary Renal Cell Carcinoma	0.3242			TCGA-DZ-6132-01	Papillary Renal Cell Carcinoma	3.1998
	TCGA-DZ-6133-01	Papillary Renal Cell Carcinoma	-0.0964			TCGA-DZ-6133-01	Papillary Renal Cell Carcinoma	-2.3328
	TCGA-DZ-6134-01	Papillary Renal Cell Carcinoma	0.2104			TCGA-DZ-6134-01	Papillary Renal Cell Carcinoma	2.6516
	TCGA-DZ-6135-01	Papillary Renal Cell Carcinoma	1.127			TCGA-DZ-6135-01	Papillary Renal Cell Carcinoma	0.7828
	TCGA-EV-5901-01	Papillary Renal Cell Carcinoma	0.6278			TCGA-EV-5901-01	Papillary Renal Cell Carcinoma	2.4152
	TCGA-EV-5902-01	Papillary Renal Cell Carcinoma	2.0799			TCGA-EV-5902-01	Papillary Renal Cell Carcinoma	-1.051
	TCGA-EV-5903-01	Papillary Renal Cell Carcinoma	2.6971			TCGA-EV-5903-01	Papillary Renal Cell Carcinoma	0.2132
	TCGA-F9-A4JJ-01	Papillary Renal Cell Carcinoma	-0.6297			TCGA-F9-A4JJ-01	Papillary Renal Cell Carcinoma	2.6625
	TCGA-F9-A7Q0-01	Papillary Renal Cell Carcinoma	3.9144			TCGA-F9-A7Q0-01	Papillary Renal Cell Carcinoma	4.6611
	TCGA-F9-A7VF-01	Papillary Renal Cell Carcinoma	-3.6007			TCGA-F9-A7VF-01	Papillary Renal Cell Carcinoma	-0.5534
	TCGA-F9-A8NY-01	Papillary Renal Cell Carcinoma	-5.2562			TCGA-F9-A8NY-01	Papillary Renal Cell Carcinoma	0.5871
	TCGA-F9-A97G-01	Papillary Renal Cell Carcinoma	-0.1488			TCGA-F9-A97G-01	Papillary Renal Cell Carcinoma	1.676
	TCGA-G7-6789-01	Papillary Renal Cell Carcinoma	0.6452			TCGA-G7-6789-01	Papillary Renal Cell Carcinoma	-1.2404
	TCGA-G7-6790-01	Papillary Renal Cell Carcinoma	-0.2356			TCGA-G7-6790-01	Papillary Renal Cell Carcinoma	-1.5493
	TCGA-G7-6792-01	Papillary Renal Cell Carcinoma	2.6534			TCGA-G7-6792-01	Papillary Renal Cell Carcinoma	0.4798
	TCGA-G7-6793-01	Papillary Renal Cell Carcinoma	1.9837			TCGA-G7-6793-01	Papillary Renal Cell Carcinoma	0.2943
	TCGA-G7-6795-01	Papillary Renal Cell Carcinoma	1.4429			TCGA-G7-6795-01	Papillary Renal Cell Carcinoma	-0.0649
	TCGA-G7-6796-01	Papillary Renal Cell Carcinoma	0.6038			TCGA-G7-6796-01	Papillary Renal Cell Carcinoma	0.4346
	TCGA-G7-6797-01	Papillary Renal Cell Carcinoma	2.3442			TCGA-G7-6797-01	Papillary Renal Cell Carcinoma	-0.4866
	TCGA-G7-7501-01	Papillary Renal Cell Carcinoma	-3.9848			TCGA-G7-7501-01	Papillary Renal Cell Carcinoma	-1.9487
	TCGA-G7-7502-01	Papillary Renal Cell Carcinoma	2.8266			TCGA-G7-7502-01	Papillary Renal Cell Carcinoma	1.1539
	TCGA-G7-A4TM-01	Papillary Renal Cell Carcinoma	2.4763			TCGA-G7-A4TM-01	Papillary Renal Cell Carcinoma	1.7901
	TCGA-G7-A8LB-01	Papillary Renal Cell Carcinoma	-5.1038			TCGA-G7-A8LB-01	Papillary Renal Cell Carcinoma	2.1042
	TCGA-G7-A8LC-01	Papillary Renal Cell Carcinoma	4.7898			TCGA-G7-A8LC-01	Papillary Renal Cell Carcinoma	1.8455
	TCGA-G7-A8LD-01	Papillary Renal Cell Carcinoma	1.4152			TCGA-G7-A8LD-01	Papillary Renal Cell Carcinoma	0.6839
	TCGA-G7-A8LE-01	Papillary Renal Cell Carcinoma	-0.532			TCGA-G7-A8LE-01	Papillary Renal Cell Carcinoma	1.5445
	TCGA-GL-6846-01	Papillary Renal Cell Carcinoma	-2.7604			TCGA-GL-6846-01	Papillary Renal Cell Carcinoma	-2.1281
	TCGA-GL-7773-01	Papillary Renal Cell Carcinoma	1.2207			TCGA-GL-7773-01	Papillary Renal Cell Carcinoma	-1.1281
	TCGA-GL-7966-01	Papillary Renal Cell Carcinoma	3.3076			TCGA-GL-7966-01	Papillary Renal Cell Carcinoma	-0.0454
	TCGA-GL-8500-01	Papillary Renal Cell Carcinoma	1.7565			TCGA-GL-8500-01	Papillary Renal Cell Carcinoma	-2.7705
	TCGA-GL-A4EM-01	Papillary Renal Cell Carcinoma	-2.4166			TCGA-GL-A4EM-01	Papillary Renal Cell Carcinoma	3.9651
	TCGA-GL-A59R-01	Papillary Renal Cell Carcinoma	1.8777			TCGA-GL-A59R-01	Papillary Renal Cell Carcinoma	-1.0059
	TCGA-GL-A59T-01	Papillary Renal Cell Carcinoma	1.7124			TCGA-GL-A59T-01	Papillary Renal Cell Carcinoma	-1.6125
	TCGA-GL-A9DC-01	Papillary Renal Cell Carcinoma	0.8472			TCGA-GL-A9DC-01	Papillary Renal Cell Carcinoma	-0.5138
	TCGA-GL-A9DD-01	Papillary Renal Cell Carcinoma	1.9784			TCGA-GL-A9DD-01	Papillary Renal Cell Carcinoma	2.6422
	TCGA-GL-A9DE-01	Papillary Renal Cell Carcinoma	3.8177			TCGA-GL-A9DE-01	Papillary Renal Cell Carcinoma	-2.3418
	TCGA-HE-7128-01	Papillary Renal Cell Carcinoma	1.4222			TCGA-HE-7128-01	Papillary Renal Cell Carcinoma	4.922
	TCGA-HE-7129-01	Papillary Renal Cell Carcinoma	3.6666			TCGA-HE-7129-01	Papillary Renal Cell Carcinoma	-2.0028
	TCGA-HE-7130-01	Papillary Renal Cell Carcinoma	-2.14			TCGA-HE-7130-01	Papillary Renal Cell Carcinoma	-0.6463
	TCGA-HE-A5NF-01	Papillary Renal Cell Carcinoma	-1.9205			TCGA-HE-A5NF-01	Papillary Renal Cell Carcinoma	3.1366
	TCGA-HE-A5NH-01	Papillary Renal Cell Carcinoma	3.712			TCGA-HE-A5NH-01	Papillary Renal Cell Carcinoma	-1.2056
	TCGA-HE-A5NI-01	Papillary Renal Cell Carcinoma	2.9571			TCGA-HE-A5NI-01	Papillary Renal Cell Carcinoma	2.2427
	TCGA-HE-A5NJ-01	Papillary Renal Cell Carcinoma	2.4289			TCGA-HE-A5NJ-01	Papillary Renal Cell Carcinoma	0.4879
	TCGA-HE-A5NK-01	Papillary Renal Cell Carcinoma	2.2577			TCGA-HE-A5NK-01	Papillary Renal Cell Carcinoma	2.5478
	TCGA-HE-A5NL-01	Papillary Renal Cell Carcinoma	1.0415			TCGA-HE-A5NL-01	Papillary Renal Cell Carcinoma	3.1039
	TCGA-IA-A40U-01	Papillary Renal Cell Carcinoma	-0.6427			TCGA-IA-A40U-01	Papillary Renal Cell Carcinoma	-0.4054
	TCGA-IA-A40X-01	Papillary Renal Cell Carcinoma	-0.9791			TCGA-IA-A40X-01	Papillary Renal Cell Carcinoma	-1.0125
	TCGA-IA-A40Y-01	Papillary Renal Cell Carcinoma	0.6117			TCGA-IA-A40Y-01	Papillary Renal Cell Carcinoma	-1.5037
	TCGA-IA-A83S-01	Papillary Renal Cell Carcinoma	1.3737			TCGA-IA-A83S-01	Papillary Renal Cell Carcinoma	0.6022
	TCGA-IA-A83T-01	Papillary Renal Cell Carcinoma	1.5366			TCGA-IA-A83T-01	Papillary Renal Cell Carcinoma	4.1763
	TCGA-IA-A83V-01	Papillary Renal Cell Carcinoma	-0.4337			TCGA-IA-A83V-01	Papillary Renal Cell Carcinoma	3.7478
	TCGA-IA-A83W-01	Papillary Renal Cell Carcinoma	3.8722			TCGA-IA-A83W-01	Papillary Renal Cell Carcinoma	2.6336
	TCGA-IZ-8195-01	Papillary Renal Cell Carcinoma	-6.4146			TCGA-IZ-8195-01	Papillary Renal Cell Carcinoma	-2.884
	TCGA-IZ-8196-01	Papillary Renal Cell Carcinoma	4.6217			TCGA-IZ-8196-01	Papillary Renal Cell Carcinoma	-0.6504
	TCGA-IZ-A6M8-01	Papillary Renal Cell Carcinoma	0.5489			TCGA-IZ-A6M8-01	Papillary Renal Cell Carcinoma	2.3021
	TCGA-IZ-A6M9-01	Papillary Renal Cell Carcinoma	2.4959			TCGA-IZ-A6M9-01	Papillary Renal Cell Carcinoma	0.8846
	TCGA-J7-6720-01	Papillary Renal Cell Carcinoma	1.8085			TCGA-J7-6720-01	Papillary Renal Cell Carcinoma	1.4778
	TCGA-J7-8537-01	Papillary Renal Cell Carcinoma	-0.5568			TCGA-J7-8537-01	Papillary Renal Cell Carcinoma	2.6608
	TCGA-J7-A8I2-01	Papillary Renal Cell Carcinoma	-3.2785			TCGA-J7-A8I2-01	Papillary Renal Cell Carcinoma	1.6186
	TCGA-KV-A6GD-01	Papillary Renal Cell Carcinoma	2.006			TCGA-KV-A6GD-01	Papillary Renal Cell Carcinoma	3.7453
	TCGA-KV-A6GE-01	Papillary Renal Cell Carcinoma	3.5135			TCGA-KV-A6GE-01	Papillary Renal Cell Carcinoma	0.6324
	TCGA-KV-A74V-01	Papillary Renal Cell Carcinoma	2.2881			TCGA-KV-A74V-01	Papillary Renal Cell Carcinoma	-1.8305
	TCGA-MH-A55W-01	Papillary Renal Cell Carcinoma	3.5069			TCGA-MH-A55W-01	Papillary Renal Cell Carcinoma	-0.9078
	TCGA-MH-A55Z-01	Papillary Renal Cell Carcinoma	2.39			TCGA-MH-A55Z-01	Papillary Renal Cell Carcinoma	-0.2859
	TCGA-MH-A560-01	Papillary Renal Cell Carcinoma	-3.3237			TCGA-MH-A560-01	Papillary Renal Cell Carcinoma	-2.4617
	TCGA-MH-A561-01	Papillary Renal Cell Carcinoma	1.627			TCGA-MH-A561-01	Papillary Renal Cell Carcinoma	0.3512
	TCGA-MH-A562-01	Papillary Renal Cell Carcinoma	-0.8649			TCGA-MH-A562-01	Papillary Renal Cell Carcinoma	0.2534
	TCGA-MH-A854-01	Papillary Renal Cell Carcinoma	-0.2655			TCGA-MH-A854-01	Papillary Renal Cell Carcinoma	1.0551
	TCGA-MH-A855-01	Papillary Renal Cell Carcinoma	-0.5087			TCGA-MH-A855-01	Papillary Renal Cell Carcinoma	0.6327
	TCGA-MH-A856-01	Papillary Renal Cell Carcinoma	1.6749			TCGA-MH-A856-01	Papillary Renal Cell Carcinoma	2.1086
	TCGA-MH-A857-01	Papillary Renal Cell Carcinoma	-1.4644			TCGA-MH-A857-01	Papillary Renal Cell Carcinoma	-2.3095
	TCGA-O9-A75Z-01	Papillary Renal Cell Carcinoma	3.3722			TCGA-O9-A75Z-01	Papillary Renal Cell Carcinoma	-0.0736
	TCGA-P4-A5E6-01	Papillary Renal Cell Carcinoma	-1.6777			TCGA-P4-A5E6-01	Papillary Renal Cell Carcinoma	1.4824
	TCGA-P4-A5E7-01	Papillary Renal Cell Carcinoma	-0.6296			TCGA-P4-A5E7-01	Papillary Renal Cell Carcinoma	-0.8629
	TCGA-P4-A5E8-01	Papillary Renal Cell Carcinoma	-5.4029			TCGA-P4-A5E8-01	Papillary Renal Cell Carcinoma	0.0929
	TCGA-P4-A5EA-01	Papillary Renal Cell Carcinoma	2.2725			TCGA-P4-A5EA-01	Papillary Renal Cell Carcinoma	4.3236
	TCGA-P4-A5EB-01	Papillary Renal Cell Carcinoma	1.1917			TCGA-P4-A5EB-01	Papillary Renal Cell Carcinoma	-2.3674
	TCGA-P4-A5ED-01	Papillary Renal Cell Carcinoma	-2.2318			TCGA-P4-A5ED-01	Papillary Renal Cell Carcinoma	2.8426
	TCGA-P4-AAVK-01	Papillary Renal Cell Carcinoma	2.3244			TCGA-P4-AAVK-01	Papillary Renal Cell Carcinoma	-1.8308
	TCGA-P4-AAVL-01	Papillary Renal Cell Carcinoma	1.3709			TCGA-P4-AAVL-01	Papillary Renal Cell Carcinoma	0.7837
	TCGA-P4-AAVM-01	Papillary Renal Cell Carcinoma	-0.9969			TCGA-P4-AAVM-01	Papillary Renal Cell Carcinoma	-4.5799
	TCGA-P4-AAVO-01	Papillary Renal Cell Carcinoma	-3.6483			TCGA-P4-AAVO-01	Papillary Renal Cell Carcinoma	-3.3187
	TCGA-PJ-A5Z8-01	Papillary Renal Cell Carcinoma	1.5199			TCGA-PJ-A5Z8-01	Papillary Renal Cell Carcinoma	3.0568
	TCGA-PJ-A5Z9-01	Papillary Renal Cell Carcinoma	-0.2872			TCGA-PJ-A5Z9-01	Papillary Renal Cell Carcinoma	-0.3178
	TCGA-Q2-A5QZ-01	Papillary Renal Cell Carcinoma	-3.6579			TCGA-Q2-A5QZ-01	Papillary Renal Cell Carcinoma	2.8616
	TCGA-SX-A71R-01	Papillary Renal Cell Carcinoma	1.6293			TCGA-SX-A71R-01	Papillary Renal Cell Carcinoma	1.7695
	TCGA-SX-A71S-01	Papillary Renal Cell Carcinoma	-1.2648			TCGA-SX-A71S-01	Papillary Renal Cell Carcinoma	0.7238
	TCGA-SX-A71U-01	Papillary Renal Cell Carcinoma	0.4409			TCGA-SX-A71U-01	Papillary Renal Cell Carcinoma	0.027
	TCGA-SX-A71V-01	Papillary Renal Cell Carcinoma	-1.3372			TCGA-SX-A71V-01	Papillary Renal Cell Carcinoma	1.0152
	TCGA-SX-A7SL-01	Papillary Renal Cell Carcinoma	3.8631			TCGA-SX-A7SL-01	Papillary Renal Cell Carcinoma	0.0007
	TCGA-SX-A7SM-01	Papillary Renal Cell Carcinoma	3.4328			TCGA-SX-A7SM-01	Papillary Renal Cell Carcinoma	0.3808
	TCGA-SX-A7SN-01	Papillary Renal Cell Carcinoma	2.3397			TCGA-SX-A7SN-01	Papillary Renal Cell Carcinoma	-0.0338
	TCGA-SX-A7SO-01	Papillary Renal Cell Carcinoma	-1.7046			TCGA-SX-A7SO-01	Papillary Renal Cell Carcinoma	-3.244
	TCGA-SX-A7SP-01	Papillary Renal Cell Carcinoma	-0.4813			TCGA-SX-A7SP-01	Papillary Renal Cell Carcinoma	1.8695
	TCGA-SX-A7SQ-01	Papillary Renal Cell Carcinoma	0.6505			TCGA-SX-A7SQ-01	Papillary Renal Cell Carcinoma	-1.5155
	TCGA-SX-A7SR-01	Papillary Renal Cell Carcinoma	3.8961			TCGA-SX-A7SR-01	Papillary Renal Cell Carcinoma	0.2739
	TCGA-SX-A7SS-01	Papillary Renal Cell Carcinoma	-0.6215			TCGA-SX-A7SS-01	Papillary Renal Cell Carcinoma	1.2424
	TCGA-SX-A7SU-01	Papillary Renal Cell Carcinoma	4.1926			TCGA-SX-A7SU-01	Papillary Renal Cell Carcinoma	1.3981
	TCGA-UN-AAZ9-01	Papillary Renal Cell Carcinoma	4.0688			TCGA-UN-AAZ9-01	Papillary Renal Cell Carcinoma	0.5409
	TCGA-UZ-A9PJ-01	Papillary Renal Cell Carcinoma	2.5428			TCGA-UZ-A9PJ-01	Papillary Renal Cell Carcinoma	-1.7026
	TCGA-UZ-A9PK-01	Papillary Renal Cell Carcinoma	2.0799			TCGA-UZ-A9PK-01	Papillary Renal Cell Carcinoma	-0.0792
	TCGA-UZ-A9PL-01	Papillary Renal Cell Carcinoma	0.3767			TCGA-UZ-A9PL-01	Papillary Renal Cell Carcinoma	-1.7104
	TCGA-UZ-A9PM-01	Papillary Renal Cell Carcinoma	-2.3488			TCGA-UZ-A9PM-01	Papillary Renal Cell Carcinoma	3.0623
	TCGA-UZ-A9PN-01	Papillary Renal Cell Carcinoma	-0.5975			TCGA-UZ-A9PN-01	Papillary Renal Cell Carcinoma	2.2157
	TCGA-UZ-A9PO-01	Papillary Renal Cell Carcinoma	1.6238			TCGA-UZ-A9PO-01	Papillary Renal Cell Carcinoma	0.832
	TCGA-UZ-A9PP-01	Papillary Renal Cell Carcinoma	1.4346			TCGA-UZ-A9PP-01	Papillary Renal Cell Carcinoma	0.282
	TCGA-UZ-A9PQ-01	Papillary Renal Cell Carcinoma	2.2898			TCGA-UZ-A9PQ-01	Papillary Renal Cell Carcinoma	-1.8929
	TCGA-UZ-A9PR-01	Papillary Renal Cell Carcinoma	1.6129			TCGA-UZ-A9PR-01	Papillary Renal Cell Carcinoma	-1.3707
	TCGA-UZ-A9PS-01	Papillary Renal Cell Carcinoma	-3.5867			TCGA-UZ-A9PS-01	Papillary Renal Cell Carcinoma	-1.7403
	TCGA-UZ-A9PU-01	Papillary Renal Cell Carcinoma	4.6639			TCGA-UZ-A9PU-01	Papillary Renal Cell Carcinoma	-0.0969
	TCGA-UZ-A9PV-01	Papillary Renal Cell Carcinoma	-2.2505			TCGA-UZ-A9PV-01	Papillary Renal Cell Carcinoma	-0.1139
	TCGA-UZ-A9PX-01	Papillary Renal Cell Carcinoma	2.3089			TCGA-UZ-A9PX-01	Papillary Renal Cell Carcinoma	0.5609
	TCGA-UZ-A9PZ-01	Papillary Renal Cell Carcinoma	3.4906			TCGA-UZ-A9PZ-01	Papillary Renal Cell Carcinoma	0.4235
	TCGA-UZ-A9Q0-01	Papillary Renal Cell Carcinoma	0.4805			TCGA-UZ-A9Q0-01	Papillary Renal Cell Carcinoma	2.5478
	TCGA-UZ-A9Q1-01	Papillary Renal Cell Carcinoma	-4.5814			TCGA-UZ-A9Q1-01	Papillary Renal Cell Carcinoma	-4.6116
	TCGA-V9-A7HT-01	Papillary Renal Cell Carcinoma	3.7531			TCGA-V9-A7HT-01	Papillary Renal Cell Carcinoma	4.0694
	TCGA-WN-A9G9-01	Papillary Renal Cell Carcinoma	1.263			TCGA-WN-A9G9-01	Papillary Renal Cell Carcinoma	8.6544
	TCGA-WN-AB4C-01	Papillary Renal Cell Carcinoma	-1.7821			TCGA-WN-AB4C-01	Papillary Renal Cell Carcinoma	0.6057
	TCGA-Y8-A894-01	Papillary Renal Cell Carcinoma	1.6469			TCGA-Y8-A894-01	Papillary Renal Cell Carcinoma	-0.0273
	TCGA-Y8-A895-01	Papillary Renal Cell Carcinoma	0.3555			TCGA-Y8-A895-01	Papillary Renal Cell Carcinoma	-0.9723
	TCGA-Y8-A896-01	Papillary Renal Cell Carcinoma	3.5046			TCGA-Y8-A896-01	Papillary Renal Cell Carcinoma	0.6732
	TCGA-Y8-A897-01	Papillary Renal Cell Carcinoma	0.9162			TCGA-Y8-A897-01	Papillary Renal Cell Carcinoma	2.1669
	TCGA-Y8-A898-01	Papillary Renal Cell Carcinoma	1.0604			TCGA-Y8-A898-01	Papillary Renal Cell Carcinoma	2.3695
	TCGA-Y8-A8RY-01	Papillary Renal Cell Carcinoma	1.892			TCGA-Y8-A8RY-01	Papillary Renal Cell Carcinoma	1.2068
	TCGA-Y8-A8RZ-01	Papillary Renal Cell Carcinoma	1.3044			TCGA-Y8-A8RZ-01	Papillary Renal Cell Carcinoma	-0.2069
	TCGA-Y8-A8S0-01	Papillary Renal Cell Carcinoma	2.3253			TCGA-Y8-A8S0-01	Papillary Renal Cell Carcinoma	-1.112
	TCGA-Y8-A8S1-01	Papillary Renal Cell Carcinoma	-3.0244			TCGA-Y8-A8S1-01	Papillary Renal Cell Carcinoma	5.1473
	TCGA-3Z-A93Z-01	Renal Clear Cell Carcinoma	2.4691			TCGA-3Z-A93Z-01	Renal Clear Cell Carcinoma	2.7472
	TCGA-6D-AA2E-01	Renal Clear Cell Carcinoma	0.287			TCGA-6D-AA2E-01	Renal Clear Cell Carcinoma	-0.9876
	TCGA-A3-3306-01	Renal Clear Cell Carcinoma	4.112			TCGA-A3-3306-01	Renal Clear Cell Carcinoma	0.5013
	TCGA-A3-3307-01	Renal Clear Cell Carcinoma	3.6749			TCGA-A3-3307-01	Renal Clear Cell Carcinoma	2.1051
	TCGA-A3-3308-01	Renal Clear Cell Carcinoma	-0.1557			TCGA-A3-3308-01	Renal Clear Cell Carcinoma	2.6312
	TCGA-A3-3311-01	Renal Clear Cell Carcinoma	3.9629			TCGA-A3-3311-01	Renal Clear Cell Carcinoma	2.6909
	TCGA-A3-3313-01	Renal Clear Cell Carcinoma	1.9985			TCGA-A3-3313-01	Renal Clear Cell Carcinoma	-0.4226
	TCGA-A3-3316-01	Renal Clear Cell Carcinoma	3.4997			TCGA-A3-3316-01	Renal Clear Cell Carcinoma	1.6345
	TCGA-A3-3317-01	Renal Clear Cell Carcinoma	2.5235			TCGA-A3-3317-01	Renal Clear Cell Carcinoma	3.3738
	TCGA-A3-3319-01	Renal Clear Cell Carcinoma	3.5845			TCGA-A3-3319-01	Renal Clear Cell Carcinoma	5.0787
	TCGA-A3-3320-01	Renal Clear Cell Carcinoma	1.8629			TCGA-A3-3320-01	Renal Clear Cell Carcinoma	1.9724
	TCGA-A3-3322-01	Renal Clear Cell Carcinoma	1.2632			TCGA-A3-3322-01	Renal Clear Cell Carcinoma	1.9276
	TCGA-A3-3323-01	Renal Clear Cell Carcinoma	1.151			TCGA-A3-3323-01	Renal Clear Cell Carcinoma	2.7648
	TCGA-A3-3324-01	Renal Clear Cell Carcinoma	3.6409			TCGA-A3-3324-01	Renal Clear Cell Carcinoma	2.1094
	TCGA-A3-3325-01	Renal Clear Cell Carcinoma	2.5201			TCGA-A3-3325-01	Renal Clear Cell Carcinoma	2.6749
	TCGA-A3-3326-01	Renal Clear Cell Carcinoma	3.1678			TCGA-A3-3326-01	Renal Clear Cell Carcinoma	4.7483
	TCGA-A3-3331-01	Renal Clear Cell Carcinoma	2.7283			TCGA-A3-3331-01	Renal Clear Cell Carcinoma	2.0117
	TCGA-A3-3335-01	Renal Clear Cell Carcinoma	3.4488			TCGA-A3-3335-01	Renal Clear Cell Carcinoma	1.2833
	TCGA-A3-3343-01	Renal Clear Cell Carcinoma	3.0837			TCGA-A3-3343-01	Renal Clear Cell Carcinoma	2.1844
	TCGA-A3-3346-01	Renal Clear Cell Carcinoma	3.2971			TCGA-A3-3346-01	Renal Clear Cell Carcinoma	5.0204
	TCGA-A3-3347-01	Renal Clear Cell Carcinoma	4.2611			TCGA-A3-3347-01	Renal Clear Cell Carcinoma	3.3008
	TCGA-A3-3349-01	Renal Clear Cell Carcinoma	1.2945			TCGA-A3-3349-01	Renal Clear Cell Carcinoma	2.3974
	TCGA-A3-3351-01	Renal Clear Cell Carcinoma	1.861			TCGA-A3-3351-01	Renal Clear Cell Carcinoma	2.9933
	TCGA-A3-3352-01	Renal Clear Cell Carcinoma	3.0793			TCGA-A3-3352-01	Renal Clear Cell Carcinoma	2.2291
	TCGA-A3-3357-01	Renal Clear Cell Carcinoma	2.5266			TCGA-A3-3357-01	Renal Clear Cell Carcinoma	3.3072
	TCGA-A3-3358-01	Renal Clear Cell Carcinoma	2.7188			TCGA-A3-3358-01	Renal Clear Cell Carcinoma	3.3299
	TCGA-A3-3359-01	Renal Clear Cell Carcinoma	2.9424			TCGA-A3-3359-01	Renal Clear Cell Carcinoma	3.4122
	TCGA-A3-3362-01	Renal Clear Cell Carcinoma	3.1544			TCGA-A3-3362-01	Renal Clear Cell Carcinoma	1.7152
	TCGA-A3-3363-01	Renal Clear Cell Carcinoma	-0.1794			TCGA-A3-3363-01	Renal Clear Cell Carcinoma	0.8187
	TCGA-A3-3365-01	Renal Clear Cell Carcinoma	3.1358			TCGA-A3-3365-01	Renal Clear Cell Carcinoma	2.5967
	TCGA-A3-3367-01	Renal Clear Cell Carcinoma	2.3405			TCGA-A3-3367-01	Renal Clear Cell Carcinoma	2.0637
	TCGA-A3-3370-01	Renal Clear Cell Carcinoma	2.7544			TCGA-A3-3370-01	Renal Clear Cell Carcinoma	3.7428
	TCGA-A3-3372-01	Renal Clear Cell Carcinoma	3.195			TCGA-A3-3372-01	Renal Clear Cell Carcinoma	2.69
	TCGA-A3-3373-01	Renal Clear Cell Carcinoma	3.1285			TCGA-A3-3373-01	Renal Clear Cell Carcinoma	2.1518
	TCGA-A3-3374-01	Renal Clear Cell Carcinoma	-2.406			TCGA-A3-3374-01	Renal Clear Cell Carcinoma	5.5091
	TCGA-A3-3376-01	Renal Clear Cell Carcinoma	1.0737			TCGA-A3-3376-01	Renal Clear Cell Carcinoma	2.7561
	TCGA-A3-3378-01	Renal Clear Cell Carcinoma	2.3271			TCGA-A3-3378-01	Renal Clear Cell Carcinoma	4.2421
	TCGA-A3-3380-01	Renal Clear Cell Carcinoma	3.0362			TCGA-A3-3380-01	Renal Clear Cell Carcinoma	2.4617
	TCGA-A3-3382-01	Renal Clear Cell Carcinoma	3.5477			TCGA-A3-3382-01	Renal Clear Cell Carcinoma	3.4239
	TCGA-A3-3383-01	Renal Clear Cell Carcinoma	1.4429			TCGA-A3-3383-01	Renal Clear Cell Carcinoma	3.0158
	TCGA-A3-3385-01	Renal Clear Cell Carcinoma	0.8509			TCGA-A3-3385-01	Renal Clear Cell Carcinoma	0.2052
	TCGA-A3-3387-01	Renal Clear Cell Carcinoma	2.2018			TCGA-A3-3387-01	Renal Clear Cell Carcinoma	1.7854
	TCGA-A3-A6NI-01	Renal Clear Cell Carcinoma	2.4072			TCGA-A3-A6NI-01	Renal Clear Cell Carcinoma	2.2538
	TCGA-A3-A6NJ-01	Renal Clear Cell Carcinoma	3.01			TCGA-A3-A6NJ-01	Renal Clear Cell Carcinoma	4.4257
	TCGA-A3-A6NL-01	Renal Clear Cell Carcinoma	1.9459			TCGA-A3-A6NL-01	Renal Clear Cell Carcinoma	2.8191
	TCGA-A3-A6NN-01	Renal Clear Cell Carcinoma	2.0954			TCGA-A3-A6NN-01	Renal Clear Cell Carcinoma	1.624
	TCGA-A3-A8CQ-01	Renal Clear Cell Carcinoma	3.1738			TCGA-A3-A8CQ-01	Renal Clear Cell Carcinoma	1.8333
	TCGA-A3-A8OU-01	Renal Clear Cell Carcinoma	2.7343			TCGA-A3-A8OU-01	Renal Clear Cell Carcinoma	2.7602
	TCGA-A3-A8OV-01	Renal Clear Cell Carcinoma	2.0676			TCGA-A3-A8OV-01	Renal Clear Cell Carcinoma	0.9194
	TCGA-A3-A8OW-01	Renal Clear Cell Carcinoma	2.7356			TCGA-A3-A8OW-01	Renal Clear Cell Carcinoma	2.3836
	TCGA-A3-A8OX-01	Renal Clear Cell Carcinoma	0.3364			TCGA-A3-A8OX-01	Renal Clear Cell Carcinoma	2.3942
	TCGA-AK-3426-01	Renal Clear Cell Carcinoma	2.6308			TCGA-AK-3426-01	Renal Clear Cell Carcinoma	5.9141
	TCGA-AK-3427-01	Renal Clear Cell Carcinoma	-6.5141			TCGA-AK-3427-01	Renal Clear Cell Carcinoma	-2.3181
	TCGA-AK-3428-01	Renal Clear Cell Carcinoma	0.7705			TCGA-AK-3428-01	Renal Clear Cell Carcinoma	0.3843
	TCGA-AK-3429-01	Renal Clear Cell Carcinoma	3.5141			TCGA-AK-3429-01	Renal Clear Cell Carcinoma	4.1875
	TCGA-AK-3431-01	Renal Clear Cell Carcinoma	1.0582			TCGA-AK-3431-01	Renal Clear Cell Carcinoma	1.1727
	TCGA-AK-3433-01	Renal Clear Cell Carcinoma	-4.5828			TCGA-AK-3433-01	Renal Clear Cell Carcinoma	-1.0818
	TCGA-AK-3434-01	Renal Clear Cell Carcinoma	3.4977			TCGA-AK-3434-01	Renal Clear Cell Carcinoma	2.6514
	TCGA-AK-3436-01	Renal Clear Cell Carcinoma	2.5882			TCGA-AK-3436-01	Renal Clear Cell Carcinoma	3.5501
	TCGA-AK-3440-01	Renal Clear Cell Carcinoma	-3.3577			TCGA-AK-3440-01	Renal Clear Cell Carcinoma	-1.0455
	TCGA-AK-3443-01	Renal Clear Cell Carcinoma	-2.0611			TCGA-AK-3443-01	Renal Clear Cell Carcinoma	-1.682
	TCGA-AK-3444-01	Renal Clear Cell Carcinoma	3.141			TCGA-AK-3444-01	Renal Clear Cell Carcinoma	1.6915
	TCGA-AK-3445-01	Renal Clear Cell Carcinoma	3.6161			TCGA-AK-3445-01	Renal Clear Cell Carcinoma	2.2355
	TCGA-AK-3447-01	Renal Clear Cell Carcinoma	-4.282			TCGA-AK-3447-01	Renal Clear Cell Carcinoma	-3.122
	TCGA-AK-3450-01	Renal Clear Cell Carcinoma	1.7422			TCGA-AK-3450-01	Renal Clear Cell Carcinoma	1.1856
	TCGA-AK-3451-01	Renal Clear Cell Carcinoma	0.999			TCGA-AK-3451-01	Renal Clear Cell Carcinoma	1.6595
	TCGA-AK-3453-01	Renal Clear Cell Carcinoma	-4.1336			TCGA-AK-3453-01	Renal Clear Cell Carcinoma	-0.9894
	TCGA-AK-3454-01	Renal Clear Cell Carcinoma	3.2611			TCGA-AK-3454-01	Renal Clear Cell Carcinoma	2.1204
	TCGA-AK-3455-01	Renal Clear Cell Carcinoma	3.0954			TCGA-AK-3455-01	Renal Clear Cell Carcinoma	3.1364
	TCGA-AK-3456-01	Renal Clear Cell Carcinoma	-0.99			TCGA-AK-3456-01	Renal Clear Cell Carcinoma	-0.1681
	TCGA-AK-3458-01	Renal Clear Cell Carcinoma	3.6259			TCGA-AK-3458-01	Renal Clear Cell Carcinoma	0.3999
	TCGA-AK-3460-01	Renal Clear Cell Carcinoma	2.7461			TCGA-AK-3460-01	Renal Clear Cell Carcinoma	2.0238
	TCGA-AK-3461-01	Renal Clear Cell Carcinoma	3.9239			TCGA-AK-3461-01	Renal Clear Cell Carcinoma	1.3796
	TCGA-AK-3465-01	Renal Clear Cell Carcinoma	-1.7197			TCGA-AK-3465-01	Renal Clear Cell Carcinoma	-0.31
	TCGA-AS-3777-01	Renal Clear Cell Carcinoma	0.647			TCGA-AS-3777-01	Renal Clear Cell Carcinoma	0.1162
	TCGA-AS-3778-01	Renal Clear Cell Carcinoma	1.6206			TCGA-AS-3778-01	Renal Clear Cell Carcinoma	2.2253
	TCGA-B0-4688-01	Renal Clear Cell Carcinoma	-0.6261			TCGA-B0-4688-01	Renal Clear Cell Carcinoma	0.2729
	TCGA-B0-4690-01	Renal Clear Cell Carcinoma	2.7064			TCGA-B0-4690-01	Renal Clear Cell Carcinoma	2.2274
	TCGA-B0-4691-01	Renal Clear Cell Carcinoma	1.493			TCGA-B0-4691-01	Renal Clear Cell Carcinoma	4.9072
	TCGA-B0-4693-01	Renal Clear Cell Carcinoma	2.4193			TCGA-B0-4693-01	Renal Clear Cell Carcinoma	2.3647
	TCGA-B0-4694-01	Renal Clear Cell Carcinoma	3.2499			TCGA-B0-4694-01	Renal Clear Cell Carcinoma	4.8005
	TCGA-B0-4696-01	Renal Clear Cell Carcinoma	-8.6047			TCGA-B0-4696-01	Renal Clear Cell Carcinoma	-2.2314
	TCGA-B0-4697-01	Renal Clear Cell Carcinoma	1.0375			TCGA-B0-4697-01	Renal Clear Cell Carcinoma	6.3765
	TCGA-B0-4698-01	Renal Clear Cell Carcinoma	1.4273			TCGA-B0-4698-01	Renal Clear Cell Carcinoma	2.72
	TCGA-B0-4699-01	Renal Clear Cell Carcinoma	-1.9798			TCGA-B0-4699-01	Renal Clear Cell Carcinoma	2.8009
	TCGA-B0-4700-01	Renal Clear Cell Carcinoma	2.1594			TCGA-B0-4700-01	Renal Clear Cell Carcinoma	6.471
	TCGA-B0-4701-01	Renal Clear Cell Carcinoma	4.6111			TCGA-B0-4701-01	Renal Clear Cell Carcinoma	3.3349
	TCGA-B0-4703-01	Renal Clear Cell Carcinoma	0.3312			TCGA-B0-4703-01	Renal Clear Cell Carcinoma	4.8555
	TCGA-B0-4706-01	Renal Clear Cell Carcinoma	1.8282			TCGA-B0-4706-01	Renal Clear Cell Carcinoma	2.2927
	TCGA-B0-4707-01	Renal Clear Cell Carcinoma	1.6546			TCGA-B0-4707-01	Renal Clear Cell Carcinoma	2.3723
	TCGA-B0-4710-01	Renal Clear Cell Carcinoma	2.8964			TCGA-B0-4710-01	Renal Clear Cell Carcinoma	2.3525
	TCGA-B0-4712-01	Renal Clear Cell Carcinoma	3.2796			TCGA-B0-4712-01	Renal Clear Cell Carcinoma	4.7806
	TCGA-B0-4713-01	Renal Clear Cell Carcinoma	2.3474			TCGA-B0-4713-01	Renal Clear Cell Carcinoma	4.7073
	TCGA-B0-4714-01	Renal Clear Cell Carcinoma	2.7005			TCGA-B0-4714-01	Renal Clear Cell Carcinoma	5.0133
	TCGA-B0-4718-01	Renal Clear Cell Carcinoma	1.6163			TCGA-B0-4718-01	Renal Clear Cell Carcinoma	2.738
	TCGA-B0-4810-01	Renal Clear Cell Carcinoma	2.4283			TCGA-B0-4810-01	Renal Clear Cell Carcinoma	5.1668
	TCGA-B0-4811-01	Renal Clear Cell Carcinoma	1.9688			TCGA-B0-4811-01	Renal Clear Cell Carcinoma	3.453
	TCGA-B0-4813-01	Renal Clear Cell Carcinoma	1.5783			TCGA-B0-4813-01	Renal Clear Cell Carcinoma	2.4726
	TCGA-B0-4814-01	Renal Clear Cell Carcinoma	1.8942			TCGA-B0-4814-01	Renal Clear Cell Carcinoma	1.3172
	TCGA-B0-4815-01	Renal Clear Cell Carcinoma	2.7895			TCGA-B0-4815-01	Renal Clear Cell Carcinoma	4.8649
	TCGA-B0-4816-01	Renal Clear Cell Carcinoma	3.1037			TCGA-B0-4816-01	Renal Clear Cell Carcinoma	2.4393
	TCGA-B0-4817-01	Renal Clear Cell Carcinoma	2.695			TCGA-B0-4817-01	Renal Clear Cell Carcinoma	2.1386
	TCGA-B0-4818-01	Renal Clear Cell Carcinoma	3.5021			TCGA-B0-4818-01	Renal Clear Cell Carcinoma	3.1721
	TCGA-B0-4819-01	Renal Clear Cell Carcinoma	2.7445			TCGA-B0-4819-01	Renal Clear Cell Carcinoma	5.2714
	TCGA-B0-4821-01	Renal Clear Cell Carcinoma	2.806			TCGA-B0-4821-01	Renal Clear Cell Carcinoma	3.9488
	TCGA-B0-4822-01	Renal Clear Cell Carcinoma	2.9196			TCGA-B0-4822-01	Renal Clear Cell Carcinoma	4.1292
	TCGA-B0-4823-01	Renal Clear Cell Carcinoma	1.5733			TCGA-B0-4823-01	Renal Clear Cell Carcinoma	2.8796
	TCGA-B0-4824-01	Renal Clear Cell Carcinoma	3.07			TCGA-B0-4824-01	Renal Clear Cell Carcinoma	4.0063
	TCGA-B0-4827-01	Renal Clear Cell Carcinoma	0.5168			TCGA-B0-4827-01	Renal Clear Cell Carcinoma	3.1135
	TCGA-B0-4828-01	Renal Clear Cell Carcinoma	2.9907			TCGA-B0-4828-01	Renal Clear Cell Carcinoma	1.6376
	TCGA-B0-4833-01	Renal Clear Cell Carcinoma	2.6745			TCGA-B0-4833-01	Renal Clear Cell Carcinoma	3.0647
	TCGA-B0-4834-01	Renal Clear Cell Carcinoma	-4.7188			TCGA-B0-4834-01	Renal Clear Cell Carcinoma	-0.4964
	TCGA-B0-4836-01	Renal Clear Cell Carcinoma	4.4278			TCGA-B0-4836-01	Renal Clear Cell Carcinoma	3.1857
	TCGA-B0-4837-01	Renal Clear Cell Carcinoma	2.4788			TCGA-B0-4837-01	Renal Clear Cell Carcinoma	1.3054
	TCGA-B0-4838-01	Renal Clear Cell Carcinoma	3.4348			TCGA-B0-4838-01	Renal Clear Cell Carcinoma	2.7322
	TCGA-B0-4839-01	Renal Clear Cell Carcinoma	-0.5469			TCGA-B0-4839-01	Renal Clear Cell Carcinoma	2.996
	TCGA-B0-4841-01	Renal Clear Cell Carcinoma	-0.148			TCGA-B0-4841-01	Renal Clear Cell Carcinoma	2.9109
	TCGA-B0-4842-01	Renal Clear Cell Carcinoma	0.1117			TCGA-B0-4842-01	Renal Clear Cell Carcinoma	2.5042
	TCGA-B0-4843-01	Renal Clear Cell Carcinoma	1.1097			TCGA-B0-4843-01	Renal Clear Cell Carcinoma	2.1637
	TCGA-B0-4844-01	Renal Clear Cell Carcinoma	4.4181			TCGA-B0-4844-01	Renal Clear Cell Carcinoma	4.1284
	TCGA-B0-4845-01	Renal Clear Cell Carcinoma	2.9291			TCGA-B0-4845-01	Renal Clear Cell Carcinoma	2.4308
	TCGA-B0-4846-01	Renal Clear Cell Carcinoma	4.0272			TCGA-B0-4846-01	Renal Clear Cell Carcinoma	3.4568
	TCGA-B0-4847-01	Renal Clear Cell Carcinoma	2.9534			TCGA-B0-4847-01	Renal Clear Cell Carcinoma	4.7715
	TCGA-B0-4848-01	Renal Clear Cell Carcinoma	3.574			TCGA-B0-4848-01	Renal Clear Cell Carcinoma	2.0676
	TCGA-B0-4849-01	Renal Clear Cell Carcinoma	3.3992			TCGA-B0-4849-01	Renal Clear Cell Carcinoma	2.4118
	TCGA-B0-4852-01	Renal Clear Cell Carcinoma	3.1958			TCGA-B0-4852-01	Renal Clear Cell Carcinoma	2.6396
	TCGA-B0-4945-01	Renal Clear Cell Carcinoma	3.5833			TCGA-B0-4945-01	Renal Clear Cell Carcinoma	1.9243
	TCGA-B0-5075-01	Renal Clear Cell Carcinoma	1.6668			TCGA-B0-5075-01	Renal Clear Cell Carcinoma	4.3651
	TCGA-B0-5077-01	Renal Clear Cell Carcinoma	1.5095			TCGA-B0-5077-01	Renal Clear Cell Carcinoma	3.2939
	TCGA-B0-5080-01	Renal Clear Cell Carcinoma	0.4707			TCGA-B0-5080-01	Renal Clear Cell Carcinoma	3.6241
	TCGA-B0-5081-01	Renal Clear Cell Carcinoma	2.79			TCGA-B0-5081-01	Renal Clear Cell Carcinoma	5.44
	TCGA-B0-5083-01	Renal Clear Cell Carcinoma	-1.8077			TCGA-B0-5083-01	Renal Clear Cell Carcinoma	2.2214
	TCGA-B0-5084-01	Renal Clear Cell Carcinoma	-2.7909			TCGA-B0-5084-01	Renal Clear Cell Carcinoma	0.8529
	TCGA-B0-5085-01	Renal Clear Cell Carcinoma	2.7774			TCGA-B0-5085-01	Renal Clear Cell Carcinoma	3.3317
	TCGA-B0-5088-01	Renal Clear Cell Carcinoma	1.2591			TCGA-B0-5088-01	Renal Clear Cell Carcinoma	4.9484
	TCGA-B0-5092-01	Renal Clear Cell Carcinoma	1.7038			TCGA-B0-5092-01	Renal Clear Cell Carcinoma	6.2744
	TCGA-B0-5094-01	Renal Clear Cell Carcinoma	3.5948			TCGA-B0-5094-01	Renal Clear Cell Carcinoma	3.3283
	TCGA-B0-5095-01	Renal Clear Cell Carcinoma	1.4917			TCGA-B0-5095-01	Renal Clear Cell Carcinoma	4.1387
	TCGA-B0-5096-01	Renal Clear Cell Carcinoma	-3.164			TCGA-B0-5096-01	Renal Clear Cell Carcinoma	0.4
	TCGA-B0-5097-01	Renal Clear Cell Carcinoma	2.5199			TCGA-B0-5097-01	Renal Clear Cell Carcinoma	2.2384
	TCGA-B0-5098-01	Renal Clear Cell Carcinoma	-2.5282			TCGA-B0-5098-01	Renal Clear Cell Carcinoma	1.8488
	TCGA-B0-5099-01	Renal Clear Cell Carcinoma	1.9804			TCGA-B0-5099-01	Renal Clear Cell Carcinoma	1.2395
	TCGA-B0-5100-01	Renal Clear Cell Carcinoma	-1.9202			TCGA-B0-5100-01	Renal Clear Cell Carcinoma	2.0249
	TCGA-B0-5102-01	Renal Clear Cell Carcinoma	2.6632			TCGA-B0-5102-01	Renal Clear Cell Carcinoma	3.1879
	TCGA-B0-5104-01	Renal Clear Cell Carcinoma	4.989			TCGA-B0-5104-01	Renal Clear Cell Carcinoma	1.1734
	TCGA-B0-5106-01	Renal Clear Cell Carcinoma	1.2675			TCGA-B0-5106-01	Renal Clear Cell Carcinoma	2.4671
	TCGA-B0-5107-01	Renal Clear Cell Carcinoma	-1.1614			TCGA-B0-5107-01	Renal Clear Cell Carcinoma	3.4845
	TCGA-B0-5108-01	Renal Clear Cell Carcinoma	2.1903			TCGA-B0-5108-01	Renal Clear Cell Carcinoma	4.3704
	TCGA-B0-5109-01	Renal Clear Cell Carcinoma	1.732			TCGA-B0-5109-01	Renal Clear Cell Carcinoma	3.4908
	TCGA-B0-5110-01	Renal Clear Cell Carcinoma	2.4584			TCGA-B0-5110-01	Renal Clear Cell Carcinoma	2.33
	TCGA-B0-5113-01	Renal Clear Cell Carcinoma	3.5282			TCGA-B0-5113-01	Renal Clear Cell Carcinoma	2.549
	TCGA-B0-5115-01	Renal Clear Cell Carcinoma	2.302			TCGA-B0-5115-01	Renal Clear Cell Carcinoma	2.9074
	TCGA-B0-5116-01	Renal Clear Cell Carcinoma	1.3899			TCGA-B0-5116-01	Renal Clear Cell Carcinoma	1.0455
	TCGA-B0-5117-01	Renal Clear Cell Carcinoma	-3.507			TCGA-B0-5117-01	Renal Clear Cell Carcinoma	0.7386
	TCGA-B0-5119-01	Renal Clear Cell Carcinoma	2.1486			TCGA-B0-5119-01	Renal Clear Cell Carcinoma	1.1425
	TCGA-B0-5120-01	Renal Clear Cell Carcinoma	0.8247			TCGA-B0-5120-01	Renal Clear Cell Carcinoma	2.4004
	TCGA-B0-5121-01	Renal Clear Cell Carcinoma	2.4852			TCGA-B0-5121-01	Renal Clear Cell Carcinoma	3.1974
	TCGA-B0-5399-01	Renal Clear Cell Carcinoma	3.1146			TCGA-B0-5399-01	Renal Clear Cell Carcinoma	3.5752
	TCGA-B0-5400-01	Renal Clear Cell Carcinoma	0.9679			TCGA-B0-5400-01	Renal Clear Cell Carcinoma	3.5515
	TCGA-B0-5402-01	Renal Clear Cell Carcinoma	2.6825			TCGA-B0-5402-01	Renal Clear Cell Carcinoma	2.5417
	TCGA-B0-5690-01	Renal Clear Cell Carcinoma	0.7756			TCGA-B0-5690-01	Renal Clear Cell Carcinoma	2.3782
	TCGA-B0-5691-01	Renal Clear Cell Carcinoma	1.1157			TCGA-B0-5691-01	Renal Clear Cell Carcinoma	2.0883
	TCGA-B0-5692-01	Renal Clear Cell Carcinoma	1.9937			TCGA-B0-5692-01	Renal Clear Cell Carcinoma	4.1622
	TCGA-B0-5693-01	Renal Clear Cell Carcinoma	0.9543			TCGA-B0-5693-01	Renal Clear Cell Carcinoma	1.6523
	TCGA-B0-5694-01	Renal Clear Cell Carcinoma	1.3982			TCGA-B0-5694-01	Renal Clear Cell Carcinoma	1.9897
	TCGA-B0-5695-01	Renal Clear Cell Carcinoma	0.6274			TCGA-B0-5695-01	Renal Clear Cell Carcinoma	1.7881
	TCGA-B0-5696-01	Renal Clear Cell Carcinoma	1.5235			TCGA-B0-5696-01	Renal Clear Cell Carcinoma	1.6428
	TCGA-B0-5697-01	Renal Clear Cell Carcinoma	1.7272			TCGA-B0-5697-01	Renal Clear Cell Carcinoma	3.3233
	TCGA-B0-5698-01	Renal Clear Cell Carcinoma	3.1074			TCGA-B0-5698-01	Renal Clear Cell Carcinoma	1.8964
	TCGA-B0-5699-01	Renal Clear Cell Carcinoma	2.0533			TCGA-B0-5699-01	Renal Clear Cell Carcinoma	1.1407
	TCGA-B0-5701-01	Renal Clear Cell Carcinoma	2.6969			TCGA-B0-5701-01	Renal Clear Cell Carcinoma	1.9
	TCGA-B0-5702-01	Renal Clear Cell Carcinoma	-6.5229			TCGA-B0-5702-01	Renal Clear Cell Carcinoma	1.0021
	TCGA-B0-5703-01	Renal Clear Cell Carcinoma	2.9455			TCGA-B0-5703-01	Renal Clear Cell Carcinoma	1.3325
	TCGA-B0-5705-01	Renal Clear Cell Carcinoma	2.9683			TCGA-B0-5705-01	Renal Clear Cell Carcinoma	2.5763
	TCGA-B0-5706-01	Renal Clear Cell Carcinoma	0.5779			TCGA-B0-5706-01	Renal Clear Cell Carcinoma	4.1427
	TCGA-B0-5707-01	Renal Clear Cell Carcinoma	-1.5464			TCGA-B0-5707-01	Renal Clear Cell Carcinoma	0.1922
	TCGA-B0-5709-01	Renal Clear Cell Carcinoma	1.4039			TCGA-B0-5709-01	Renal Clear Cell Carcinoma	4.7449
	TCGA-B0-5710-01	Renal Clear Cell Carcinoma	1.1585			TCGA-B0-5710-01	Renal Clear Cell Carcinoma	2.3795
	TCGA-B0-5711-01	Renal Clear Cell Carcinoma	3.7047			TCGA-B0-5711-01	Renal Clear Cell Carcinoma	1.7942
	TCGA-B0-5712-01	Renal Clear Cell Carcinoma	2.1572			TCGA-B0-5712-01	Renal Clear Cell Carcinoma	2.0325
	TCGA-B0-5713-01	Renal Clear Cell Carcinoma	3.1709			TCGA-B0-5713-01	Renal Clear Cell Carcinoma	2.2667
	TCGA-B0-5812-01	Renal Clear Cell Carcinoma	1.3039			TCGA-B0-5812-01	Renal Clear Cell Carcinoma	2.2865
	TCGA-B2-3923-01	Renal Clear Cell Carcinoma	-4.2567			TCGA-B2-3923-01	Renal Clear Cell Carcinoma	-0.2156
	TCGA-B2-3924-01	Renal Clear Cell Carcinoma	2.6251			TCGA-B2-3924-01	Renal Clear Cell Carcinoma	5.1039
	TCGA-B2-4098-01	Renal Clear Cell Carcinoma	0.2102			TCGA-B2-4098-01	Renal Clear Cell Carcinoma	1.9508
	TCGA-B2-4099-01	Renal Clear Cell Carcinoma	2.5852			TCGA-B2-4099-01	Renal Clear Cell Carcinoma	3.3561
	TCGA-B2-4101-01	Renal Clear Cell Carcinoma	3.0257			TCGA-B2-4101-01	Renal Clear Cell Carcinoma	2.7323
	TCGA-B2-4102-01	Renal Clear Cell Carcinoma	3.3225			TCGA-B2-4102-01	Renal Clear Cell Carcinoma	2.1918
	TCGA-B2-5633-01	Renal Clear Cell Carcinoma	2.8413			TCGA-B2-5633-01	Renal Clear Cell Carcinoma	2.6406
	TCGA-B2-5635-01	Renal Clear Cell Carcinoma	1.5055			TCGA-B2-5635-01	Renal Clear Cell Carcinoma	3.9438
	TCGA-B2-5639-01	Renal Clear Cell Carcinoma	3.8013			TCGA-B2-5639-01	Renal Clear Cell Carcinoma	1.3107
	TCGA-B2-5641-01	Renal Clear Cell Carcinoma	2.2979			TCGA-B2-5641-01	Renal Clear Cell Carcinoma	3.4367
	TCGA-B2-A4SR-01	Renal Clear Cell Carcinoma	1.6435			TCGA-B2-A4SR-01	Renal Clear Cell Carcinoma	3.1444
	TCGA-B4-5377-01	Renal Clear Cell Carcinoma	5.499			TCGA-B4-5377-01	Renal Clear Cell Carcinoma	1.7317
	TCGA-B4-5378-01	Renal Clear Cell Carcinoma	0.0816			TCGA-B4-5378-01	Renal Clear Cell Carcinoma	1.1595
	TCGA-B4-5832-01	Renal Clear Cell Carcinoma	4.72			TCGA-B4-5832-01	Renal Clear Cell Carcinoma	-1.0405
	TCGA-B4-5834-01	Renal Clear Cell Carcinoma	0.6961			TCGA-B4-5834-01	Renal Clear Cell Carcinoma	2.2179
	TCGA-B4-5835-01	Renal Clear Cell Carcinoma	2.1691			TCGA-B4-5835-01	Renal Clear Cell Carcinoma	0.0566
	TCGA-B4-5836-01	Renal Clear Cell Carcinoma	3.3958			TCGA-B4-5836-01	Renal Clear Cell Carcinoma	2.3391
	TCGA-B4-5838-01	Renal Clear Cell Carcinoma	1.6449			TCGA-B4-5838-01	Renal Clear Cell Carcinoma	2.2236
	TCGA-B4-5843-01	Renal Clear Cell Carcinoma	2.708			TCGA-B4-5843-01	Renal Clear Cell Carcinoma	1.2906
	TCGA-B4-5844-01	Renal Clear Cell Carcinoma	2.2052			TCGA-B4-5844-01	Renal Clear Cell Carcinoma	1.4116
	TCGA-B8-4143-01	Renal Clear Cell Carcinoma	1.2155			TCGA-B8-4143-01	Renal Clear Cell Carcinoma	5.4455
	TCGA-B8-4146-01	Renal Clear Cell Carcinoma	3.8798			TCGA-B8-4146-01	Renal Clear Cell Carcinoma	2.5582
	TCGA-B8-4148-01	Renal Clear Cell Carcinoma	3.9611			TCGA-B8-4148-01	Renal Clear Cell Carcinoma	3.8339
	TCGA-B8-4151-01	Renal Clear Cell Carcinoma	2.1585			TCGA-B8-4151-01	Renal Clear Cell Carcinoma	0.6411
	TCGA-B8-4153-01	Renal Clear Cell Carcinoma	3.5112			TCGA-B8-4153-01	Renal Clear Cell Carcinoma	1.5823
	TCGA-B8-4154-01	Renal Clear Cell Carcinoma	2.0432			TCGA-B8-4154-01	Renal Clear Cell Carcinoma	2.4526
	TCGA-B8-4619-01	Renal Clear Cell Carcinoma	-1.865			TCGA-B8-4619-01	Renal Clear Cell Carcinoma	-0.1767
	TCGA-B8-4620-01	Renal Clear Cell Carcinoma	3.6034			TCGA-B8-4620-01	Renal Clear Cell Carcinoma	2.9314
	TCGA-B8-4621-01	Renal Clear Cell Carcinoma	0.8261			TCGA-B8-4621-01	Renal Clear Cell Carcinoma	0.301
	TCGA-B8-4622-01	Renal Clear Cell Carcinoma	2.1623			TCGA-B8-4622-01	Renal Clear Cell Carcinoma	1.6365
	TCGA-B8-5158-01	Renal Clear Cell Carcinoma	3.5027			TCGA-B8-5158-01	Renal Clear Cell Carcinoma	4.3695
	TCGA-B8-5159-01	Renal Clear Cell Carcinoma	3.4954			TCGA-B8-5159-01	Renal Clear Cell Carcinoma	1.3953
	TCGA-B8-5162-01	Renal Clear Cell Carcinoma	0.622			TCGA-B8-5162-01	Renal Clear Cell Carcinoma	4.5502
	TCGA-B8-5163-01	Renal Clear Cell Carcinoma	2.3376			TCGA-B8-5163-01	Renal Clear Cell Carcinoma	4.6748
	TCGA-B8-5164-01	Renal Clear Cell Carcinoma	1.9799			TCGA-B8-5164-01	Renal Clear Cell Carcinoma	4.7036
	TCGA-B8-5165-01	Renal Clear Cell Carcinoma	0.6141			TCGA-B8-5165-01	Renal Clear Cell Carcinoma	1.4989
	TCGA-B8-5545-01	Renal Clear Cell Carcinoma	1.0204			TCGA-B8-5545-01	Renal Clear Cell Carcinoma	2.451
	TCGA-B8-5546-01	Renal Clear Cell Carcinoma	0.0889			TCGA-B8-5546-01	Renal Clear Cell Carcinoma	-0.6003
	TCGA-B8-5549-01	Renal Clear Cell Carcinoma	2.4552			TCGA-B8-5549-01	Renal Clear Cell Carcinoma	2.4555
	TCGA-B8-5550-01	Renal Clear Cell Carcinoma	0.4989			TCGA-B8-5550-01	Renal Clear Cell Carcinoma	3.0833
	TCGA-B8-5551-01	Renal Clear Cell Carcinoma	1.7155			TCGA-B8-5551-01	Renal Clear Cell Carcinoma	5.7085
	TCGA-B8-5552-01	Renal Clear Cell Carcinoma	2.1104			TCGA-B8-5552-01	Renal Clear Cell Carcinoma	3.2525
	TCGA-B8-5553-01	Renal Clear Cell Carcinoma	2.9492			TCGA-B8-5553-01	Renal Clear Cell Carcinoma	2.8982
	TCGA-B8-A54D-01	Renal Clear Cell Carcinoma	1.5646			TCGA-B8-A54D-01	Renal Clear Cell Carcinoma	3.5961
	TCGA-B8-A54E-01	Renal Clear Cell Carcinoma	-3.0863			TCGA-B8-A54E-01	Renal Clear Cell Carcinoma	-0.9156
	TCGA-B8-A54F-01	Renal Clear Cell Carcinoma	0.7125			TCGA-B8-A54F-01	Renal Clear Cell Carcinoma	2.3108
	TCGA-B8-A54G-01	Renal Clear Cell Carcinoma	2.7971			TCGA-B8-A54G-01	Renal Clear Cell Carcinoma	5.2546
	TCGA-B8-A54H-01	Renal Clear Cell Carcinoma	4.6809			TCGA-B8-A54H-01	Renal Clear Cell Carcinoma	2.3215
	TCGA-B8-A54I-01	Renal Clear Cell Carcinoma	4.1023			TCGA-B8-A54I-01	Renal Clear Cell Carcinoma	4.794
	TCGA-B8-A54J-01	Renal Clear Cell Carcinoma	2.3188			TCGA-B8-A54J-01	Renal Clear Cell Carcinoma	3.4119
	TCGA-B8-A7U6-01	Renal Clear Cell Carcinoma	2.4747			TCGA-B8-A7U6-01	Renal Clear Cell Carcinoma	2.373
	TCGA-B8-A8YJ-01	Renal Clear Cell Carcinoma	3.7148			TCGA-B8-A8YJ-01	Renal Clear Cell Carcinoma	3.136
	TCGA-BP-4158-01	Renal Clear Cell Carcinoma	2.95			TCGA-BP-4158-01	Renal Clear Cell Carcinoma	1.9019
	TCGA-BP-4159-01	Renal Clear Cell Carcinoma	1.1805			TCGA-BP-4159-01	Renal Clear Cell Carcinoma	1.8756
	TCGA-BP-4160-01	Renal Clear Cell Carcinoma	2.7973			TCGA-BP-4160-01	Renal Clear Cell Carcinoma	3.542
	TCGA-BP-4161-01	Renal Clear Cell Carcinoma	3.6181			TCGA-BP-4161-01	Renal Clear Cell Carcinoma	3.1437
	TCGA-BP-4162-01	Renal Clear Cell Carcinoma	1.9181			TCGA-BP-4162-01	Renal Clear Cell Carcinoma	3.7163
	TCGA-BP-4163-01	Renal Clear Cell Carcinoma	0.4815			TCGA-BP-4163-01	Renal Clear Cell Carcinoma	2.0101
	TCGA-BP-4164-01	Renal Clear Cell Carcinoma	3.2653			TCGA-BP-4164-01	Renal Clear Cell Carcinoma	0.8763
	TCGA-BP-4165-01	Renal Clear Cell Carcinoma	2.5001			TCGA-BP-4165-01	Renal Clear Cell Carcinoma	3.7657
	TCGA-BP-4166-01	Renal Clear Cell Carcinoma	1.2217			TCGA-BP-4166-01	Renal Clear Cell Carcinoma	1.6281
	TCGA-BP-4167-01	Renal Clear Cell Carcinoma	2.0614			TCGA-BP-4167-01	Renal Clear Cell Carcinoma	5.14
	TCGA-BP-4169-01	Renal Clear Cell Carcinoma	2.7824			TCGA-BP-4169-01	Renal Clear Cell Carcinoma	3.4725
	TCGA-BP-4170-01	Renal Clear Cell Carcinoma	2.5325			TCGA-BP-4170-01	Renal Clear Cell Carcinoma	2.5547
	TCGA-BP-4173-01	Renal Clear Cell Carcinoma	1.3608			TCGA-BP-4173-01	Renal Clear Cell Carcinoma	5.6606
	TCGA-BP-4174-01	Renal Clear Cell Carcinoma	2.7696			TCGA-BP-4174-01	Renal Clear Cell Carcinoma	1.8581
	TCGA-BP-4176-01	Renal Clear Cell Carcinoma	3.342			TCGA-BP-4176-01	Renal Clear Cell Carcinoma	3.0376
	TCGA-BP-4177-01	Renal Clear Cell Carcinoma	-2.3938			TCGA-BP-4177-01	Renal Clear Cell Carcinoma	1.063
	TCGA-BP-4325-01	Renal Clear Cell Carcinoma	2.3584			TCGA-BP-4325-01	Renal Clear Cell Carcinoma	3.0764
	TCGA-BP-4326-01	Renal Clear Cell Carcinoma	1.4786			TCGA-BP-4326-01	Renal Clear Cell Carcinoma	1.9704
	TCGA-BP-4327-01	Renal Clear Cell Carcinoma	2.7669			TCGA-BP-4327-01	Renal Clear Cell Carcinoma	2.8743
	TCGA-BP-4329-01	Renal Clear Cell Carcinoma	2.6139			TCGA-BP-4329-01	Renal Clear Cell Carcinoma	1.7629
	TCGA-BP-4330-01	Renal Clear Cell Carcinoma	1.8753			TCGA-BP-4330-01	Renal Clear Cell Carcinoma	3.7265
	TCGA-BP-4332-01	Renal Clear Cell Carcinoma	-0.1581			TCGA-BP-4332-01	Renal Clear Cell Carcinoma	2.809
	TCGA-BP-4334-01	Renal Clear Cell Carcinoma	-4.9553			TCGA-BP-4334-01	Renal Clear Cell Carcinoma	1.7576
	TCGA-BP-4335-01	Renal Clear Cell Carcinoma	2.6954			TCGA-BP-4335-01	Renal Clear Cell Carcinoma	3.6747
	TCGA-BP-4337-01	Renal Clear Cell Carcinoma	0.9961			TCGA-BP-4337-01	Renal Clear Cell Carcinoma	3.3502
	TCGA-BP-4338-01	Renal Clear Cell Carcinoma	1.9222			TCGA-BP-4338-01	Renal Clear Cell Carcinoma	4.3068
	TCGA-BP-4340-01	Renal Clear Cell Carcinoma	2.9896			TCGA-BP-4340-01	Renal Clear Cell Carcinoma	1.7817
	TCGA-BP-4341-01	Renal Clear Cell Carcinoma	2.2443			TCGA-BP-4341-01	Renal Clear Cell Carcinoma	2.3545
	TCGA-BP-4343-01	Renal Clear Cell Carcinoma	3.6739			TCGA-BP-4343-01	Renal Clear Cell Carcinoma	3.2788
	TCGA-BP-4345-01	Renal Clear Cell Carcinoma	0.9625			TCGA-BP-4345-01	Renal Clear Cell Carcinoma	4.6027
	TCGA-BP-4346-01	Renal Clear Cell Carcinoma	2.4368			TCGA-BP-4346-01	Renal Clear Cell Carcinoma	5.3178
	TCGA-BP-4347-01	Renal Clear Cell Carcinoma	3.5905			TCGA-BP-4347-01	Renal Clear Cell Carcinoma	2.9434
	TCGA-BP-4349-01	Renal Clear Cell Carcinoma	3.086			TCGA-BP-4349-01	Renal Clear Cell Carcinoma	2.9898
	TCGA-BP-4351-01	Renal Clear Cell Carcinoma	1.9661			TCGA-BP-4351-01	Renal Clear Cell Carcinoma	3.2817
	TCGA-BP-4352-01	Renal Clear Cell Carcinoma	-1.1765			TCGA-BP-4352-01	Renal Clear Cell Carcinoma	1.7599
	TCGA-BP-4354-01	Renal Clear Cell Carcinoma	2.5854			TCGA-BP-4354-01	Renal Clear Cell Carcinoma	5.1202
	TCGA-BP-4355-01	Renal Clear Cell Carcinoma	2.6161			TCGA-BP-4355-01	Renal Clear Cell Carcinoma	3.5625
	TCGA-BP-4756-01	Renal Clear Cell Carcinoma	-1.0353			TCGA-BP-4756-01	Renal Clear Cell Carcinoma	1.3493
	TCGA-BP-4758-01	Renal Clear Cell Carcinoma	1.1652			TCGA-BP-4758-01	Renal Clear Cell Carcinoma	4.9988
	TCGA-BP-4759-01	Renal Clear Cell Carcinoma	0.8446			TCGA-BP-4759-01	Renal Clear Cell Carcinoma	3.155
	TCGA-BP-4760-01	Renal Clear Cell Carcinoma	-0.1692			TCGA-BP-4760-01	Renal Clear Cell Carcinoma	1.2368
	TCGA-BP-4761-01	Renal Clear Cell Carcinoma	-0.2519			TCGA-BP-4761-01	Renal Clear Cell Carcinoma	6.3602
	TCGA-BP-4762-01	Renal Clear Cell Carcinoma	1.3826			TCGA-BP-4762-01	Renal Clear Cell Carcinoma	2.2335
	TCGA-BP-4763-01	Renal Clear Cell Carcinoma	4.7021			TCGA-BP-4763-01	Renal Clear Cell Carcinoma	2.3028
	TCGA-BP-4765-01	Renal Clear Cell Carcinoma	1.9168			TCGA-BP-4765-01	Renal Clear Cell Carcinoma	2.3943
	TCGA-BP-4766-01	Renal Clear Cell Carcinoma	1.7494			TCGA-BP-4766-01	Renal Clear Cell Carcinoma	1.5279
	TCGA-BP-4768-01	Renal Clear Cell Carcinoma	3.9219			TCGA-BP-4768-01	Renal Clear Cell Carcinoma	1.4311
	TCGA-BP-4769-01	Renal Clear Cell Carcinoma	-0.836			TCGA-BP-4769-01	Renal Clear Cell Carcinoma	1.1898
	TCGA-BP-4770-01	Renal Clear Cell Carcinoma	0.7985			TCGA-BP-4770-01	Renal Clear Cell Carcinoma	-0.6051
	TCGA-BP-4771-01	Renal Clear Cell Carcinoma	1.6479			TCGA-BP-4771-01	Renal Clear Cell Carcinoma	5.9551
	TCGA-BP-4774-01	Renal Clear Cell Carcinoma	3.2791			TCGA-BP-4774-01	Renal Clear Cell Carcinoma	2.6896
	TCGA-BP-4775-01	Renal Clear Cell Carcinoma	3.2119			TCGA-BP-4775-01	Renal Clear Cell Carcinoma	1.9722
	TCGA-BP-4776-01	Renal Clear Cell Carcinoma	1.8442			TCGA-BP-4776-01	Renal Clear Cell Carcinoma	3.0332
	TCGA-BP-4777-01	Renal Clear Cell Carcinoma	3.741			TCGA-BP-4777-01	Renal Clear Cell Carcinoma	3.671
	TCGA-BP-4781-01	Renal Clear Cell Carcinoma	2.4687			TCGA-BP-4781-01	Renal Clear Cell Carcinoma	1.4781
	TCGA-BP-4782-01	Renal Clear Cell Carcinoma	1.5254			TCGA-BP-4782-01	Renal Clear Cell Carcinoma	3.4919
	TCGA-BP-4784-01	Renal Clear Cell Carcinoma	-0.9066			TCGA-BP-4784-01	Renal Clear Cell Carcinoma	1.6467
	TCGA-BP-4787-01	Renal Clear Cell Carcinoma	3.2894			TCGA-BP-4787-01	Renal Clear Cell Carcinoma	2.4881
	TCGA-BP-4789-01	Renal Clear Cell Carcinoma	2.4299			TCGA-BP-4789-01	Renal Clear Cell Carcinoma	1.7692
	TCGA-BP-4790-01	Renal Clear Cell Carcinoma	2.0182			TCGA-BP-4790-01	Renal Clear Cell Carcinoma	3.3351
	TCGA-BP-4795-01	Renal Clear Cell Carcinoma	-0.2356			TCGA-BP-4795-01	Renal Clear Cell Carcinoma	2.8613
	TCGA-BP-4797-01	Renal Clear Cell Carcinoma	2.0983			TCGA-BP-4797-01	Renal Clear Cell Carcinoma	4.3184
	TCGA-BP-4798-01	Renal Clear Cell Carcinoma	2.2974			TCGA-BP-4798-01	Renal Clear Cell Carcinoma	6.7473
	TCGA-BP-4799-01	Renal Clear Cell Carcinoma	2.9819			TCGA-BP-4799-01	Renal Clear Cell Carcinoma	4.7536
	TCGA-BP-4801-01	Renal Clear Cell Carcinoma	1.5669			TCGA-BP-4801-01	Renal Clear Cell Carcinoma	3.7432
	TCGA-BP-4803-01	Renal Clear Cell Carcinoma	1.2992			TCGA-BP-4803-01	Renal Clear Cell Carcinoma	1.0149
	TCGA-BP-4804-01	Renal Clear Cell Carcinoma	2.008			TCGA-BP-4804-01	Renal Clear Cell Carcinoma	4.8055
	TCGA-BP-4807-01	Renal Clear Cell Carcinoma	1.1871			TCGA-BP-4807-01	Renal Clear Cell Carcinoma	1.4279
	TCGA-BP-4959-01	Renal Clear Cell Carcinoma	2.7626			TCGA-BP-4959-01	Renal Clear Cell Carcinoma	3.1825
	TCGA-BP-4960-01	Renal Clear Cell Carcinoma	3.5799			TCGA-BP-4960-01	Renal Clear Cell Carcinoma	3.3126
	TCGA-BP-4961-01	Renal Clear Cell Carcinoma	2.5735			TCGA-BP-4961-01	Renal Clear Cell Carcinoma	2.0839
	TCGA-BP-4962-01	Renal Clear Cell Carcinoma	2.2131			TCGA-BP-4962-01	Renal Clear Cell Carcinoma	4.4702
	TCGA-BP-4963-01	Renal Clear Cell Carcinoma	2.1768			TCGA-BP-4963-01	Renal Clear Cell Carcinoma	3.119
	TCGA-BP-4964-01	Renal Clear Cell Carcinoma	1.6387			TCGA-BP-4964-01	Renal Clear Cell Carcinoma	3.4628
	TCGA-BP-4965-01	Renal Clear Cell Carcinoma	4.2283			TCGA-BP-4965-01	Renal Clear Cell Carcinoma	2.3154
	TCGA-BP-4967-01	Renal Clear Cell Carcinoma	1.9694			TCGA-BP-4967-01	Renal Clear Cell Carcinoma	1.3663
	TCGA-BP-4968-01	Renal Clear Cell Carcinoma	2.1464			TCGA-BP-4968-01	Renal Clear Cell Carcinoma	3.9646
	TCGA-BP-4969-01	Renal Clear Cell Carcinoma	3.8215			TCGA-BP-4969-01	Renal Clear Cell Carcinoma	2.5707
	TCGA-BP-4970-01	Renal Clear Cell Carcinoma	2.3715			TCGA-BP-4970-01	Renal Clear Cell Carcinoma	3.7769
	TCGA-BP-4971-01	Renal Clear Cell Carcinoma	1.9551			TCGA-BP-4971-01	Renal Clear Cell Carcinoma	5.4349
	TCGA-BP-4972-01	Renal Clear Cell Carcinoma	-0.4658			TCGA-BP-4972-01	Renal Clear Cell Carcinoma	3.4738
	TCGA-BP-4973-01	Renal Clear Cell Carcinoma	3.2424			TCGA-BP-4973-01	Renal Clear Cell Carcinoma	2.6866
	TCGA-BP-4974-01	Renal Clear Cell Carcinoma	1.2666			TCGA-BP-4974-01	Renal Clear Cell Carcinoma	3.3508
	TCGA-BP-4975-01	Renal Clear Cell Carcinoma	2.1162			TCGA-BP-4975-01	Renal Clear Cell Carcinoma	1.5518
	TCGA-BP-4977-01	Renal Clear Cell Carcinoma	1.2309			TCGA-BP-4977-01	Renal Clear Cell Carcinoma	2.4349
	TCGA-BP-4981-01	Renal Clear Cell Carcinoma	2.0311			TCGA-BP-4981-01	Renal Clear Cell Carcinoma	3.0948
	TCGA-BP-4982-01	Renal Clear Cell Carcinoma	2.3855			TCGA-BP-4982-01	Renal Clear Cell Carcinoma	2.3799
	TCGA-BP-4983-01	Renal Clear Cell Carcinoma	1.5546			TCGA-BP-4983-01	Renal Clear Cell Carcinoma	3.7154
	TCGA-BP-4985-01	Renal Clear Cell Carcinoma	2.8324			TCGA-BP-4985-01	Renal Clear Cell Carcinoma	1.7772
	TCGA-BP-4987-01	Renal Clear Cell Carcinoma	1.664			TCGA-BP-4987-01	Renal Clear Cell Carcinoma	2.7756
	TCGA-BP-4989-01	Renal Clear Cell Carcinoma	2.6023			TCGA-BP-4989-01	Renal Clear Cell Carcinoma	5.2016
	TCGA-BP-4991-01	Renal Clear Cell Carcinoma	1.5865			TCGA-BP-4991-01	Renal Clear Cell Carcinoma	2.5594
	TCGA-BP-4992-01	Renal Clear Cell Carcinoma	5.4087			TCGA-BP-4992-01	Renal Clear Cell Carcinoma	3.9828
	TCGA-BP-4993-01	Renal Clear Cell Carcinoma	1.5805			TCGA-BP-4993-01	Renal Clear Cell Carcinoma	3.1612
	TCGA-BP-4994-01	Renal Clear Cell Carcinoma	-1.2577			TCGA-BP-4994-01	Renal Clear Cell Carcinoma	1.0578
	TCGA-BP-4998-01	Renal Clear Cell Carcinoma	2.7767			TCGA-BP-4998-01	Renal Clear Cell Carcinoma	3.6285
	TCGA-BP-4999-01	Renal Clear Cell Carcinoma	2.1613			TCGA-BP-4999-01	Renal Clear Cell Carcinoma	1.8707
	TCGA-BP-5000-01	Renal Clear Cell Carcinoma	1.4148			TCGA-BP-5000-01	Renal Clear Cell Carcinoma	5.0286
	TCGA-BP-5001-01	Renal Clear Cell Carcinoma	1.5362			TCGA-BP-5001-01	Renal Clear Cell Carcinoma	4.1544
	TCGA-BP-5004-01	Renal Clear Cell Carcinoma	3.4164			TCGA-BP-5004-01	Renal Clear Cell Carcinoma	2.3648
	TCGA-BP-5007-01	Renal Clear Cell Carcinoma	2.0755			TCGA-BP-5007-01	Renal Clear Cell Carcinoma	3.4092
	TCGA-BP-5008-01	Renal Clear Cell Carcinoma	2.6882			TCGA-BP-5008-01	Renal Clear Cell Carcinoma	3.486
	TCGA-BP-5010-01	Renal Clear Cell Carcinoma	1.8969			TCGA-BP-5010-01	Renal Clear Cell Carcinoma	3.0095
	TCGA-BP-5168-01	Renal Clear Cell Carcinoma	1.2307			TCGA-BP-5168-01	Renal Clear Cell Carcinoma	2.9141
	TCGA-BP-5169-01	Renal Clear Cell Carcinoma	3.0645			TCGA-BP-5169-01	Renal Clear Cell Carcinoma	4.6296
	TCGA-BP-5170-01	Renal Clear Cell Carcinoma	0.9528			TCGA-BP-5170-01	Renal Clear Cell Carcinoma	2.9272
	TCGA-BP-5173-01	Renal Clear Cell Carcinoma	0.5068			TCGA-BP-5173-01	Renal Clear Cell Carcinoma	3.3174
	TCGA-BP-5174-01	Renal Clear Cell Carcinoma	1.2158			TCGA-BP-5174-01	Renal Clear Cell Carcinoma	3.1451
	TCGA-BP-5175-01	Renal Clear Cell Carcinoma	1.5677			TCGA-BP-5175-01	Renal Clear Cell Carcinoma	5.0325
	TCGA-BP-5176-01	Renal Clear Cell Carcinoma	3.0921			TCGA-BP-5176-01	Renal Clear Cell Carcinoma	2.595
	TCGA-BP-5177-01	Renal Clear Cell Carcinoma	0.3407			TCGA-BP-5177-01	Renal Clear Cell Carcinoma	3.1939
	TCGA-BP-5178-01	Renal Clear Cell Carcinoma	4.4967			TCGA-BP-5178-01	Renal Clear Cell Carcinoma	6.148
	TCGA-BP-5180-01	Renal Clear Cell Carcinoma	3.4691			TCGA-BP-5180-01	Renal Clear Cell Carcinoma	2.5486
	TCGA-BP-5182-01	Renal Clear Cell Carcinoma	-0.4358			TCGA-BP-5182-01	Renal Clear Cell Carcinoma	4.3625
	TCGA-BP-5183-01	Renal Clear Cell Carcinoma	2.6014			TCGA-BP-5183-01	Renal Clear Cell Carcinoma	4.267
	TCGA-BP-5184-01	Renal Clear Cell Carcinoma	1.2764			TCGA-BP-5184-01	Renal Clear Cell Carcinoma	2.3629
	TCGA-BP-5185-01	Renal Clear Cell Carcinoma	2.3537			TCGA-BP-5185-01	Renal Clear Cell Carcinoma	3.1125
	TCGA-BP-5186-01	Renal Clear Cell Carcinoma	1.1951			TCGA-BP-5186-01	Renal Clear Cell Carcinoma	2.5971
	TCGA-BP-5187-01	Renal Clear Cell Carcinoma	2.387			TCGA-BP-5187-01	Renal Clear Cell Carcinoma	3.583
	TCGA-BP-5189-01	Renal Clear Cell Carcinoma	2.5221			TCGA-BP-5189-01	Renal Clear Cell Carcinoma	2.5716
	TCGA-BP-5190-01	Renal Clear Cell Carcinoma	2.8606			TCGA-BP-5190-01	Renal Clear Cell Carcinoma	2.192
	TCGA-BP-5191-01	Renal Clear Cell Carcinoma	3.684			TCGA-BP-5191-01	Renal Clear Cell Carcinoma	6.2018
	TCGA-BP-5192-01	Renal Clear Cell Carcinoma	1.9756			TCGA-BP-5192-01	Renal Clear Cell Carcinoma	1.4053
	TCGA-BP-5194-01	Renal Clear Cell Carcinoma	1.2238			TCGA-BP-5194-01	Renal Clear Cell Carcinoma	2.1141
	TCGA-BP-5195-01	Renal Clear Cell Carcinoma	3.2348			TCGA-BP-5195-01	Renal Clear Cell Carcinoma	2.2933
	TCGA-BP-5196-01	Renal Clear Cell Carcinoma	0.7824			TCGA-BP-5196-01	Renal Clear Cell Carcinoma	5.2553
	TCGA-BP-5198-01	Renal Clear Cell Carcinoma	3.2439			TCGA-BP-5198-01	Renal Clear Cell Carcinoma	2.5472
	TCGA-BP-5200-01	Renal Clear Cell Carcinoma	3.2989			TCGA-BP-5200-01	Renal Clear Cell Carcinoma	3.278
	TCGA-BP-5201-01	Renal Clear Cell Carcinoma	3.0021			TCGA-BP-5201-01	Renal Clear Cell Carcinoma	4.8577
	TCGA-BP-5202-01	Renal Clear Cell Carcinoma	1.0687			TCGA-BP-5202-01	Renal Clear Cell Carcinoma	1.9417
	TCGA-CJ-4634-01	Renal Clear Cell Carcinoma	2.8041			TCGA-CJ-4634-01	Renal Clear Cell Carcinoma	1.7621
	TCGA-CJ-4635-01	Renal Clear Cell Carcinoma	4.6403			TCGA-CJ-4635-01	Renal Clear Cell Carcinoma	3.2474
	TCGA-CJ-4636-01	Renal Clear Cell Carcinoma	-0.082			TCGA-CJ-4636-01	Renal Clear Cell Carcinoma	4.1509
	TCGA-CJ-4637-01	Renal Clear Cell Carcinoma	2.2084			TCGA-CJ-4637-01	Renal Clear Cell Carcinoma	6.1991
	TCGA-CJ-4638-01	Renal Clear Cell Carcinoma	0.8761			TCGA-CJ-4638-01	Renal Clear Cell Carcinoma	2.8252
	TCGA-CJ-4639-01	Renal Clear Cell Carcinoma	0.5054			TCGA-CJ-4639-01	Renal Clear Cell Carcinoma	2.0859
	TCGA-CJ-4640-01	Renal Clear Cell Carcinoma	3.9883			TCGA-CJ-4640-01	Renal Clear Cell Carcinoma	4.5082
	TCGA-CJ-4641-01	Renal Clear Cell Carcinoma	2.1933			TCGA-CJ-4641-01	Renal Clear Cell Carcinoma	4.7333
	TCGA-CJ-4643-01	Renal Clear Cell Carcinoma	3.5863			TCGA-CJ-4643-01	Renal Clear Cell Carcinoma	2.2082
	TCGA-CJ-4644-01	Renal Clear Cell Carcinoma	2.3395			TCGA-CJ-4644-01	Renal Clear Cell Carcinoma	1.499
	TCGA-CJ-4868-01	Renal Clear Cell Carcinoma	1.1466			TCGA-CJ-4868-01	Renal Clear Cell Carcinoma	3.5125
	TCGA-CJ-4869-01	Renal Clear Cell Carcinoma	1.571			TCGA-CJ-4869-01	Renal Clear Cell Carcinoma	5.1286
	TCGA-CJ-4870-01	Renal Clear Cell Carcinoma	0.5878			TCGA-CJ-4870-01	Renal Clear Cell Carcinoma	1.9892
	TCGA-CJ-4871-01	Renal Clear Cell Carcinoma	2.5048			TCGA-CJ-4871-01	Renal Clear Cell Carcinoma	3.7271
	TCGA-CJ-4872-01	Renal Clear Cell Carcinoma	2.9547			TCGA-CJ-4872-01	Renal Clear Cell Carcinoma	4.3301
	TCGA-CJ-4873-01	Renal Clear Cell Carcinoma	0.5065			TCGA-CJ-4873-01	Renal Clear Cell Carcinoma	4.618
	TCGA-CJ-4874-01	Renal Clear Cell Carcinoma	3.0314			TCGA-CJ-4874-01	Renal Clear Cell Carcinoma	3.0625
	TCGA-CJ-4875-01	Renal Clear Cell Carcinoma	1.2043			TCGA-CJ-4875-01	Renal Clear Cell Carcinoma	2.5961
	TCGA-CJ-4876-01	Renal Clear Cell Carcinoma	4.6575			TCGA-CJ-4876-01	Renal Clear Cell Carcinoma	2.8056
	TCGA-CJ-4878-01	Renal Clear Cell Carcinoma	4.9201			TCGA-CJ-4878-01	Renal Clear Cell Carcinoma	1.8825
	TCGA-CJ-4881-01	Renal Clear Cell Carcinoma	0.5612			TCGA-CJ-4881-01	Renal Clear Cell Carcinoma	2.9743
	TCGA-CJ-4882-01	Renal Clear Cell Carcinoma	3.0918			TCGA-CJ-4882-01	Renal Clear Cell Carcinoma	5.1476
	TCGA-CJ-4884-01	Renal Clear Cell Carcinoma	1.4557			TCGA-CJ-4884-01	Renal Clear Cell Carcinoma	3.5757
	TCGA-CJ-4885-01	Renal Clear Cell Carcinoma	2.0185			TCGA-CJ-4885-01	Renal Clear Cell Carcinoma	-0.3356
	TCGA-CJ-4886-01	Renal Clear Cell Carcinoma	2.2757			TCGA-CJ-4886-01	Renal Clear Cell Carcinoma	3.31
	TCGA-CJ-4887-01	Renal Clear Cell Carcinoma	3.1791			TCGA-CJ-4887-01	Renal Clear Cell Carcinoma	4.6962
	TCGA-CJ-4888-01	Renal Clear Cell Carcinoma	2.6679			TCGA-CJ-4888-01	Renal Clear Cell Carcinoma	5.0693
	TCGA-CJ-4889-01	Renal Clear Cell Carcinoma	0.2516			TCGA-CJ-4889-01	Renal Clear Cell Carcinoma	2.6065
	TCGA-CJ-4890-01	Renal Clear Cell Carcinoma	2.4217			TCGA-CJ-4890-01	Renal Clear Cell Carcinoma	5.1653
	TCGA-CJ-4891-01	Renal Clear Cell Carcinoma	1.2103			TCGA-CJ-4891-01	Renal Clear Cell Carcinoma	4.9957
	TCGA-CJ-4892-01	Renal Clear Cell Carcinoma	2.1973			TCGA-CJ-4892-01	Renal Clear Cell Carcinoma	3.7033
	TCGA-CJ-4893-01	Renal Clear Cell Carcinoma	3.5445			TCGA-CJ-4893-01	Renal Clear Cell Carcinoma	3.023
	TCGA-CJ-4894-01	Renal Clear Cell Carcinoma	2.9817			TCGA-CJ-4894-01	Renal Clear Cell Carcinoma	3.9564
	TCGA-CJ-4895-01	Renal Clear Cell Carcinoma	1.4242			TCGA-CJ-4895-01	Renal Clear Cell Carcinoma	3.6997
	TCGA-CJ-4897-01	Renal Clear Cell Carcinoma	2.5024			TCGA-CJ-4897-01	Renal Clear Cell Carcinoma	2.3456
	TCGA-CJ-4899-01	Renal Clear Cell Carcinoma	3.2559			TCGA-CJ-4899-01	Renal Clear Cell Carcinoma	2.532
	TCGA-CJ-4900-01	Renal Clear Cell Carcinoma	1.7608			TCGA-CJ-4900-01	Renal Clear Cell Carcinoma	4.6913
	TCGA-CJ-4901-01	Renal Clear Cell Carcinoma	3.9621			TCGA-CJ-4901-01	Renal Clear Cell Carcinoma	5.5517
	TCGA-CJ-4902-01	Renal Clear Cell Carcinoma	1.9335			TCGA-CJ-4902-01	Renal Clear Cell Carcinoma	3.5518
	TCGA-CJ-4903-01	Renal Clear Cell Carcinoma	3.8029			TCGA-CJ-4903-01	Renal Clear Cell Carcinoma	2.7436
	TCGA-CJ-4904-01	Renal Clear Cell Carcinoma	3.1916			TCGA-CJ-4904-01	Renal Clear Cell Carcinoma	3.7871
	TCGA-CJ-4905-01	Renal Clear Cell Carcinoma	0.075			TCGA-CJ-4905-01	Renal Clear Cell Carcinoma	1.9243
	TCGA-CJ-4907-01	Renal Clear Cell Carcinoma	1.6228			TCGA-CJ-4907-01	Renal Clear Cell Carcinoma	2.5608
	TCGA-CJ-4908-01	Renal Clear Cell Carcinoma	2.268			TCGA-CJ-4908-01	Renal Clear Cell Carcinoma	2.839
	TCGA-CJ-4912-01	Renal Clear Cell Carcinoma	1.9916			TCGA-CJ-4912-01	Renal Clear Cell Carcinoma	3.3867
	TCGA-CJ-4916-01	Renal Clear Cell Carcinoma	2.5861			TCGA-CJ-4916-01	Renal Clear Cell Carcinoma	4.8391
	TCGA-CJ-4918-01	Renal Clear Cell Carcinoma	0.5007			TCGA-CJ-4918-01	Renal Clear Cell Carcinoma	3.5696
	TCGA-CJ-4920-01	Renal Clear Cell Carcinoma	1.4768			TCGA-CJ-4920-01	Renal Clear Cell Carcinoma	2.283
	TCGA-CJ-4923-01	Renal Clear Cell Carcinoma	1.4541			TCGA-CJ-4923-01	Renal Clear Cell Carcinoma	4.9223
	TCGA-CJ-5671-01	Renal Clear Cell Carcinoma	3.3416			TCGA-CJ-5671-01	Renal Clear Cell Carcinoma	4.0718
	TCGA-CJ-5672-01	Renal Clear Cell Carcinoma	3.2803			TCGA-CJ-5672-01	Renal Clear Cell Carcinoma	3.7299
	TCGA-CJ-5675-01	Renal Clear Cell Carcinoma	2.5323			TCGA-CJ-5675-01	Renal Clear Cell Carcinoma	5.0801
	TCGA-CJ-5676-01	Renal Clear Cell Carcinoma	4.2563			TCGA-CJ-5676-01	Renal Clear Cell Carcinoma	3.2638
	TCGA-CJ-5677-01	Renal Clear Cell Carcinoma	-0.3254			TCGA-CJ-5677-01	Renal Clear Cell Carcinoma	4.0611
	TCGA-CJ-5678-01	Renal Clear Cell Carcinoma	3.6479			TCGA-CJ-5678-01	Renal Clear Cell Carcinoma	5.5616
	TCGA-CJ-5679-01	Renal Clear Cell Carcinoma	1.8315			TCGA-CJ-5679-01	Renal Clear Cell Carcinoma	1.259
	TCGA-CJ-5680-01	Renal Clear Cell Carcinoma	-1.8624			TCGA-CJ-5680-01	Renal Clear Cell Carcinoma	0.5133
	TCGA-CJ-5681-01	Renal Clear Cell Carcinoma	-1.3655			TCGA-CJ-5681-01	Renal Clear Cell Carcinoma	-1.5218
	TCGA-CJ-5682-01	Renal Clear Cell Carcinoma	3.5616			TCGA-CJ-5682-01	Renal Clear Cell Carcinoma	2.4274
	TCGA-CJ-5683-01	Renal Clear Cell Carcinoma	2.4132			TCGA-CJ-5683-01	Renal Clear Cell Carcinoma	1.9879
	TCGA-CJ-5684-01	Renal Clear Cell Carcinoma	2.2917			TCGA-CJ-5684-01	Renal Clear Cell Carcinoma	3.5276
	TCGA-CJ-5686-01	Renal Clear Cell Carcinoma	2.6204			TCGA-CJ-5686-01	Renal Clear Cell Carcinoma	2.6574
	TCGA-CJ-5689-01	Renal Clear Cell Carcinoma	1.7613			TCGA-CJ-5689-01	Renal Clear Cell Carcinoma	2.7619
	TCGA-CJ-6027-01	Renal Clear Cell Carcinoma	3.4105			TCGA-CJ-6027-01	Renal Clear Cell Carcinoma	5.3084
	TCGA-CJ-6028-01	Renal Clear Cell Carcinoma	3.4185			TCGA-CJ-6028-01	Renal Clear Cell Carcinoma	5.4546
	TCGA-CJ-6030-01	Renal Clear Cell Carcinoma	3.2042			TCGA-CJ-6030-01	Renal Clear Cell Carcinoma	2.6509
	TCGA-CJ-6031-01	Renal Clear Cell Carcinoma	0.4704			TCGA-CJ-6031-01	Renal Clear Cell Carcinoma	4.1855
	TCGA-CJ-6032-01	Renal Clear Cell Carcinoma	5.4455			TCGA-CJ-6032-01	Renal Clear Cell Carcinoma	1.4215
	TCGA-CJ-6033-01	Renal Clear Cell Carcinoma	1.9674			TCGA-CJ-6033-01	Renal Clear Cell Carcinoma	3.045
	TCGA-CW-5580-01	Renal Clear Cell Carcinoma	1.4036			TCGA-CW-5580-01	Renal Clear Cell Carcinoma	0.9563
	TCGA-CW-5581-01	Renal Clear Cell Carcinoma	-0.3402			TCGA-CW-5581-01	Renal Clear Cell Carcinoma	1.5159
	TCGA-CW-5583-01	Renal Clear Cell Carcinoma	1.9637			TCGA-CW-5583-01	Renal Clear Cell Carcinoma	1.5419
	TCGA-CW-5584-01	Renal Clear Cell Carcinoma	3.883			TCGA-CW-5584-01	Renal Clear Cell Carcinoma	1.1261
	TCGA-CW-5585-01	Renal Clear Cell Carcinoma	1.0328			TCGA-CW-5585-01	Renal Clear Cell Carcinoma	0.3514
	TCGA-CW-5587-01	Renal Clear Cell Carcinoma	2.282			TCGA-CW-5587-01	Renal Clear Cell Carcinoma	3.3883
	TCGA-CW-5588-01	Renal Clear Cell Carcinoma	2.8672			TCGA-CW-5588-01	Renal Clear Cell Carcinoma	2.109
	TCGA-CW-5589-01	Renal Clear Cell Carcinoma	1.0695			TCGA-CW-5589-01	Renal Clear Cell Carcinoma	2.8711
	TCGA-CW-5591-01	Renal Clear Cell Carcinoma	0.8343			TCGA-CW-5591-01	Renal Clear Cell Carcinoma	0.849
	TCGA-CW-6087-01	Renal Clear Cell Carcinoma	1.4754			TCGA-CW-6087-01	Renal Clear Cell Carcinoma	4.9486
	TCGA-CW-6088-01	Renal Clear Cell Carcinoma	3.5496			TCGA-CW-6088-01	Renal Clear Cell Carcinoma	1.7961
	TCGA-CW-6090-01	Renal Clear Cell Carcinoma	1.1986			TCGA-CW-6090-01	Renal Clear Cell Carcinoma	1.5858
	TCGA-CW-6093-01	Renal Clear Cell Carcinoma	1.6426			TCGA-CW-6093-01	Renal Clear Cell Carcinoma	1.2437
	TCGA-CW-6097-01	Renal Clear Cell Carcinoma	1.0679			TCGA-CW-6097-01	Renal Clear Cell Carcinoma	4.3576
	TCGA-CZ-4853-01	Renal Clear Cell Carcinoma	3.3206			TCGA-CZ-4853-01	Renal Clear Cell Carcinoma	2.3743
	TCGA-CZ-4854-01	Renal Clear Cell Carcinoma	4.1567			TCGA-CZ-4854-01	Renal Clear Cell Carcinoma	2.3505
	TCGA-CZ-4856-01	Renal Clear Cell Carcinoma	1.9912			TCGA-CZ-4856-01	Renal Clear Cell Carcinoma	3.3445
	TCGA-CZ-4857-01	Renal Clear Cell Carcinoma	2.3944			TCGA-CZ-4857-01	Renal Clear Cell Carcinoma	1.9849
	TCGA-CZ-4858-01	Renal Clear Cell Carcinoma	2.8869			TCGA-CZ-4858-01	Renal Clear Cell Carcinoma	4.296
	TCGA-CZ-4859-01	Renal Clear Cell Carcinoma	3.303			TCGA-CZ-4859-01	Renal Clear Cell Carcinoma	-0.0067
	TCGA-CZ-4860-01	Renal Clear Cell Carcinoma	-0.4246			TCGA-CZ-4860-01	Renal Clear Cell Carcinoma	3.7862
	TCGA-CZ-4861-01	Renal Clear Cell Carcinoma	1.7268			TCGA-CZ-4861-01	Renal Clear Cell Carcinoma	3.4841
	TCGA-CZ-4862-01	Renal Clear Cell Carcinoma	1.9337			TCGA-CZ-4862-01	Renal Clear Cell Carcinoma	3.8816
	TCGA-CZ-4863-01	Renal Clear Cell Carcinoma	2.9394			TCGA-CZ-4863-01	Renal Clear Cell Carcinoma	3.8801
	TCGA-CZ-4864-01	Renal Clear Cell Carcinoma	2.704			TCGA-CZ-4864-01	Renal Clear Cell Carcinoma	4.7229
	TCGA-CZ-4866-01	Renal Clear Cell Carcinoma	1.1582			TCGA-CZ-4866-01	Renal Clear Cell Carcinoma	1.3189
	TCGA-CZ-5451-01	Renal Clear Cell Carcinoma	2.8589			TCGA-CZ-5451-01	Renal Clear Cell Carcinoma	1.2833
	TCGA-CZ-5452-01	Renal Clear Cell Carcinoma	2.2213			TCGA-CZ-5452-01	Renal Clear Cell Carcinoma	5.0719
	TCGA-CZ-5453-01	Renal Clear Cell Carcinoma	-0.2397			TCGA-CZ-5453-01	Renal Clear Cell Carcinoma	0.9685
	TCGA-CZ-5454-01	Renal Clear Cell Carcinoma	-0.384			TCGA-CZ-5454-01	Renal Clear Cell Carcinoma	2.5957
	TCGA-CZ-5455-01	Renal Clear Cell Carcinoma	2.915			TCGA-CZ-5455-01	Renal Clear Cell Carcinoma	4.8234
	TCGA-CZ-5456-01	Renal Clear Cell Carcinoma	6.3624			TCGA-CZ-5456-01	Renal Clear Cell Carcinoma	1.8399
	TCGA-CZ-5457-01	Renal Clear Cell Carcinoma	-1.2381			TCGA-CZ-5457-01	Renal Clear Cell Carcinoma	2.4694
	TCGA-CZ-5458-01	Renal Clear Cell Carcinoma	2.447			TCGA-CZ-5458-01	Renal Clear Cell Carcinoma	2.5894
	TCGA-CZ-5459-01	Renal Clear Cell Carcinoma	2.0576			TCGA-CZ-5459-01	Renal Clear Cell Carcinoma	2.4278
	TCGA-CZ-5460-01	Renal Clear Cell Carcinoma	3.6161			TCGA-CZ-5460-01	Renal Clear Cell Carcinoma	2.654
	TCGA-CZ-5461-01	Renal Clear Cell Carcinoma	3.5979			TCGA-CZ-5461-01	Renal Clear Cell Carcinoma	0.7786
	TCGA-CZ-5462-01	Renal Clear Cell Carcinoma	3.2033			TCGA-CZ-5462-01	Renal Clear Cell Carcinoma	4.3107
	TCGA-CZ-5463-01	Renal Clear Cell Carcinoma	1.5129			TCGA-CZ-5463-01	Renal Clear Cell Carcinoma	1.9835
	TCGA-CZ-5464-01	Renal Clear Cell Carcinoma	2.4932			TCGA-CZ-5464-01	Renal Clear Cell Carcinoma	4.7071
	TCGA-CZ-5465-01	Renal Clear Cell Carcinoma	3.3813			TCGA-CZ-5465-01	Renal Clear Cell Carcinoma	0.877
	TCGA-CZ-5466-01	Renal Clear Cell Carcinoma	1.1959			TCGA-CZ-5466-01	Renal Clear Cell Carcinoma	3.0879
	TCGA-CZ-5467-01	Renal Clear Cell Carcinoma	-0.8997			TCGA-CZ-5467-01	Renal Clear Cell Carcinoma	1.2645
	TCGA-CZ-5468-01	Renal Clear Cell Carcinoma	3.6089			TCGA-CZ-5468-01	Renal Clear Cell Carcinoma	3.5626
	TCGA-CZ-5469-01	Renal Clear Cell Carcinoma	-1.5433			TCGA-CZ-5469-01	Renal Clear Cell Carcinoma	1.8189
	TCGA-CZ-5470-01	Renal Clear Cell Carcinoma	1.5399			TCGA-CZ-5470-01	Renal Clear Cell Carcinoma	3.3331
	TCGA-CZ-5982-01	Renal Clear Cell Carcinoma	4.4407			TCGA-CZ-5982-01	Renal Clear Cell Carcinoma	0.8212
	TCGA-CZ-5984-01	Renal Clear Cell Carcinoma	4.2848			TCGA-CZ-5984-01	Renal Clear Cell Carcinoma	3.1385
	TCGA-CZ-5985-01	Renal Clear Cell Carcinoma	2.9419			TCGA-CZ-5985-01	Renal Clear Cell Carcinoma	3.6617
	TCGA-CZ-5986-01	Renal Clear Cell Carcinoma	2.3051			TCGA-CZ-5986-01	Renal Clear Cell Carcinoma	1.6687
	TCGA-CZ-5987-01	Renal Clear Cell Carcinoma	4.5581			TCGA-CZ-5987-01	Renal Clear Cell Carcinoma	2.3116
	TCGA-CZ-5988-01	Renal Clear Cell Carcinoma	0.8417			TCGA-CZ-5988-01	Renal Clear Cell Carcinoma	2.8482
	TCGA-CZ-5989-01	Renal Clear Cell Carcinoma	5.0438			TCGA-CZ-5989-01	Renal Clear Cell Carcinoma	-0.2487
	TCGA-DV-5565-01	Renal Clear Cell Carcinoma	2.2869			TCGA-DV-5565-01	Renal Clear Cell Carcinoma	3.2784
	TCGA-DV-5566-01	Renal Clear Cell Carcinoma	3.9711			TCGA-DV-5566-01	Renal Clear Cell Carcinoma	2.013
	TCGA-DV-5567-01	Renal Clear Cell Carcinoma	-1.8364			TCGA-DV-5567-01	Renal Clear Cell Carcinoma	0.8783
	TCGA-DV-5569-01	Renal Clear Cell Carcinoma	1.6847			TCGA-DV-5569-01	Renal Clear Cell Carcinoma	3.5883
	TCGA-DV-5574-01	Renal Clear Cell Carcinoma	1.485			TCGA-DV-5574-01	Renal Clear Cell Carcinoma	3.8998
	TCGA-DV-5575-01	Renal Clear Cell Carcinoma	2.2584			TCGA-DV-5575-01	Renal Clear Cell Carcinoma	3.7168
	TCGA-DV-5576-01	Renal Clear Cell Carcinoma	-1.5446			TCGA-DV-5576-01	Renal Clear Cell Carcinoma	1.2756
	TCGA-DV-A4VX-01	Renal Clear Cell Carcinoma	4.389			TCGA-DV-A4VX-01	Renal Clear Cell Carcinoma	2.8551
	TCGA-DV-A4VZ-01	Renal Clear Cell Carcinoma	1.7429			TCGA-DV-A4VZ-01	Renal Clear Cell Carcinoma	1.2857
	TCGA-DV-A4W0-01	Renal Clear Cell Carcinoma	0.3871			TCGA-DV-A4W0-01	Renal Clear Cell Carcinoma	1.9864
	TCGA-EU-5904-01	Renal Clear Cell Carcinoma	2.0001			TCGA-EU-5904-01	Renal Clear Cell Carcinoma	2.5234
	TCGA-EU-5905-01	Renal Clear Cell Carcinoma	3.6946			TCGA-EU-5905-01	Renal Clear Cell Carcinoma	3.1489
	TCGA-EU-5906-01	Renal Clear Cell Carcinoma	1.9569			TCGA-EU-5906-01	Renal Clear Cell Carcinoma	1.6589
	TCGA-EU-5907-01	Renal Clear Cell Carcinoma	3.8975			TCGA-EU-5907-01	Renal Clear Cell Carcinoma	2.9556
	TCGA-G6-A5PC-01	Renal Clear Cell Carcinoma	-1.7994			TCGA-G6-A5PC-01	Renal Clear Cell Carcinoma	3.3306
	TCGA-G6-A8L6-01	Renal Clear Cell Carcinoma	1.2403			TCGA-G6-A8L6-01	Renal Clear Cell Carcinoma	2.7481
	TCGA-G6-A8L7-01	Renal Clear Cell Carcinoma	0.0572			TCGA-G6-A8L7-01	Renal Clear Cell Carcinoma	1.6519
	TCGA-G6-A8L8-01	Renal Clear Cell Carcinoma	2.6998			TCGA-G6-A8L8-01	Renal Clear Cell Carcinoma	1.5202
	TCGA-GK-A6C7-01	Renal Clear Cell Carcinoma	2.6895			TCGA-GK-A6C7-01	Renal Clear Cell Carcinoma	2.1654
	TCGA-MM-A563-01	Renal Clear Cell Carcinoma	2.7575			TCGA-MM-A563-01	Renal Clear Cell Carcinoma	3.777
	TCGA-MM-A564-01	Renal Clear Cell Carcinoma	1.2744			TCGA-MM-A564-01	Renal Clear Cell Carcinoma	1.9323
	TCGA-MM-A84U-01	Renal Clear Cell Carcinoma	-0.3402			TCGA-MM-A84U-01	Renal Clear Cell Carcinoma	3.0365
	TCGA-MW-A4EC-01	Renal Clear Cell Carcinoma	1.9999			TCGA-MW-A4EC-01	Renal Clear Cell Carcinoma	1.9315
	TCGA-T7-A92I-01	Renal Clear Cell Carcinoma	-0.7708			TCGA-T7-A92I-01	Renal Clear Cell Carcinoma	-0.9461

## Sheet: Figure 1C
		TCGA PanCancer - KIRC - mRNA expression (z-scores)
		IL18R1						IL18BP
		Sample Id	Neoplasm Disease Stage American Joint Committee on Cancer Code	IL18R1: mRNA expression z-scores relative to normal samples (log RNA Seq V2 RSEM)			Sample Id	Neoplasm Disease Stage American Joint Committee on Cancer Code	IL18BP: mRNA expression z-scores relative to normal samples (log RNA Seq V2 RSEM)
		TCGA-3Z-A93Z-01	STAGE I	2.4691			TCGA-3Z-A93Z-01	STAGE I	2.7472
		TCGA-6D-AA2E-01	STAGE I	0.287			TCGA-6D-AA2E-01	STAGE I	-0.9876
		TCGA-A3-3306-01	STAGE I	4.112			TCGA-A3-3306-01	STAGE I	0.5013
		TCGA-A3-3311-01	STAGE I	3.9629			TCGA-A3-3311-01	STAGE I	2.6909
		TCGA-A3-3313-01	STAGE I	1.9985			TCGA-A3-3313-01	STAGE I	-0.4226
		TCGA-A3-3319-01	STAGE I	3.5845			TCGA-A3-3319-01	STAGE I	5.0787
		TCGA-A3-3320-01	STAGE I	1.8629			TCGA-A3-3320-01	STAGE I	1.9724
		TCGA-A3-3322-01	STAGE I	1.2632			TCGA-A3-3322-01	STAGE I	1.9276
		TCGA-A3-3323-01	STAGE I	1.151			TCGA-A3-3323-01	STAGE I	2.7648
		TCGA-A3-3324-01	STAGE I	3.6409			TCGA-A3-3324-01	STAGE I	2.1094
		TCGA-A3-3325-01	STAGE I	2.5201			TCGA-A3-3325-01	STAGE I	2.6749
		TCGA-A3-3326-01	STAGE I	3.1678			TCGA-A3-3326-01	STAGE I	4.7483
		TCGA-A3-3331-01	STAGE I	2.7283			TCGA-A3-3331-01	STAGE I	2.0117
		TCGA-A3-3346-01	STAGE I	3.2971			TCGA-A3-3346-01	STAGE I	5.0204
		TCGA-A3-3349-01	STAGE I	1.2945			TCGA-A3-3349-01	STAGE I	2.3974
		TCGA-A3-3358-01	STAGE I	2.7188			TCGA-A3-3358-01	STAGE I	3.3299
		TCGA-A3-3359-01	STAGE I	2.9424			TCGA-A3-3359-01	STAGE I	3.4122
		TCGA-A3-3362-01	STAGE I	3.1544			TCGA-A3-3362-01	STAGE I	1.7152
		TCGA-A3-3365-01	STAGE I	3.1358			TCGA-A3-3365-01	STAGE I	2.5967
		TCGA-A3-3367-01	STAGE I	2.3405			TCGA-A3-3367-01	STAGE I	2.0637
		TCGA-A3-3370-01	STAGE I	2.7544			TCGA-A3-3370-01	STAGE I	3.7428
		TCGA-A3-3373-01	STAGE I	3.1285			TCGA-A3-3373-01	STAGE I	2.1518
		TCGA-A3-3374-01	STAGE I	-2.406			TCGA-A3-3374-01	STAGE I	5.5091
		TCGA-A3-3376-01	STAGE I	1.0737			TCGA-A3-3376-01	STAGE I	2.7561
		TCGA-A3-3378-01	STAGE I	2.3271			TCGA-A3-3378-01	STAGE I	4.2421
		TCGA-A3-3380-01	STAGE I	3.0362			TCGA-A3-3380-01	STAGE I	2.4617
		TCGA-A3-3382-01	STAGE I	3.5477			TCGA-A3-3382-01	STAGE I	3.4239
		TCGA-A3-3383-01	STAGE I	1.4429			TCGA-A3-3383-01	STAGE I	3.0158
		TCGA-A3-3385-01	STAGE I	0.8509			TCGA-A3-3385-01	STAGE I	0.2052
		TCGA-A3-3387-01	STAGE I	2.2018			TCGA-A3-3387-01	STAGE I	1.7854
		TCGA-A3-A6NI-01	STAGE I	2.4072			TCGA-A3-A6NI-01	STAGE I	2.2538
		TCGA-A3-A6NJ-01	STAGE I	3.01			TCGA-A3-A6NJ-01	STAGE I	4.4257
		TCGA-A3-A6NL-01	STAGE I	1.9459			TCGA-A3-A6NL-01	STAGE I	2.8191
		TCGA-A3-A6NN-01	STAGE I	2.0954			TCGA-A3-A6NN-01	STAGE I	1.624
		TCGA-A3-A8CQ-01	STAGE I	3.1738			TCGA-A3-A8CQ-01	STAGE I	1.8333
		TCGA-A3-A8OU-01	STAGE I	2.7343			TCGA-A3-A8OU-01	STAGE I	2.7602
		TCGA-A3-A8OV-01	STAGE I	2.0676			TCGA-A3-A8OV-01	STAGE I	0.9194
		TCGA-A3-A8OX-01	STAGE I	0.3364			TCGA-A3-A8OX-01	STAGE I	2.3942
		TCGA-AK-3427-01	STAGE I	-6.5141			TCGA-AK-3427-01	STAGE I	-2.3181
		TCGA-AK-3434-01	STAGE I	3.4977			TCGA-AK-3434-01	STAGE I	2.6514
		TCGA-AK-3440-01	STAGE I	-3.3577			TCGA-AK-3440-01	STAGE I	-1.0455
		TCGA-AK-3444-01	STAGE I	3.141			TCGA-AK-3444-01	STAGE I	1.6915
		TCGA-AK-3450-01	STAGE I	1.7422			TCGA-AK-3450-01	STAGE I	1.1856
		TCGA-AK-3454-01	STAGE I	3.2611			TCGA-AK-3454-01	STAGE I	2.1204
		TCGA-AK-3458-01	STAGE I	3.6259			TCGA-AK-3458-01	STAGE I	0.3999
		TCGA-AK-3460-01	STAGE I	2.7461			TCGA-AK-3460-01	STAGE I	2.0238
		TCGA-AK-3461-01	STAGE I	3.9239			TCGA-AK-3461-01	STAGE I	1.3796
		TCGA-AK-3465-01	STAGE I	-1.7197			TCGA-AK-3465-01	STAGE I	-0.31
		TCGA-AS-3777-01	STAGE I	0.647			TCGA-AS-3777-01	STAGE I	0.1162
		TCGA-AS-3778-01	STAGE I	1.6206			TCGA-AS-3778-01	STAGE I	2.2253
		TCGA-B0-4823-01	STAGE I	1.5733			TCGA-B0-4823-01	STAGE I	2.8796
		TCGA-B0-4824-01	STAGE I	3.07			TCGA-B0-4824-01	STAGE I	4.0063
		TCGA-B0-4833-01	STAGE I	2.6745			TCGA-B0-4833-01	STAGE I	3.0647
		TCGA-B0-4834-01	STAGE I	-4.7188			TCGA-B0-4834-01	STAGE I	-0.4964
		TCGA-B0-4837-01	STAGE I	2.4788			TCGA-B0-4837-01	STAGE I	1.3054
		TCGA-B0-4838-01	STAGE I	3.4348			TCGA-B0-4838-01	STAGE I	2.7322
		TCGA-B0-4839-01	STAGE I	-0.5469			TCGA-B0-4839-01	STAGE I	2.996
		TCGA-B0-4945-01	STAGE I	3.5833			TCGA-B0-4945-01	STAGE I	1.9243
		TCGA-B0-5077-01	STAGE I	1.5095			TCGA-B0-5077-01	STAGE I	3.2939
		TCGA-B0-5083-01	STAGE I	-1.8077			TCGA-B0-5083-01	STAGE I	2.2214
		TCGA-B0-5088-01	STAGE I	1.2591			TCGA-B0-5088-01	STAGE I	4.9484
		TCGA-B0-5098-01	STAGE I	-2.5282			TCGA-B0-5098-01	STAGE I	1.8488
		TCGA-B0-5102-01	STAGE I	2.6632			TCGA-B0-5102-01	STAGE I	3.1879
		TCGA-B0-5104-01	STAGE I	4.989			TCGA-B0-5104-01	STAGE I	1.1734
		TCGA-B0-5106-01	STAGE I	1.2675			TCGA-B0-5106-01	STAGE I	2.4671
		TCGA-B0-5110-01	STAGE I	2.4584			TCGA-B0-5110-01	STAGE I	2.33
		TCGA-B0-5117-01	STAGE I	-3.507			TCGA-B0-5117-01	STAGE I	0.7386
		TCGA-B0-5119-01	STAGE I	2.1486			TCGA-B0-5119-01	STAGE I	1.1425
		TCGA-B0-5120-01	STAGE I	0.8247			TCGA-B0-5120-01	STAGE I	2.4004
		TCGA-B0-5121-01	STAGE I	2.4852			TCGA-B0-5121-01	STAGE I	3.1974
		TCGA-B0-5399-01	STAGE I	3.1146			TCGA-B0-5399-01	STAGE I	3.5752
		TCGA-B0-5690-01	STAGE I	0.7756			TCGA-B0-5690-01	STAGE I	2.3782
		TCGA-B0-5691-01	STAGE I	1.1157			TCGA-B0-5691-01	STAGE I	2.0883
		TCGA-B0-5693-01	STAGE I	0.9543			TCGA-B0-5693-01	STAGE I	1.6523
		TCGA-B0-5695-01	STAGE I	0.6274			TCGA-B0-5695-01	STAGE I	1.7881
		TCGA-B0-5697-01	STAGE I	1.7272			TCGA-B0-5697-01	STAGE I	3.3233
		TCGA-B0-5698-01	STAGE I	3.1074			TCGA-B0-5698-01	STAGE I	1.8964
		TCGA-B0-5699-01	STAGE I	2.0533			TCGA-B0-5699-01	STAGE I	1.1407
		TCGA-B0-5702-01	STAGE I	-6.5229			TCGA-B0-5702-01	STAGE I	1.0021
		TCGA-B0-5703-01	STAGE I	2.9455			TCGA-B0-5703-01	STAGE I	1.3325
		TCGA-B0-5705-01	STAGE I	2.9683			TCGA-B0-5705-01	STAGE I	2.5763
		TCGA-B0-5707-01	STAGE I	-1.5464			TCGA-B0-5707-01	STAGE I	0.1922
		TCGA-B0-5710-01	STAGE I	1.1585			TCGA-B0-5710-01	STAGE I	2.3795
		TCGA-B0-5812-01	STAGE I	1.3039			TCGA-B0-5812-01	STAGE I	2.2865
		TCGA-B2-3924-01	STAGE I	2.6251			TCGA-B2-3924-01	STAGE I	5.1039
		TCGA-B2-4098-01	STAGE I	0.2102			TCGA-B2-4098-01	STAGE I	1.9508
		TCGA-B2-4099-01	STAGE I	2.5852			TCGA-B2-4099-01	STAGE I	3.3561
		TCGA-B2-4102-01	STAGE I	3.3225			TCGA-B2-4102-01	STAGE I	2.1918
		TCGA-B2-5633-01	STAGE I	2.8413			TCGA-B2-5633-01	STAGE I	2.6406
		TCGA-B2-5635-01	STAGE I	1.5055			TCGA-B2-5635-01	STAGE I	3.9438
		TCGA-B2-5641-01	STAGE I	2.2979			TCGA-B2-5641-01	STAGE I	3.4367
		TCGA-B4-5378-01	STAGE I	0.0816			TCGA-B4-5378-01	STAGE I	1.1595
		TCGA-B4-5834-01	STAGE I	0.6961			TCGA-B4-5834-01	STAGE I	2.2179
		TCGA-B4-5835-01	STAGE I	2.1691			TCGA-B4-5835-01	STAGE I	0.0566
		TCGA-B4-5836-01	STAGE I	3.3958			TCGA-B4-5836-01	STAGE I	2.3391
		TCGA-B4-5843-01	STAGE I	2.708			TCGA-B4-5843-01	STAGE I	1.2906
		TCGA-B8-4146-01	STAGE I	3.8798			TCGA-B8-4146-01	STAGE I	2.5582
		TCGA-B8-4148-01	STAGE I	3.9611			TCGA-B8-4148-01	STAGE I	3.8339
		TCGA-B8-4154-01	STAGE I	2.0432			TCGA-B8-4154-01	STAGE I	2.4526
		TCGA-B8-4619-01	STAGE I	-1.865			TCGA-B8-4619-01	STAGE I	-0.1767
		TCGA-B8-4621-01	STAGE I	0.8261			TCGA-B8-4621-01	STAGE I	0.301
		TCGA-B8-5159-01	STAGE I	3.4954			TCGA-B8-5159-01	STAGE I	1.3953
		TCGA-B8-5165-01	STAGE I	0.6141			TCGA-B8-5165-01	STAGE I	1.4989
		TCGA-B8-5545-01	STAGE I	1.0204			TCGA-B8-5545-01	STAGE I	2.451
		TCGA-B8-5546-01	STAGE I	0.0889			TCGA-B8-5546-01	STAGE I	-0.6003
		TCGA-B8-5549-01	STAGE I	2.4552			TCGA-B8-5549-01	STAGE I	2.4555
		TCGA-B8-5551-01	STAGE I	1.7155			TCGA-B8-5551-01	STAGE I	5.7085
		TCGA-B8-5552-01	STAGE I	2.1104			TCGA-B8-5552-01	STAGE I	3.2525
		TCGA-B8-5553-01	STAGE I	2.9492			TCGA-B8-5553-01	STAGE I	2.8982
		TCGA-B8-A54E-01	STAGE I	-3.0863			TCGA-B8-A54E-01	STAGE I	-0.9156
		TCGA-B8-A54F-01	STAGE I	0.7125			TCGA-B8-A54F-01	STAGE I	2.3108
		TCGA-B8-A54G-01	STAGE I	2.7971			TCGA-B8-A54G-01	STAGE I	5.2546
		TCGA-B8-A54I-01	STAGE I	4.1023			TCGA-B8-A54I-01	STAGE I	4.794
		TCGA-B8-A7U6-01	STAGE I	2.4747			TCGA-B8-A7U6-01	STAGE I	2.373
		TCGA-B8-A8YJ-01	STAGE I	3.7148			TCGA-B8-A8YJ-01	STAGE I	3.136
		TCGA-BP-4158-01	STAGE I	2.95			TCGA-BP-4158-01	STAGE I	1.9019
		TCGA-BP-4159-01	STAGE I	1.1805			TCGA-BP-4159-01	STAGE I	1.8756
		TCGA-BP-4161-01	STAGE I	3.6181			TCGA-BP-4161-01	STAGE I	3.1437
		TCGA-BP-4162-01	STAGE I	1.9181			TCGA-BP-4162-01	STAGE I	3.7163
		TCGA-BP-4165-01	STAGE I	2.5001			TCGA-BP-4165-01	STAGE I	3.7657
		TCGA-BP-4170-01	STAGE I	2.5325			TCGA-BP-4170-01	STAGE I	2.5547
		TCGA-BP-4176-01	STAGE I	3.342			TCGA-BP-4176-01	STAGE I	3.0376
		TCGA-BP-4177-01	STAGE I	-2.3938			TCGA-BP-4177-01	STAGE I	1.063
		TCGA-BP-4325-01	STAGE I	2.3584			TCGA-BP-4325-01	STAGE I	3.0764
		TCGA-BP-4326-01	STAGE I	1.4786			TCGA-BP-4326-01	STAGE I	1.9704
		TCGA-BP-4338-01	STAGE I	1.9222			TCGA-BP-4338-01	STAGE I	4.3068
		TCGA-BP-4340-01	STAGE I	2.9896			TCGA-BP-4340-01	STAGE I	1.7817
		TCGA-BP-4349-01	STAGE I	3.086			TCGA-BP-4349-01	STAGE I	2.9898
		TCGA-BP-4756-01	STAGE I	-1.0353			TCGA-BP-4756-01	STAGE I	1.3493
		TCGA-BP-4758-01	STAGE I	1.1652			TCGA-BP-4758-01	STAGE I	4.9988
		TCGA-BP-4759-01	STAGE I	0.8446			TCGA-BP-4759-01	STAGE I	3.155
		TCGA-BP-4760-01	STAGE I	-0.1692			TCGA-BP-4760-01	STAGE I	1.2368
		TCGA-BP-4762-01	STAGE I	1.3826			TCGA-BP-4762-01	STAGE I	2.2335
		TCGA-BP-4763-01	STAGE I	4.7021			TCGA-BP-4763-01	STAGE I	2.3028
		TCGA-BP-4765-01	STAGE I	1.9168			TCGA-BP-4765-01	STAGE I	2.3943
		TCGA-BP-4766-01	STAGE I	1.7494			TCGA-BP-4766-01	STAGE I	1.5279
		TCGA-BP-4768-01	STAGE I	3.9219			TCGA-BP-4768-01	STAGE I	1.4311
		TCGA-BP-4769-01	STAGE I	-0.836			TCGA-BP-4769-01	STAGE I	1.1898
		TCGA-BP-4774-01	STAGE I	3.2791			TCGA-BP-4774-01	STAGE I	2.6896
		TCGA-BP-4775-01	STAGE I	3.2119			TCGA-BP-4775-01	STAGE I	1.9722
		TCGA-BP-4776-01	STAGE I	1.8442			TCGA-BP-4776-01	STAGE I	3.0332
		TCGA-BP-4777-01	STAGE I	3.741			TCGA-BP-4777-01	STAGE I	3.671
		TCGA-BP-4781-01	STAGE I	2.4687			TCGA-BP-4781-01	STAGE I	1.4781
		TCGA-BP-4782-01	STAGE I	1.5254			TCGA-BP-4782-01	STAGE I	3.4919
		TCGA-BP-4784-01	STAGE I	-0.9066			TCGA-BP-4784-01	STAGE I	1.6467
		TCGA-BP-4789-01	STAGE I	2.4299			TCGA-BP-4789-01	STAGE I	1.7692
		TCGA-BP-4790-01	STAGE I	2.0182			TCGA-BP-4790-01	STAGE I	3.3351
		TCGA-BP-4795-01	STAGE I	-0.2356			TCGA-BP-4795-01	STAGE I	2.8613
		TCGA-BP-4801-01	STAGE I	1.5669			TCGA-BP-4801-01	STAGE I	3.7432
		TCGA-BP-4804-01	STAGE I	2.008			TCGA-BP-4804-01	STAGE I	4.8055
		TCGA-BP-4807-01	STAGE I	1.1871			TCGA-BP-4807-01	STAGE I	1.4279
		TCGA-BP-4959-01	STAGE I	2.7626			TCGA-BP-4959-01	STAGE I	3.1825
		TCGA-BP-4961-01	STAGE I	2.5735			TCGA-BP-4961-01	STAGE I	2.0839
		TCGA-BP-4963-01	STAGE I	2.1768			TCGA-BP-4963-01	STAGE I	3.119
		TCGA-BP-4964-01	STAGE I	1.6387			TCGA-BP-4964-01	STAGE I	3.4628
		TCGA-BP-4965-01	STAGE I	4.2283			TCGA-BP-4965-01	STAGE I	2.3154
		TCGA-BP-4968-01	STAGE I	2.1464			TCGA-BP-4968-01	STAGE I	3.9646
		TCGA-BP-4969-01	STAGE I	3.8215			TCGA-BP-4969-01	STAGE I	2.5707
		TCGA-BP-4975-01	STAGE I	2.1162			TCGA-BP-4975-01	STAGE I	1.5518
		TCGA-BP-4977-01	STAGE I	1.2309			TCGA-BP-4977-01	STAGE I	2.4349
		TCGA-BP-4982-01	STAGE I	2.3855			TCGA-BP-4982-01	STAGE I	2.3799
		TCGA-BP-4987-01	STAGE I	1.664			TCGA-BP-4987-01	STAGE I	2.7756
		TCGA-BP-4991-01	STAGE I	1.5865			TCGA-BP-4991-01	STAGE I	2.5594
		TCGA-BP-4992-01	STAGE I	5.4087			TCGA-BP-4992-01	STAGE I	3.9828
		TCGA-BP-4993-01	STAGE I	1.5805			TCGA-BP-4993-01	STAGE I	3.1612
		TCGA-BP-4994-01	STAGE I	-1.2577			TCGA-BP-4994-01	STAGE I	1.0578
		TCGA-BP-4998-01	STAGE I	2.7767			TCGA-BP-4998-01	STAGE I	3.6285
		TCGA-BP-4999-01	STAGE I	2.1613			TCGA-BP-4999-01	STAGE I	1.8707
		TCGA-BP-5000-01	STAGE I	1.4148			TCGA-BP-5000-01	STAGE I	5.0286
		TCGA-BP-5001-01	STAGE I	1.5362			TCGA-BP-5001-01	STAGE I	4.1544
		TCGA-BP-5004-01	STAGE I	3.4164			TCGA-BP-5004-01	STAGE I	2.3648
		TCGA-BP-5008-01	STAGE I	2.6882			TCGA-BP-5008-01	STAGE I	3.486
		TCGA-BP-5168-01	STAGE I	1.2307			TCGA-BP-5168-01	STAGE I	2.9141
		TCGA-BP-5169-01	STAGE I	3.0645			TCGA-BP-5169-01	STAGE I	4.6296
		TCGA-BP-5170-01	STAGE I	0.9528			TCGA-BP-5170-01	STAGE I	2.9272
		TCGA-BP-5173-01	STAGE I	0.5068			TCGA-BP-5173-01	STAGE I	3.3174
		TCGA-BP-5174-01	STAGE I	1.2158			TCGA-BP-5174-01	STAGE I	3.1451
		TCGA-BP-5175-01	STAGE I	1.5677			TCGA-BP-5175-01	STAGE I	5.0325
		TCGA-BP-5176-01	STAGE I	3.0921			TCGA-BP-5176-01	STAGE I	2.595
		TCGA-BP-5177-01	STAGE I	0.3407			TCGA-BP-5177-01	STAGE I	3.1939
		TCGA-BP-5180-01	STAGE I	3.4691			TCGA-BP-5180-01	STAGE I	2.5486
		TCGA-BP-5182-01	STAGE I	-0.4358			TCGA-BP-5182-01	STAGE I	4.3625
		TCGA-BP-5184-01	STAGE I	1.2764			TCGA-BP-5184-01	STAGE I	2.3629
		TCGA-BP-5185-01	STAGE I	2.3537			TCGA-BP-5185-01	STAGE I	3.1125
		TCGA-BP-5186-01	STAGE I	1.1951			TCGA-BP-5186-01	STAGE I	2.5971
		TCGA-BP-5187-01	STAGE I	2.387			TCGA-BP-5187-01	STAGE I	3.583
		TCGA-BP-5189-01	STAGE I	2.5221			TCGA-BP-5189-01	STAGE I	2.5716
		TCGA-BP-5190-01	STAGE I	2.8606			TCGA-BP-5190-01	STAGE I	2.192
		TCGA-BP-5192-01	STAGE I	1.9756			TCGA-BP-5192-01	STAGE I	1.4053
		TCGA-BP-5194-01	STAGE I	1.2238			TCGA-BP-5194-01	STAGE I	2.1141
		TCGA-BP-5195-01	STAGE I	3.2348			TCGA-BP-5195-01	STAGE I	2.2933
		TCGA-BP-5196-01	STAGE I	0.7824			TCGA-BP-5196-01	STAGE I	5.2553
		TCGA-CJ-4634-01	STAGE I	2.8041			TCGA-CJ-4634-01	STAGE I	1.7621
		TCGA-CJ-4635-01	STAGE I	4.6403			TCGA-CJ-4635-01	STAGE I	3.2474
		TCGA-CJ-4872-01	STAGE I	2.9547			TCGA-CJ-4872-01	STAGE I	4.3301
		TCGA-CJ-4874-01	STAGE I	3.0314			TCGA-CJ-4874-01	STAGE I	3.0625
		TCGA-CJ-4886-01	STAGE I	2.2757			TCGA-CJ-4886-01	STAGE I	3.31
		TCGA-CJ-4889-01	STAGE I	0.2516			TCGA-CJ-4889-01	STAGE I	2.6065
		TCGA-CJ-4892-01	STAGE I	2.1973			TCGA-CJ-4892-01	STAGE I	3.7033
		TCGA-CJ-4893-01	STAGE I	3.5445			TCGA-CJ-4893-01	STAGE I	3.023
		TCGA-CJ-4899-01	STAGE I	3.2559			TCGA-CJ-4899-01	STAGE I	2.532
		TCGA-CJ-4903-01	STAGE I	3.8029			TCGA-CJ-4903-01	STAGE I	2.7436
		TCGA-CJ-4905-01	STAGE I	0.075			TCGA-CJ-4905-01	STAGE I	1.9243
		TCGA-CJ-4908-01	STAGE I	2.268			TCGA-CJ-4908-01	STAGE I	2.839
		TCGA-CJ-4920-01	STAGE I	1.4768			TCGA-CJ-4920-01	STAGE I	2.283
		TCGA-CJ-5671-01	STAGE I	3.3416			TCGA-CJ-5671-01	STAGE I	4.0718
		TCGA-CJ-5672-01	STAGE I	3.2803			TCGA-CJ-5672-01	STAGE I	3.7299
		TCGA-CJ-5683-01	STAGE I	2.4132			TCGA-CJ-5683-01	STAGE I	1.9879
		TCGA-CJ-5686-01	STAGE I	2.6204			TCGA-CJ-5686-01	STAGE I	2.6574
		TCGA-CJ-5689-01	STAGE I	1.7613			TCGA-CJ-5689-01	STAGE I	2.7619
		TCGA-CJ-6027-01	STAGE I	3.4105			TCGA-CJ-6027-01	STAGE I	5.3084
		TCGA-CJ-6030-01	STAGE I	3.2042			TCGA-CJ-6030-01	STAGE I	2.6509
		TCGA-CJ-6031-01	STAGE I	0.4704			TCGA-CJ-6031-01	STAGE I	4.1855
		TCGA-CW-5581-01	STAGE I	-0.3402			TCGA-CW-5581-01	STAGE I	1.5159
		TCGA-CW-5583-01	STAGE I	1.9637			TCGA-CW-5583-01	STAGE I	1.5419
		TCGA-CW-5588-01	STAGE I	2.8672			TCGA-CW-5588-01	STAGE I	2.109
		TCGA-CW-5589-01	STAGE I	1.0695			TCGA-CW-5589-01	STAGE I	2.8711
		TCGA-CW-6088-01	STAGE I	3.5496			TCGA-CW-6088-01	STAGE I	1.7961
		TCGA-CW-6090-01	STAGE I	1.1986			TCGA-CW-6090-01	STAGE I	1.5858
		TCGA-CW-6093-01	STAGE I	1.6426			TCGA-CW-6093-01	STAGE I	1.2437
		TCGA-CZ-4853-01	STAGE I	3.3206			TCGA-CZ-4853-01	STAGE I	2.3743
		TCGA-CZ-4854-01	STAGE I	4.1567			TCGA-CZ-4854-01	STAGE I	2.3505
		TCGA-CZ-4856-01	STAGE I	1.9912			TCGA-CZ-4856-01	STAGE I	3.3445
		TCGA-CZ-4859-01	STAGE I	3.303			TCGA-CZ-4859-01	STAGE I	-0.0067
		TCGA-CZ-4862-01	STAGE I	1.9337			TCGA-CZ-4862-01	STAGE I	3.8816
		TCGA-CZ-4866-01	STAGE I	1.1582			TCGA-CZ-4866-01	STAGE I	1.3189
		TCGA-CZ-5982-01	STAGE I	4.4407			TCGA-CZ-5982-01	STAGE I	0.8212
		TCGA-CZ-5984-01	STAGE I	4.2848			TCGA-CZ-5984-01	STAGE I	3.1385
		TCGA-CZ-5986-01	STAGE I	2.3051			TCGA-CZ-5986-01	STAGE I	1.6687
		TCGA-CZ-5988-01	STAGE I	0.8417			TCGA-CZ-5988-01	STAGE I	2.8482
		TCGA-DV-5565-01	STAGE I	2.2869			TCGA-DV-5565-01	STAGE I	3.2784
		TCGA-DV-5566-01	STAGE I	3.9711			TCGA-DV-5566-01	STAGE I	2.013
		TCGA-DV-5567-01	STAGE I	-1.8364			TCGA-DV-5567-01	STAGE I	0.8783
		TCGA-DV-5569-01	STAGE I	1.6847			TCGA-DV-5569-01	STAGE I	3.5883
		TCGA-DV-5574-01	STAGE I	1.485			TCGA-DV-5574-01	STAGE I	3.8998
		TCGA-DV-5575-01	STAGE I	2.2584			TCGA-DV-5575-01	STAGE I	3.7168
		TCGA-DV-5576-01	STAGE I	-1.5446			TCGA-DV-5576-01	STAGE I	1.2756
		TCGA-DV-A4VZ-01	STAGE I	1.7429			TCGA-DV-A4VZ-01	STAGE I	1.2857
		TCGA-DV-A4W0-01	STAGE I	0.3871			TCGA-DV-A4W0-01	STAGE I	1.9864
		TCGA-EU-5904-01	STAGE I	2.0001			TCGA-EU-5904-01	STAGE I	2.5234
		TCGA-EU-5905-01	STAGE I	3.6946			TCGA-EU-5905-01	STAGE I	3.1489
		TCGA-EU-5906-01	STAGE I	1.9569			TCGA-EU-5906-01	STAGE I	1.6589
		TCGA-G6-A8L7-01	STAGE I	0.0572			TCGA-G6-A8L7-01	STAGE I	1.6519
		TCGA-G6-A8L8-01	STAGE I	2.6998			TCGA-G6-A8L8-01	STAGE I	1.5202
		TCGA-GK-A6C7-01	STAGE I	2.6895			TCGA-GK-A6C7-01	STAGE I	2.1654
		TCGA-MM-A563-01	STAGE I	2.7575			TCGA-MM-A563-01	STAGE I	3.777
		TCGA-MM-A84U-01	STAGE I	-0.3402			TCGA-MM-A84U-01	STAGE I	3.0365
		TCGA-MW-A4EC-01	STAGE I	1.9999			TCGA-MW-A4EC-01	STAGE I	1.9315
		TCGA-T7-A92I-01	STAGE I	-0.7708			TCGA-T7-A92I-01	STAGE I	-0.9461
		TCGA-A3-3316-01	STAGE II	3.4997			TCGA-A3-3316-01	STAGE II	1.6345
		TCGA-A3-3317-01	STAGE II	2.5235			TCGA-A3-3317-01	STAGE II	3.3738
		TCGA-A3-3335-01	STAGE II	3.4488			TCGA-A3-3335-01	STAGE II	1.2833
		TCGA-A3-3343-01	STAGE II	3.0837			TCGA-A3-3343-01	STAGE II	2.1844
		TCGA-A3-3351-01	STAGE II	1.861			TCGA-A3-3351-01	STAGE II	2.9933
		TCGA-A3-3357-01	STAGE II	2.5266			TCGA-A3-3357-01	STAGE II	3.3072
		TCGA-A3-3363-01	STAGE II	-0.1794			TCGA-A3-3363-01	STAGE II	0.8187
		TCGA-AK-3429-01	STAGE II	3.5141			TCGA-AK-3429-01	STAGE II	4.1875
		TCGA-AK-3431-01	STAGE II	1.0582			TCGA-AK-3431-01	STAGE II	1.1727
		TCGA-AK-3433-01	STAGE II	-4.5828			TCGA-AK-3433-01	STAGE II	-1.0818
		TCGA-AK-3443-01	STAGE II	-2.0611			TCGA-AK-3443-01	STAGE II	-1.682
		TCGA-AK-3447-01	STAGE II	-4.282			TCGA-AK-3447-01	STAGE II	-3.122
		TCGA-AK-3451-01	STAGE II	0.999			TCGA-AK-3451-01	STAGE II	1.6595
		TCGA-AK-3453-01	STAGE II	-4.1336			TCGA-AK-3453-01	STAGE II	-0.9894
		TCGA-AK-3456-01	STAGE II	-0.99			TCGA-AK-3456-01	STAGE II	-0.1681
		TCGA-B0-4816-01	STAGE II	3.1037			TCGA-B0-4816-01	STAGE II	2.4393
		TCGA-B0-4818-01	STAGE II	3.5021			TCGA-B0-4818-01	STAGE II	3.1721
		TCGA-B0-4822-01	STAGE II	2.9196			TCGA-B0-4822-01	STAGE II	4.1292
		TCGA-B0-4852-01	STAGE II	3.1958			TCGA-B0-4852-01	STAGE II	2.6396
		TCGA-B0-5706-01	STAGE II	0.5779			TCGA-B0-5706-01	STAGE II	4.1427
		TCGA-B2-3923-01	STAGE II	-4.2567			TCGA-B2-3923-01	STAGE II	-0.2156
		TCGA-B2-4101-01	STAGE II	3.0257			TCGA-B2-4101-01	STAGE II	2.7323
		TCGA-B2-A4SR-01	STAGE II	1.6435			TCGA-B2-A4SR-01	STAGE II	3.1444
		TCGA-B4-5844-01	STAGE II	2.2052			TCGA-B4-5844-01	STAGE II	1.4116
		TCGA-B8-5162-01	STAGE II	0.622			TCGA-B8-5162-01	STAGE II	4.5502
		TCGA-B8-A54H-01	STAGE II	4.6809			TCGA-B8-A54H-01	STAGE II	2.3215
		TCGA-B8-A54J-01	STAGE II	2.3188			TCGA-B8-A54J-01	STAGE II	3.4119
		TCGA-BP-4169-01	STAGE II	2.7824			TCGA-BP-4169-01	STAGE II	3.4725
		TCGA-BP-4173-01	STAGE II	1.3608			TCGA-BP-4173-01	STAGE II	5.6606
		TCGA-BP-4174-01	STAGE II	2.7696			TCGA-BP-4174-01	STAGE II	1.8581
		TCGA-BP-4327-01	STAGE II	2.7669			TCGA-BP-4327-01	STAGE II	2.8743
		TCGA-BP-4960-01	STAGE II	3.5799			TCGA-BP-4960-01	STAGE II	3.3126
		TCGA-BP-4962-01	STAGE II	2.2131			TCGA-BP-4962-01	STAGE II	4.4702
		TCGA-BP-5007-01	STAGE II	2.0755			TCGA-BP-5007-01	STAGE II	3.4092
		TCGA-BP-5200-01	STAGE II	3.2989			TCGA-BP-5200-01	STAGE II	3.278
		TCGA-CJ-4639-01	STAGE II	0.5054			TCGA-CJ-4639-01	STAGE II	2.0859
		TCGA-CJ-4643-01	STAGE II	3.5863			TCGA-CJ-4643-01	STAGE II	2.2082
		TCGA-CJ-4876-01	STAGE II	4.6575			TCGA-CJ-4876-01	STAGE II	2.8056
		TCGA-CJ-4912-01	STAGE II	1.9916			TCGA-CJ-4912-01	STAGE II	3.3867
		TCGA-CJ-5675-01	STAGE II	2.5323			TCGA-CJ-5675-01	STAGE II	5.0801
		TCGA-CJ-6032-01	STAGE II	5.4455			TCGA-CJ-6032-01	STAGE II	1.4215
		TCGA-CZ-4858-01	STAGE II	2.8869			TCGA-CZ-4858-01	STAGE II	4.296
		TCGA-CZ-4861-01	STAGE II	1.7268			TCGA-CZ-4861-01	STAGE II	3.4841
		TCGA-CZ-4864-01	STAGE II	2.704			TCGA-CZ-4864-01	STAGE II	4.7229
		TCGA-CZ-5451-01	STAGE II	2.8589			TCGA-CZ-5451-01	STAGE II	1.2833
		TCGA-CZ-5452-01	STAGE II	2.2213			TCGA-CZ-5452-01	STAGE II	5.0719
		TCGA-CZ-5453-01	STAGE II	-0.2397			TCGA-CZ-5453-01	STAGE II	0.9685
		TCGA-CZ-5456-01	STAGE II	6.3624			TCGA-CZ-5456-01	STAGE II	1.8399
		TCGA-CZ-5463-01	STAGE II	1.5129			TCGA-CZ-5463-01	STAGE II	1.9835
		TCGA-CZ-5469-01	STAGE II	-1.5433			TCGA-CZ-5469-01	STAGE II	1.8189
		TCGA-CZ-5470-01	STAGE II	1.5399			TCGA-CZ-5470-01	STAGE II	3.3331
		TCGA-CZ-5985-01	STAGE II	2.9419			TCGA-CZ-5985-01	STAGE II	3.6617
		TCGA-CZ-5989-01	STAGE II	5.0438			TCGA-CZ-5989-01	STAGE II	-0.2487
		TCGA-MM-A564-01	STAGE II	1.2744			TCGA-MM-A564-01	STAGE II	1.9323
		TCGA-A3-3307-01	STAGE III	3.6749			TCGA-A3-3307-01	STAGE III	2.1051
		TCGA-A3-3308-01	STAGE III	-0.1557			TCGA-A3-3308-01	STAGE III	2.6312
		TCGA-A3-3347-01	STAGE III	4.2611			TCGA-A3-3347-01	STAGE III	3.3008
		TCGA-A3-3352-01	STAGE III	3.0793			TCGA-A3-3352-01	STAGE III	2.2291
		TCGA-A3-3372-01	STAGE III	3.195			TCGA-A3-3372-01	STAGE III	2.69
		TCGA-A3-A8OW-01	STAGE III	2.7356			TCGA-A3-A8OW-01	STAGE III	2.3836
		TCGA-AK-3426-01	STAGE III	2.6308			TCGA-AK-3426-01	STAGE III	5.9141
		TCGA-AK-3428-01	STAGE III	0.7705			TCGA-AK-3428-01	STAGE III	0.3843
		TCGA-AK-3445-01	STAGE III	3.6161			TCGA-AK-3445-01	STAGE III	2.2355
		TCGA-AK-3455-01	STAGE III	3.0954			TCGA-AK-3455-01	STAGE III	3.1364
		TCGA-B0-4693-01	STAGE III	2.4193			TCGA-B0-4693-01	STAGE III	2.3647
		TCGA-B0-4694-01	STAGE III	3.2499			TCGA-B0-4694-01	STAGE III	4.8005
		TCGA-B0-4696-01	STAGE III	-8.6047			TCGA-B0-4696-01	STAGE III	-2.2314
		TCGA-B0-4706-01	STAGE III	1.8282			TCGA-B0-4706-01	STAGE III	2.2927
		TCGA-B0-4707-01	STAGE III	1.6546			TCGA-B0-4707-01	STAGE III	2.3723
		TCGA-B0-4710-01	STAGE III	2.8964			TCGA-B0-4710-01	STAGE III	2.3525
		TCGA-B0-4713-01	STAGE III	2.3474			TCGA-B0-4713-01	STAGE III	4.7073
		TCGA-B0-4718-01	STAGE III	1.6163			TCGA-B0-4718-01	STAGE III	2.738
		TCGA-B0-4810-01	STAGE III	2.4283			TCGA-B0-4810-01	STAGE III	5.1668
		TCGA-B0-4811-01	STAGE III	1.9688			TCGA-B0-4811-01	STAGE III	3.453
		TCGA-B0-4813-01	STAGE III	1.5783			TCGA-B0-4813-01	STAGE III	2.4726
		TCGA-B0-4815-01	STAGE III	2.7895			TCGA-B0-4815-01	STAGE III	4.8649
		TCGA-B0-4817-01	STAGE III	2.695			TCGA-B0-4817-01	STAGE III	2.1386
		TCGA-B0-4821-01	STAGE III	2.806			TCGA-B0-4821-01	STAGE III	3.9488
		TCGA-B0-4827-01	STAGE III	0.5168			TCGA-B0-4827-01	STAGE III	3.1135
		TCGA-B0-4842-01	STAGE III	0.1117			TCGA-B0-4842-01	STAGE III	2.5042
		TCGA-B0-4843-01	STAGE III	1.1097			TCGA-B0-4843-01	STAGE III	2.1637
		TCGA-B0-4848-01	STAGE III	3.574			TCGA-B0-4848-01	STAGE III	2.0676
		TCGA-B0-4849-01	STAGE III	3.3992			TCGA-B0-4849-01	STAGE III	2.4118
		TCGA-B0-5075-01	STAGE III	1.6668			TCGA-B0-5075-01	STAGE III	4.3651
		TCGA-B0-5081-01	STAGE III	2.79			TCGA-B0-5081-01	STAGE III	5.44
		TCGA-B0-5085-01	STAGE III	2.7774			TCGA-B0-5085-01	STAGE III	3.3317
		TCGA-B0-5095-01	STAGE III	1.4917			TCGA-B0-5095-01	STAGE III	4.1387
		TCGA-B0-5096-01	STAGE III	-3.164			TCGA-B0-5096-01	STAGE III	0.4
		TCGA-B0-5097-01	STAGE III	2.5199			TCGA-B0-5097-01	STAGE III	2.2384
		TCGA-B0-5099-01	STAGE III	1.9804			TCGA-B0-5099-01	STAGE III	1.2395
		TCGA-B0-5100-01	STAGE III	-1.9202			TCGA-B0-5100-01	STAGE III	2.0249
		TCGA-B0-5108-01	STAGE III	2.1903			TCGA-B0-5108-01	STAGE III	4.3704
		TCGA-B0-5109-01	STAGE III	1.732			TCGA-B0-5109-01	STAGE III	3.4908
		TCGA-B0-5113-01	STAGE III	3.5282			TCGA-B0-5113-01	STAGE III	2.549
		TCGA-B0-5116-01	STAGE III	1.3899			TCGA-B0-5116-01	STAGE III	1.0455
		TCGA-B0-5400-01	STAGE III	0.9679			TCGA-B0-5400-01	STAGE III	3.5515
		TCGA-B0-5692-01	STAGE III	1.9937			TCGA-B0-5692-01	STAGE III	4.1622
		TCGA-B0-5694-01	STAGE III	1.3982			TCGA-B0-5694-01	STAGE III	1.9897
		TCGA-B0-5696-01	STAGE III	1.5235			TCGA-B0-5696-01	STAGE III	1.6428
		TCGA-B0-5701-01	STAGE III	2.6969			TCGA-B0-5701-01	STAGE III	1.9
		TCGA-B0-5709-01	STAGE III	1.4039			TCGA-B0-5709-01	STAGE III	4.7449
		TCGA-B0-5711-01	STAGE III	3.7047			TCGA-B0-5711-01	STAGE III	1.7942
		TCGA-B0-5713-01	STAGE III	3.1709			TCGA-B0-5713-01	STAGE III	2.2667
		TCGA-B4-5832-01	STAGE III	4.72			TCGA-B4-5832-01	STAGE III	-1.0405
		TCGA-B8-4151-01	STAGE III	2.1585			TCGA-B8-4151-01	STAGE III	0.6411
		TCGA-B8-4153-01	STAGE III	3.5112			TCGA-B8-4153-01	STAGE III	1.5823
		TCGA-B8-4620-01	STAGE III	3.6034			TCGA-B8-4620-01	STAGE III	2.9314
		TCGA-B8-5158-01	STAGE III	3.5027			TCGA-B8-5158-01	STAGE III	4.3695
		TCGA-B8-5163-01	STAGE III	2.3376			TCGA-B8-5163-01	STAGE III	4.6748
		TCGA-B8-5164-01	STAGE III	1.9799			TCGA-B8-5164-01	STAGE III	4.7036
		TCGA-B8-5550-01	STAGE III	0.4989			TCGA-B8-5550-01	STAGE III	3.0833
		TCGA-B8-A54D-01	STAGE III	1.5646			TCGA-B8-A54D-01	STAGE III	3.5961
		TCGA-BP-4160-01	STAGE III	2.7973			TCGA-BP-4160-01	STAGE III	3.542
		TCGA-BP-4163-01	STAGE III	0.4815			TCGA-BP-4163-01	STAGE III	2.0101
		TCGA-BP-4164-01	STAGE III	3.2653			TCGA-BP-4164-01	STAGE III	0.8763
		TCGA-BP-4166-01	STAGE III	1.2217			TCGA-BP-4166-01	STAGE III	1.6281
		TCGA-BP-4167-01	STAGE III	2.0614			TCGA-BP-4167-01	STAGE III	5.14
		TCGA-BP-4329-01	STAGE III	2.6139			TCGA-BP-4329-01	STAGE III	1.7629
		TCGA-BP-4330-01	STAGE III	1.8753			TCGA-BP-4330-01	STAGE III	3.7265
		TCGA-BP-4332-01	STAGE III	-0.1581			TCGA-BP-4332-01	STAGE III	2.809
		TCGA-BP-4334-01	STAGE III	-4.9553			TCGA-BP-4334-01	STAGE III	1.7576
		TCGA-BP-4337-01	STAGE III	0.9961			TCGA-BP-4337-01	STAGE III	3.3502
		TCGA-BP-4341-01	STAGE III	2.2443			TCGA-BP-4341-01	STAGE III	2.3545
		TCGA-BP-4343-01	STAGE III	3.6739			TCGA-BP-4343-01	STAGE III	3.2788
		TCGA-BP-4345-01	STAGE III	0.9625			TCGA-BP-4345-01	STAGE III	4.6027
		TCGA-BP-4346-01	STAGE III	2.4368			TCGA-BP-4346-01	STAGE III	5.3178
		TCGA-BP-4347-01	STAGE III	3.5905			TCGA-BP-4347-01	STAGE III	2.9434
		TCGA-BP-4351-01	STAGE III	1.9661			TCGA-BP-4351-01	STAGE III	3.2817
		TCGA-BP-4355-01	STAGE III	2.6161			TCGA-BP-4355-01	STAGE III	3.5625
		TCGA-BP-4761-01	STAGE III	-0.2519			TCGA-BP-4761-01	STAGE III	6.3602
		TCGA-BP-4797-01	STAGE III	2.0983			TCGA-BP-4797-01	STAGE III	4.3184
		TCGA-BP-4798-01	STAGE III	2.2974			TCGA-BP-4798-01	STAGE III	6.7473
		TCGA-BP-4799-01	STAGE III	2.9819			TCGA-BP-4799-01	STAGE III	4.7536
		TCGA-BP-4803-01	STAGE III	1.2992			TCGA-BP-4803-01	STAGE III	1.0149
		TCGA-BP-4967-01	STAGE III	1.9694			TCGA-BP-4967-01	STAGE III	1.3663
		TCGA-BP-4970-01	STAGE III	2.3715			TCGA-BP-4970-01	STAGE III	3.7769
		TCGA-BP-4971-01	STAGE III	1.9551			TCGA-BP-4971-01	STAGE III	5.4349
		TCGA-BP-4972-01	STAGE III	-0.4658			TCGA-BP-4972-01	STAGE III	3.4738
		TCGA-BP-4973-01	STAGE III	3.2424			TCGA-BP-4973-01	STAGE III	2.6866
		TCGA-BP-4981-01	STAGE III	2.0311			TCGA-BP-4981-01	STAGE III	3.0948
		TCGA-BP-4983-01	STAGE III	1.5546			TCGA-BP-4983-01	STAGE III	3.7154
		TCGA-BP-4985-01	STAGE III	2.8324			TCGA-BP-4985-01	STAGE III	1.7772
		TCGA-BP-4989-01	STAGE III	2.6023			TCGA-BP-4989-01	STAGE III	5.2016
		TCGA-BP-5010-01	STAGE III	1.8969			TCGA-BP-5010-01	STAGE III	3.0095
		TCGA-BP-5183-01	STAGE III	2.6014			TCGA-BP-5183-01	STAGE III	4.267
		TCGA-BP-5191-01	STAGE III	3.684			TCGA-BP-5191-01	STAGE III	6.2018
		TCGA-BP-5198-01	STAGE III	3.2439			TCGA-BP-5198-01	STAGE III	2.5472
		TCGA-BP-5202-01	STAGE III	1.0687			TCGA-BP-5202-01	STAGE III	1.9417
		TCGA-CJ-4636-01	STAGE III	-0.082			TCGA-CJ-4636-01	STAGE III	4.1509
		TCGA-CJ-4640-01	STAGE III	3.9883			TCGA-CJ-4640-01	STAGE III	4.5082
		TCGA-CJ-4869-01	STAGE III	1.571			TCGA-CJ-4869-01	STAGE III	5.1286
		TCGA-CJ-4870-01	STAGE III	0.5878			TCGA-CJ-4870-01	STAGE III	1.9892
		TCGA-CJ-4873-01	STAGE III	0.5065			TCGA-CJ-4873-01	STAGE III	4.618
		TCGA-CJ-4878-01	STAGE III	4.9201			TCGA-CJ-4878-01	STAGE III	1.8825
		TCGA-CJ-4881-01	STAGE III	0.5612			TCGA-CJ-4881-01	STAGE III	2.9743
		TCGA-CJ-4882-01	STAGE III	3.0918			TCGA-CJ-4882-01	STAGE III	5.1476
		TCGA-CJ-4884-01	STAGE III	1.4557			TCGA-CJ-4884-01	STAGE III	3.5757
		TCGA-CJ-4891-01	STAGE III	1.2103			TCGA-CJ-4891-01	STAGE III	4.9957
		TCGA-CJ-4894-01	STAGE III	2.9817			TCGA-CJ-4894-01	STAGE III	3.9564
		TCGA-CJ-4897-01	STAGE III	2.5024			TCGA-CJ-4897-01	STAGE III	2.3456
		TCGA-CJ-4901-01	STAGE III	3.9621			TCGA-CJ-4901-01	STAGE III	5.5517
		TCGA-CJ-4902-01	STAGE III	1.9335			TCGA-CJ-4902-01	STAGE III	3.5518
		TCGA-CJ-4907-01	STAGE III	1.6228			TCGA-CJ-4907-01	STAGE III	2.5608
		TCGA-CJ-4916-01	STAGE III	2.5861			TCGA-CJ-4916-01	STAGE III	4.8391
		TCGA-CJ-5676-01	STAGE III	4.2563			TCGA-CJ-5676-01	STAGE III	3.2638
		TCGA-CJ-5679-01	STAGE III	1.8315			TCGA-CJ-5679-01	STAGE III	1.259
		TCGA-CJ-5684-01	STAGE III	2.2917			TCGA-CJ-5684-01	STAGE III	3.5276
		TCGA-CW-5584-01	STAGE III	3.883			TCGA-CW-5584-01	STAGE III	1.1261
		TCGA-CW-5587-01	STAGE III	2.282			TCGA-CW-5587-01	STAGE III	3.3883
		TCGA-CW-6097-01	STAGE III	1.0679			TCGA-CW-6097-01	STAGE III	4.3576
		TCGA-CZ-4863-01	STAGE III	2.9394			TCGA-CZ-4863-01	STAGE III	3.8801
		TCGA-CZ-5457-01	STAGE III	-1.2381			TCGA-CZ-5457-01	STAGE III	2.4694
		TCGA-CZ-5458-01	STAGE III	2.447			TCGA-CZ-5458-01	STAGE III	2.5894
		TCGA-CZ-5459-01	STAGE III	2.0576			TCGA-CZ-5459-01	STAGE III	2.4278
		TCGA-CZ-5465-01	STAGE III	3.3813			TCGA-CZ-5465-01	STAGE III	0.877
		TCGA-CZ-5466-01	STAGE III	1.1959			TCGA-CZ-5466-01	STAGE III	3.0879
		TCGA-CZ-5467-01	STAGE III	-0.8997			TCGA-CZ-5467-01	STAGE III	1.2645
		TCGA-EU-5907-01	STAGE III	3.8975			TCGA-EU-5907-01	STAGE III	2.9556
		TCGA-AK-3436-01	STAGE IV	2.5882			TCGA-AK-3436-01	STAGE IV	3.5501
		TCGA-B0-4688-01	STAGE IV	-0.6261			TCGA-B0-4688-01	STAGE IV	0.2729
		TCGA-B0-4690-01	STAGE IV	2.7064			TCGA-B0-4690-01	STAGE IV	2.2274
		TCGA-B0-4691-01	STAGE IV	1.493			TCGA-B0-4691-01	STAGE IV	4.9072
		TCGA-B0-4697-01	STAGE IV	1.0375			TCGA-B0-4697-01	STAGE IV	6.3765
		TCGA-B0-4698-01	STAGE IV	1.4273			TCGA-B0-4698-01	STAGE IV	2.72
		TCGA-B0-4699-01	STAGE IV	-1.9798			TCGA-B0-4699-01	STAGE IV	2.8009
		TCGA-B0-4700-01	STAGE IV	2.1594			TCGA-B0-4700-01	STAGE IV	6.471
		TCGA-B0-4701-01	STAGE IV	4.6111			TCGA-B0-4701-01	STAGE IV	3.3349
		TCGA-B0-4703-01	STAGE IV	0.3312			TCGA-B0-4703-01	STAGE IV	4.8555
		TCGA-B0-4712-01	STAGE IV	3.2796			TCGA-B0-4712-01	STAGE IV	4.7806
		TCGA-B0-4714-01	STAGE IV	2.7005			TCGA-B0-4714-01	STAGE IV	5.0133
		TCGA-B0-4814-01	STAGE IV	1.8942			TCGA-B0-4814-01	STAGE IV	1.3172
		TCGA-B0-4819-01	STAGE IV	2.7445			TCGA-B0-4819-01	STAGE IV	5.2714
		TCGA-B0-4828-01	STAGE IV	2.9907			TCGA-B0-4828-01	STAGE IV	1.6376
		TCGA-B0-4836-01	STAGE IV	4.4278			TCGA-B0-4836-01	STAGE IV	3.1857
		TCGA-B0-4841-01	STAGE IV	-0.148			TCGA-B0-4841-01	STAGE IV	2.9109
		TCGA-B0-4844-01	STAGE IV	4.4181			TCGA-B0-4844-01	STAGE IV	4.1284
		TCGA-B0-4845-01	STAGE IV	2.9291			TCGA-B0-4845-01	STAGE IV	2.4308
		TCGA-B0-4846-01	STAGE IV	4.0272			TCGA-B0-4846-01	STAGE IV	3.4568
		TCGA-B0-4847-01	STAGE IV	2.9534			TCGA-B0-4847-01	STAGE IV	4.7715
		TCGA-B0-5080-01	STAGE IV	0.4707			TCGA-B0-5080-01	STAGE IV	3.6241
		TCGA-B0-5084-01	STAGE IV	-2.7909			TCGA-B0-5084-01	STAGE IV	0.8529
		TCGA-B0-5092-01	STAGE IV	1.7038			TCGA-B0-5092-01	STAGE IV	6.2744
		TCGA-B0-5094-01	STAGE IV	3.5948			TCGA-B0-5094-01	STAGE IV	3.3283
		TCGA-B0-5107-01	STAGE IV	-1.1614			TCGA-B0-5107-01	STAGE IV	3.4845
		TCGA-B0-5115-01	STAGE IV	2.302			TCGA-B0-5115-01	STAGE IV	2.9074
		TCGA-B0-5402-01	STAGE IV	2.6825			TCGA-B0-5402-01	STAGE IV	2.5417
		TCGA-B0-5712-01	STAGE IV	2.1572			TCGA-B0-5712-01	STAGE IV	2.0325
		TCGA-B2-5639-01	STAGE IV	3.8013			TCGA-B2-5639-01	STAGE IV	1.3107
		TCGA-B4-5377-01	STAGE IV	5.499			TCGA-B4-5377-01	STAGE IV	1.7317
		TCGA-B4-5838-01	STAGE IV	1.6449			TCGA-B4-5838-01	STAGE IV	2.2236
		TCGA-B8-4143-01	STAGE IV	1.2155			TCGA-B8-4143-01	STAGE IV	5.4455
		TCGA-B8-4622-01	STAGE IV	2.1623			TCGA-B8-4622-01	STAGE IV	1.6365
		TCGA-BP-4335-01	STAGE IV	2.6954			TCGA-BP-4335-01	STAGE IV	3.6747
		TCGA-BP-4352-01	STAGE IV	-1.1765			TCGA-BP-4352-01	STAGE IV	1.7599
		TCGA-BP-4354-01	STAGE IV	2.5854			TCGA-BP-4354-01	STAGE IV	5.1202
		TCGA-BP-4770-01	STAGE IV	0.7985			TCGA-BP-4770-01	STAGE IV	-0.6051
		TCGA-BP-4771-01	STAGE IV	1.6479			TCGA-BP-4771-01	STAGE IV	5.9551
		TCGA-BP-4787-01	STAGE IV	3.2894			TCGA-BP-4787-01	STAGE IV	2.4881
		TCGA-BP-4974-01	STAGE IV	1.2666			TCGA-BP-4974-01	STAGE IV	3.3508
		TCGA-BP-5178-01	STAGE IV	4.4967			TCGA-BP-5178-01	STAGE IV	6.148
		TCGA-BP-5201-01	STAGE IV	3.0021			TCGA-BP-5201-01	STAGE IV	4.8577
		TCGA-CJ-4637-01	STAGE IV	2.2084			TCGA-CJ-4637-01	STAGE IV	6.1991
		TCGA-CJ-4638-01	STAGE IV	0.8761			TCGA-CJ-4638-01	STAGE IV	2.8252
		TCGA-CJ-4641-01	STAGE IV	2.1933			TCGA-CJ-4641-01	STAGE IV	4.7333
		TCGA-CJ-4644-01	STAGE IV	2.3395			TCGA-CJ-4644-01	STAGE IV	1.499
		TCGA-CJ-4868-01	STAGE IV	1.1466			TCGA-CJ-4868-01	STAGE IV	3.5125
		TCGA-CJ-4871-01	STAGE IV	2.5048			TCGA-CJ-4871-01	STAGE IV	3.7271
		TCGA-CJ-4875-01	STAGE IV	1.2043			TCGA-CJ-4875-01	STAGE IV	2.5961
		TCGA-CJ-4885-01	STAGE IV	2.0185			TCGA-CJ-4885-01	STAGE IV	-0.3356
		TCGA-CJ-4887-01	STAGE IV	3.1791			TCGA-CJ-4887-01	STAGE IV	4.6962
		TCGA-CJ-4888-01	STAGE IV	2.6679			TCGA-CJ-4888-01	STAGE IV	5.0693
		TCGA-CJ-4890-01	STAGE IV	2.4217			TCGA-CJ-4890-01	STAGE IV	5.1653
		TCGA-CJ-4895-01	STAGE IV	1.4242			TCGA-CJ-4895-01	STAGE IV	3.6997
		TCGA-CJ-4900-01	STAGE IV	1.7608			TCGA-CJ-4900-01	STAGE IV	4.6913
		TCGA-CJ-4904-01	STAGE IV	3.1916			TCGA-CJ-4904-01	STAGE IV	3.7871
		TCGA-CJ-4918-01	STAGE IV	0.5007			TCGA-CJ-4918-01	STAGE IV	3.5696
		TCGA-CJ-4923-01	STAGE IV	1.4541			TCGA-CJ-4923-01	STAGE IV	4.9223
		TCGA-CJ-5677-01	STAGE IV	-0.3254			TCGA-CJ-5677-01	STAGE IV	4.0611
		TCGA-CJ-5678-01	STAGE IV	3.6479			TCGA-CJ-5678-01	STAGE IV	5.5616
		TCGA-CJ-5680-01	STAGE IV	-1.8624			TCGA-CJ-5680-01	STAGE IV	0.5133
		TCGA-CJ-5681-01	STAGE IV	-1.3655			TCGA-CJ-5681-01	STAGE IV	-1.5218
		TCGA-CJ-5682-01	STAGE IV	3.5616			TCGA-CJ-5682-01	STAGE IV	2.4274
		TCGA-CJ-6028-01	STAGE IV	3.4185			TCGA-CJ-6028-01	STAGE IV	5.4546
		TCGA-CJ-6033-01	STAGE IV	1.9674			TCGA-CJ-6033-01	STAGE IV	3.045
		TCGA-CW-5580-01	STAGE IV	1.4036			TCGA-CW-5580-01	STAGE IV	0.9563
		TCGA-CW-5585-01	STAGE IV	1.0328			TCGA-CW-5585-01	STAGE IV	0.3514
		TCGA-CW-5591-01	STAGE IV	0.8343			TCGA-CW-5591-01	STAGE IV	0.849
		TCGA-CW-6087-01	STAGE IV	1.4754			TCGA-CW-6087-01	STAGE IV	4.9486
		TCGA-CZ-4857-01	STAGE IV	2.3944			TCGA-CZ-4857-01	STAGE IV	1.9849
		TCGA-CZ-4860-01	STAGE IV	-0.4246			TCGA-CZ-4860-01	STAGE IV	3.7862
		TCGA-CZ-5454-01	STAGE IV	-0.384			TCGA-CZ-5454-01	STAGE IV	2.5957
		TCGA-CZ-5455-01	STAGE IV	2.915			TCGA-CZ-5455-01	STAGE IV	4.8234
		TCGA-CZ-5460-01	STAGE IV	3.6161			TCGA-CZ-5460-01	STAGE IV	2.654
		TCGA-CZ-5461-01	STAGE IV	3.5979			TCGA-CZ-5461-01	STAGE IV	0.7786
		TCGA-CZ-5462-01	STAGE IV	3.2033			TCGA-CZ-5462-01	STAGE IV	4.3107
		TCGA-CZ-5464-01	STAGE IV	2.4932			TCGA-CZ-5464-01	STAGE IV	4.7071
		TCGA-CZ-5468-01	STAGE IV	3.6089			TCGA-CZ-5468-01	STAGE IV	3.5626
		TCGA-CZ-5987-01	STAGE IV	4.5581			TCGA-CZ-5987-01	STAGE IV	2.3116
		TCGA-DV-A4VX-01	STAGE IV	4.389			TCGA-DV-A4VX-01	STAGE IV	2.8551
		TCGA-G6-A5PC-01	STAGE IV	-1.7994			TCGA-G6-A5PC-01	STAGE IV	3.3306
		TCGA-G6-A8L6-01	STAGE IV	1.2403			TCGA-G6-A8L6-01	STAGE IV	2.7481

## Sheet: Figure 1D
		Figure taken directly from cBioPortal website

## Sheet: Figure 1E
		Supplementary Table 1: Altered Gene Expression with high vs. low IL18BP in ccRCC (from TCGA PanCancer KIRC dataset)
		Gene	Cytoband	Altered group	Unaltered group	Altered group	Unaltered group	Log2FC	p_Value	q_Value	Higher expression in
		IL18BP	11q13.4	10.05	8.86	0.54	0.51	1.19	7.47e-94	1.5e-89	Altered group
		CCL5	17q12	11.07	9.25	1.12	1.09	1.82	4.06e-59	4.07e-55	Altered group
		CD27	12p13.31	8.53	6.28	1.41	1.39	2.25	7.41e-57	4.95e-53	Altered group
		SIRPG	20p13	6.78	4.59	1.32	1.45	2.19	1.1e-55	5.53e-52	Altered group
		LAG3	12p13.31	7.85	5.46	1.62	1.39	2.39	2.54e-55	1.02e-51	Altered group
		SLA2	20q11.23	7.23	5.61	0.97	1.09	1.62	5.14e-55	1.72e-51	Altered group
		CXCR3	Xq13.1	7.27	5.3	1.21	1.32	1.97	4.47e-54	1.28e-50	Altered group
		CD3E	11q23.3	9.63	7.84	1.06	1.28	1.8	1.3e-52	3.26e-49	Altered group
		IL2RG	Xq13.1	9.98	8.42	1	1.05	1.56	1.79e-52	4e-49	Altered group
		PTPN7	1q32.1	8.39	6.77	1.09	1.05	1.62	5.06e-52	1.01e-48	Altered group
		BATF	14q24.3	6.58	4.93	1.08	1.1	1.64	8.22e-52	1.5e-48	Altered group
		CD3D	11q23.3	8.09	6.23	1.1	1.35	1.86	1.4e-51	2.34e-48	Altered group
		CD74	5q33.1	16.89	15.73	0.75	0.79	1.16	3.27e-51	5.04e-48	Altered group
		UBASH3A	21q22.3	6.2	4.32	1.17	1.34	1.88	4.34e-51	6.22e-48	Altered group
		CST7	20p11.21	8.74	7.05	1.14	1.12	1.69	5.91e-51	7.89e-48	Altered group
		PDCD1	2q37.3	6.77	4.51	1.57	1.47	2.27	1.05e-50	1.31e-47	Altered group
		CD8B	2p11.2	7.79	5.63	1.43	1.48	2.16	1.71e-50	2.02e-47	Altered group
		PTPRCAP	11q13.2	8.77	7.09	1.1	1.17	1.68	4e-50	4.46e-47	Altered group
		SIT1	9p13.3	6.87	5.03	1.15	1.34	1.84	7.08e-50	7.47e-47	Altered group
		PCED1B	12q13.11	8.07	6.96	0.75	0.77	1.11	9.03e-50	9.05e-47	Altered group
		JAKMIP1	4p16.1	5.38	3.37	1.43	1.31	2.01	1.94e-49	1.77e-46	Altered group
		LTA	6p21.33	4.62	3.01	1.14	1.06	1.61	1.94e-49	1.77e-46	Altered group
		ZBP1	20q13.31	5.59	3.86	1.25	1.11	1.73	2.82e-49	2.46e-46	Altered group
		CD8A	2p11.2	9.83	7.75	1.4	1.45	2.08	4.03e-49	3.37e-46	Altered group
		SEPTIN1	16p11.2	8.07	6.75	0.93	0.89	1.32	1.01e-48	8.06e-46	Altered group
		TIGIT	3q13.31	6.96	5.1	1.27	1.31	1.86	2.19e-48	1.69e-45	Altered group
		GZMA	5q11.2	8.98	7.3	1.1	1.23	1.68	4.71e-48	3.5e-45	Altered group
		CD2	1p13.1	9.34	7.62	1.06	1.31	1.72	5.75e-48	4.12e-45	Altered group
		SP140	2q37.1	6.9	5.46	1.07	0.92	1.44	6.1e-48	4.22e-45	Altered group
		LINC00426	13q12.3	4.07	2.6	1.1	0.94	1.47	2.15e-47	1.44e-44	Altered group
		HCST	19q13.12	8.24	6.95	0.89	0.94	1.29	1.03e-46	6.66e-44	Altered group
		TBC1D10C	11q13.2	7.83	6.35	0.99	1.1	1.48	2.57e-46	1.61e-43	Altered group
		MAP4K1	19q13.2	7.87	6.3	1.04	1.2	1.57	3.01e-46	1.83e-43	Altered group
		GZMK	5q11.2	9.1	6.92	1.42	1.68	2.18	3.51e-46	2.07e-43	Altered group
		SH2D2A	1q23.1	7.12	5.44	1.13	1.27	1.68	4.88e-46	2.8e-43	Altered group
		FASLG	1q24.3	6.16	4.4	1.26	1.24	1.75	5.16e-46	2.88e-43	Altered group
		RAC2	22q13.1	10.17	8.86	0.86	1	1.31	5.37e-46	2.91e-43	Altered group
		ACAP1	17p13.1	8.03	6.5	1.01	1.18	1.53	1.09e-45	5.75e-43	Altered group
		GPR18	13q32.3	4.83	3.48	1.01	0.92	1.34	2.16e-45	1.11e-42	Altered group
		KLRK1	12p13.2	7.68	6.17	1.1	1.09	1.51	3.68e-45	1.84e-42	Altered group
		NKG7	19q13.41	9.47	7.82	1.18	1.21	1.65	3.89e-45	1.9e-42	Altered group
		LCK	1p35.2	8.69	7.2	0.97	1.19	1.5	8.79e-45	4.2e-42	Altered group
		CORO1A	16p11.2	10.9	9.64	0.82	1	1.26	1.25e-44	5.83e-42	Altered group
		IL12RB1	19p13.11	7.13	5.83	0.95	0.95	1.3	1.29e-44	5.88e-42	Altered group
		PSTPIP1	15q24.3	7.39	5.82	1.04	1.24	1.57	2.92e-44	1.3e-41	Altered group
		IFNG	12q15	4.12	1.97	1.8	1.26	2.15	3.3e-44	1.44e-41	Altered group
		ARHGAP9	12q13.3	8.41	7.13	0.92	0.97	1.28	8.77e-44	3.74e-41	Altered group
		ASB2	14q32.12	6.6	5.03	1.15	1.18	1.57	2.47e-43	1.03e-40	Altered group
		CARMIL2	16q22.1	5.96	4.1	1.37	1.39	1.86	2.88e-43	1.18e-40	Altered group
		WAS	Xp11.23	8.78	7.64	0.78	0.91	1.15	3.31e-43	1.33e-40	Altered group
		ICOS	2q33.2	5.44	3.72	1.28	1.29	1.72	3.74e-43	1.47e-40	Altered group
		SLAMF6	1q23.2-q23.3	8.05	6.5	1.07	1.23	1.54	5.91e-43	2.28e-40	Altered group
		CD247	1q24.2	8.16	6.87	0.85	1.06	1.29	7.41e-43	2.8e-40	Altered group
		ZBED2	3q13.13	4.81	2.61	1.81	1.43	2.2	9.7e-43	3.55e-40	Altered group
		APOBEC3H	22q13.1	5.07	3.63	1.05	1.1	1.44	9.73e-43	3.55e-40	Altered group
		HLA-DOB	6p21.32	7.02	5.26	1.39	1.24	1.76	1.27e-42	4.53e-40	Altered group
		DEF6	6p21.31	8.46	7.3	0.83	0.91	1.16	1.29e-42	4.55e-40	Altered group
		XCL1	1q24.2	5.04	3.34	1.26	1.31	1.71	1.56e-42	5.38e-40	Altered group
		SLAMF7	1q23.3	9.02	7.39	1.29	1.14	1.63	1.66e-42	5.65e-40	Altered group
		CRTAM	11q24.1	6.15	4.53	1.23	1.2	1.61	1.78e-42	5.94e-40	Altered group
		GBP2	1p22.2	12	10.98	0.72	0.81	1.02	2.66e-42	8.76e-40	Altered group
		LY9	1q23.3	6.25	4.8	1.06	1.13	1.45	2.79e-42	9.01e-40	Altered group
		C16ORF54	16p11.2	7.03	5.82	0.9	0.94	1.21	3.85e-42	1.22e-39	Altered group
		SH2D1A	Xq25	7.06	5.48	1.12	1.26	1.58	3.94e-42	1.23e-39	Altered group
		GPSM3	6p21.32	9.76	8.84	0.64	0.75	0.92	4.37e-42	1.35e-39	Altered group
		TMC8	17q25.3	9	7.72	0.96	0.97	1.27	5.05e-42	1.53e-39	Altered group
		FERMT3	11q13.1	9.6	8.56	0.72	0.85	1.04	5.89e-42	1.76e-39	Altered group
		PSMB10	16q22.1	10.82	9.8	0.78	0.76	1.02	8.08e-42	2.38e-39	Altered group
		LGALS9	17q11.2	10.6	9.66	0.67	0.76	0.94	1.46e-41	4.24e-39	Altered group
		CTSW	11q13.1	8.54	6.91	1.16	1.32	1.63	1.59e-41	4.56e-39	Altered group
		PYHIN1	1q23.1	6.69	5.08	1.13	1.32	1.61	2.42e-41	6.84e-39	Altered group
		IRF1	5q31.1	11.11	10.11	0.77	0.77	1	4.31e-41	1.2e-38	Altered group
		SH3BP1	22q13.1	8.29	7.3	0.71	0.81	0.99	4.76e-41	1.31e-38	Altered group
		TRAF3IP3	1q32.2	7.77	6.55	0.9	0.97	1.21	9.25e-41	2.51e-38	Altered group
		CD96	3q13.13-q13.2	8.26	6.82	0.99	1.22	1.44	1.2e-40	3.21e-38	Altered group
		APOBEC3G	22q13.1	9.69	8.56	0.78	0.96	1.13	1.32e-40	3.48e-38	Altered group
		CD52	1p36.11	9.23	8	0.85	1.04	1.23	1.54e-40	4.01e-38	Altered group
		PTPN6	12p13.31	10.32	9.6	0.56	0.55	0.71	2.84e-40	7.31e-38	Altered group
		GBP5	1p22.2	9.68	7.9	1.45	1.3	1.78	3.08e-40	7.81e-38	Altered group
		SASH3	Xq26.1	9.48	8.37	0.78	0.95	1.11	5.68e-40	1.42e-37	Altered group
		ITGAL	16p11.2	10.18	8.85	0.97	1.1	1.33	6.16e-40	1.53e-37	Altered group
		IL2RB	22q12.3	9.58	8.33	0.91	1.04	1.25	6.34e-40	1.55e-37	Altered group
		LPXN	11q12.1	9.26	8.46	0.62	0.62	0.79	6.98e-40	1.69e-37	Altered group
		SLC15A3	11q12.2	10.17	9.2	0.67	0.83	0.96	7.8e-40	1.84e-37	Altered group
		RHOH	4p14	7.42	6.14	0.97	1.04	1.28	7.8e-40	1.84e-37	Altered group
		MEI1	22q13.2	5.84	4.37	1.23	1.07	1.47	1.03e-39	2.39e-37	Altered group
		CCR5	3p21.31	9.09	7.55	1.14	1.27	1.54	1.04e-39	2.39e-37	Altered group
		TTC24	1q22	2.53	1.02	1.4	0.84	1.51	1.14e-39	2.6e-37	Altered group
		CD7	17q25.3	7.62	6.1	1.15	1.22	1.51	1.38e-39	3.11e-37	Altered group
		PVRIG	7q22.1	7.1	5.95	0.91	0.9	1.15	3.49e-39	7.79e-37	Altered group
		CD37	19q13.33	9.54	8.5	0.77	0.87	1.04	3.69e-39	8.14e-37	Altered group
		HLA-DMA	6p21.32	11.79	10.88	0.66	0.77	0.91	3.95e-39	8.61e-37	Altered group
		LIMD2	17q23.3	9.3	8.15	0.9	0.92	1.15	4.34e-39	9.35e-37	Altered group
		CXCR6	3p21.31	7.57	6.09	1.07	1.27	1.48	5.97e-39	1.27e-36	Altered group
		GPR68	14q32.11	6.34	5.15	0.94	0.95	1.19	6.1e-39	1.28e-36	Altered group
		CD5	11q12.2	7.73	6.31	0.99	1.25	1.42	6.11e-39	1.28e-36	Altered group
		SPI1	11p11.2	9.74	8.68	0.78	0.9	1.06	7.03e-39	1.45e-36	Altered group
		IGFLR1	19q13.12	8	6.92	0.86	0.87	1.08	1.45e-38	2.97e-36	Altered group
		SLAMF8	1q23.2	9.39	7.98	1.15	1.12	1.42	2.67e-38	5.41e-36	Altered group
		CD6	11q12.2	8.11	6.82	0.91	1.15	1.29	3.79e-38	7.6e-36	Altered group
		TYROBP	19q13.12	11.03	9.96	0.76	0.95	1.07	4.56e-38	9.04e-36	Altered group
		CD48	1q23.3	9.28	8.11	0.82	1.05	1.17	5.14e-38	1.01e-35	Altered group
		FCGR1BP		8.03	6.74	0.95	1.12	1.29	5.51e-38	1.07e-35	Altered group
		TRAT1	3q13.13	5.97	4.39	1.24	1.3	1.58	6.1e-38	1.18e-35	Altered group
		PSMB9	6p21.32	10.67	9.72	0.76	0.77	0.95	7.32e-38	1.4e-35	Altered group
		RGS19	20q13.33	8.61	7.88	0.52	0.64	0.72	7.58e-38	1.43e-35	Altered group
		FCGR1CP	1q21.1	6.52	5.21	0.97	1.13	1.3	8.25e-38	1.55e-35	Altered group
		GFI1	1p22.1	6.06	4.72	1.15	1	1.34	8.99e-38	1.67e-35	Altered group
		AKNA	9q32	10.2	9.32	0.74	0.66	0.87	1.11e-37	2.03e-35	Altered group
		GMIP	19p13.11	8.97	8.16	0.64	0.67	0.81	1.12e-37	2.03e-35	Altered group
		MYO1G	7p13	8.72	7.43	0.96	1.12	1.29	1.13e-37	2.03e-35	Altered group
		EOMES	3p24.1	6.94	5.18	1.45	1.41	1.76	1.58e-37	2.83e-35	Altered group
		PARVG	22q13.31	9.14	7.99	0.88	1	1.16	2.08e-37	3.69e-35	Altered group
		FAM78A	9q34.13	8.67	7.77	0.66	0.8	0.9	2.14e-37	3.77e-35	Altered group
		TNFAIP8L2	1q21.3	7.58	6.51	0.78	0.94	1.06	2.16e-37	3.77e-35	Altered group
		LTB	6p21.33	7.75	6.23	1.17	1.29	1.51	2.5e-37	4.32e-35	Altered group
		ST8SIA1	12p12.1	5.92	4.46	1.21	1.17	1.46	2.61e-37	4.45e-35	Altered group
		C1QA	1p36.12	12.57	11.34	0.92	1.07	1.23	2.62e-37	4.45e-35	Altered group
		XCL2	1q24.2	5.1	3.62	1.22	1.18	1.47	3.47e-37	5.85e-35	Altered group
		CCL4	17q12	8.55	7.16	1.08	1.19	1.38	5.64e-37	9.42e-35	Altered group
		ZNF831	20q13.32	6.32	4.89	1.12	1.22	1.43	8.72e-37	1.45e-34	Altered group
		DUSP2	2q11.2	7.81	6.36	1.2	1.18	1.44	1.24e-36	2.04e-34	Altered group
		BIN2	12q13.13	8.81	7.89	0.71	0.82	0.93	1.74e-36	2.84e-34	Altered group
		FMNL1	17q21.31	9.81	8.81	0.78	0.88	1.01	1.92e-36	3.08e-34	Altered group
		FCER1G	1q23.3	10.12	9.07	0.84	0.89	1.05	1.92e-36	3.08e-34	Altered group
		IL21R	16p12.1	7.23	5.87	1.05	1.2	1.37	2.08e-36	3.32e-34	Altered group
		LAT	16q13	8.16	6.8	1.1	1.16	1.36	2.55e-36	4.03e-34	Altered group
		DOK2	8p21.3	8.09	7.05	0.73	0.98	1.04	2.78e-36	4.36e-34	Altered group
		CASP4	11q22.3	10.35	9.72	0.48	0.55	0.62	5.1e-36	7.93e-34	Altered group
		AIM2	1q23.1-q23.2	5.51	3.75	1.49	1.46	1.77	8.86e-36	1.37e-33	Altered group
		RASAL3	19p13.12	8.68	7.66	0.77	0.91	1.01	9.15e-36	1.4e-33	Altered group
		ZAP70	2q11.2	7.67	6.24	1.14	1.25	1.43	1.06e-35	1.62e-33	Altered group
		UCP2	11q13.4	11.12	10.11	0.8	0.88	1.01	1.09e-35	1.64e-33	Altered group
		LCP2	5q35.1	10.03	9.14	0.71	0.78	0.89	1.12e-35	1.68e-33	Altered group
		TNFRSF9	1p36.23	5.97	3.88	1.82	1.68	2.09	1.39e-35	2.07e-33	Altered group
		CYTH4	22q13.1	9.36	8.34	0.77	0.93	1.02	2.09e-35	3.08e-33	Altered group
		STAC3	12q13.3	6.58	5.61	0.79	0.86	0.98	2.32e-35	3.39e-33	Altered group
		FOXP3	Xp11.23	5.64	3.95	1.43	1.43	1.69	2.87e-35	4.17e-33	Altered group
		BATF2	11q13.1	8.27	7.36	0.79	0.73	0.91	3.12e-35	4.5e-33	Altered group
		NELL2	12q12	6.33	4.59	1.45	1.49	1.74	4.28e-35	6.13e-33	Altered group
		BCL11B	14q32.2	7.54	6.3	1.01	1.09	1.24	4.77e-35	6.78e-33	Altered group
		C1ORF162	1p13.2	9.35	8.26	0.79	1.04	1.09	1.34e-34	1.89e-32	Altered group
		CXCL13	4q21.1	6.7	4.07	2.18	2.31	2.63	1.39e-34	1.95e-32	Altered group
		CD72	9p13.3	7.41	6.15	1.14	0.99	1.25	1.56e-34	2.17e-32	Altered group
		PCED1B-AS1	12q13.11	5.64	4.4	1.03	1.1	1.25	2.47e-34	3.42e-32	Altered group
		UBE2L6	11q12.1	11.51	10.92	0.51	0.5	0.59	2.86e-34	3.92e-32	Altered group
		NCF1	7q11.23	7.83	6.58	0.94	1.18	1.25	2.89e-34	3.94e-32	Altered group
		IL10RA	11q23.3	10.44	9.35	0.88	1.01	1.1	3.84e-34	5.2e-32	Altered group
		CXCL9	4q21.1	10.84	9.12	1.54	1.42	1.72	3.97e-34	5.34e-32	Altered group
		TAP1	6p21.32	12.29	11.57	0.66	0.57	0.72	4.08e-34	5.45e-32	Altered group
		DOK3	5q35.3	8.39	7.43	0.79	0.87	0.97	4.46e-34	5.92e-32	Altered group
		TESPA1	12q13.2	6.23	4.92	1.08	1.17	1.31	5e-34	6.59e-32	Altered group
		C1QB	1p36.12	12.67	11.43	1	1.13	1.24	6.52e-34	8.54e-32	Altered group
		ARHGAP45	19p13.3	10.09	9.22	0.68	0.82	0.88	7.71e-34	1e-31	Altered group
		UBA7	3p21.31	10.13	9.47	0.53	0.61	0.66	7.76e-34	1e-31	Altered group
		SNX20	16q12.1	6.58	5.31	1.07	1.12	1.27	9.01e-34	1.16e-31	Altered group
		PSME2	14q12	11.17	10.5	0.61	0.55	0.67	1.04e-33	1.33e-31	Altered group
		NCF4	22q12.3	8.18	7.18	0.78	0.95	1.01	1.1e-33	1.39e-31	Altered group
		HLA-F	6p22.1	12.08	11.17	0.77	0.81	0.91	1.27e-33	1.6e-31	Altered group
		SELPLG	12q24.11	9.74	8.83	0.67	0.89	0.91	1.69e-33	2.11e-31	Altered group
		CARD16	11q22.3	8.57	7.64	0.63	0.94	0.93	1.86e-33	2.31e-31	Altered group
		NOD2	16q12.1	6.88	5.58	1.09	1.17	1.3	1.91e-33	2.37e-31	Altered group
		FCGR1A	1q21.2	8.15	6.83	1.04	1.25	1.32	2.96e-33	3.64e-31	Altered group
		CD38	4p15.32	6.24	4.61	1.53	1.31	1.63	3.9e-33	4.76e-31	Altered group
		WNT1	12q13.12	2.1	1.18	0.89	0.71	0.92	4.73e-33	5.74e-31	Altered group
		C1QC	1p36.12	12.39	11.2	0.97	1.11	1.19	6.05e-33	7.31e-31	Altered group
		RTP5	2q37.3	2.11	0.93	1.23	0.76	1.18	8.17e-33	9.81e-31	Altered group
		APOBEC3D	22q13.1	7.57	6.6	0.85	0.86	0.97	8.39e-33	1e-30	Altered group
		IRF4	6p25.3	6.46	4.92	1.45	1.24	1.54	8.7e-33	1.03e-30	Altered group
		PLEKHO1	1q21.2	10.31	9.43	0.73	0.82	0.88	9.33e-33	1.1e-30	Altered group
		TRAFD1	12q24.13	10.06	9.61	0.46	0.33	0.46	1.2e-32	1.4e-30	Altered group
		LAPTM5	1p35.2	13.04	12.11	0.76	0.88	0.93	1.26e-32	1.46e-30	Altered group
		HAPLN3	15q26.1	8	6.84	0.97	1.08	1.16	1.54e-32	1.79e-30	Altered group
		PPM1M	3p21.2	9.26	8.69	0.47	0.53	0.57	1.9e-32	2.19e-30	Altered group
		VAV1	19p13.3	8.41	7.32	0.85	1.08	1.1	2.85e-32	3.27e-30	Altered group
		GPR171	3q25.1	5.72	4.53	1.08	1.05	1.19	3.57e-32	4.07e-30	Altered group
		PYCARD	16p11.2	8.85	7.74	0.91	1.08	1.12	5.59e-32	6.34e-30	Altered group
		C1ORF127	1p36.22	3.31	2.3	0.88	0.94	1.01	6.23e-32	7.02e-30	Altered group
		SLAMF1	1q23.3	5.53	4.28	1.12	1.13	1.25	6.51e-32	7.29e-30	Altered group
		HCLS1	3q13.33	10.91	10.11	0.65	0.77	0.8	6.96e-32	7.75e-30	Altered group
		ARRDC5	19p13.3	3.11	1.94	1.16	0.91	1.17	7.71e-32	8.54e-30	Altered group
		SAMD3	6q23.1	6.45	5.29	0.93	1.14	1.16	8.16e-32	9e-30	Altered group
		RHOG	11p15.4	10.47	9.94	0.45	0.5	0.53	8.28e-32	9.07e-30	Altered group
		EFHD2	1p36.21	10.87	10.2	0.6	0.62	0.68	1.08e-31	1.18e-29	Altered group
		TNIP3	4q27	4.32	2.58	1.51	1.62	1.74	1.17e-31	1.27e-29	Altered group
		RGS10	10q26.11	9.2	8.33	0.7	0.85	0.87	1.33e-31	1.44e-29	Altered group
		P2RY10	Xq21.1	5.91	4.5	1.3	1.25	1.42	1.35e-31	1.45e-29	Altered group
		IL15RA	10p15.1	8.8	7.92	0.7	0.88	0.88	2.01e-31	2.14e-29	Altered group
		GPR174	Xq21.1	4.83	3.33	1.4	1.3	1.5	2.08e-31	2.21e-29	Altered group
		UNC13D	17q25.3	8.37	7.3	0.87	1.06	1.07	2.14e-31	2.26e-29	Altered group
		CD4	12p13.31	11.38	10.5	0.74	0.86	0.88	2.83e-31	2.97e-29	Altered group
		JAK3	19p13.11	9.63	8.45	0.93	1.18	1.18	3.24e-31	3.39e-29	Altered group
		CD244	1q23.3	6.16	5.07	0.92	1.04	1.08	3.32e-31	3.45e-29	Altered group
		ITK	5q33.3	7.76	6.51	1.09	1.18	1.25	3.52e-31	3.64e-29	Altered group
		ITGB2	21q22.3	11.96	10.94	0.84	1.01	1.02	4.14e-31	4.26e-29	Altered group
		CD53	1p13.3	10.7	9.76	0.79	0.93	0.95	4.53e-31	4.63e-29	Altered group
		CALHM6	6q22.1	8.35	6.99	1.23	1.23	1.36	4.58e-31	4.66e-29	Altered group
		CXCR2P1	2q35	6.14	4.11	2.08	1.55	2.04	4.74e-31	4.8e-29	Altered group
		SPN	16p11.2	8.89	7.78	0.99	1.03	1.11	4.78e-31	4.81e-29	Altered group
		MILR1	17q23.3	5.18	4.18	0.83	0.99	1	4.99e-31	5e-29	Altered group
		OASL	12q24.31	7.99	6.86	0.99	1.08	1.14	5.32e-31	5.31e-29	Altered group
		HSH2D	19p13.11	6.16	4.94	1.21	0.99	1.22	5.46e-31	5.42e-29	Altered group
		CD200R1	3q13.2	6.16	4.71	1.35	1.29	1.45	5.85e-31	5.78e-29	Altered group
		ICAM3	19p13.2	9.17	8.44	0.65	0.69	0.73	6.33e-31	6.22e-29	Altered group
		TNFRSF18	1p36.33	4.91	3.52	1.22	1.34	1.4	8.78e-31	8.58e-29	Altered group
		RUFY4	2q35	4	2.27	1.77	1.35	1.73	1e-30	9.74e-29	Altered group
		CD3G	11q23.3	6.39	4.91	1.27	1.45	1.49	1.06e-30	1.03e-28	Altered group
		SCML4	6q21	5.58	4.45	1.03	1.06	1.14	1.52e-30	1.47e-28	Altered group
		RUNX3	1p36.11	9.34	8.26	0.94	1.03	1.08	1.73e-30	1.66e-28	Altered group
		LINC00158	21q21.2	2.3	1.05	1.37	0.81	1.24	2.48e-30	2.37e-28	Altered group
		CCDC88B	11q13.1	8.67	7.59	0.96	1.04	1.08	2.5e-30	2.38e-28	Altered group
		MCOLN2	1p22.3	5.62	4.38	1.09	1.21	1.25	2.62e-30	2.48e-28	Altered group
		LGALS9C	17p11.2	4.33	3.43	0.81	0.85	0.9	2.68e-30	2.52e-28	Altered group
		SH3BGRL3	1p36.11	12.08	11.25	0.79	0.74	0.83	2.91e-30	2.73e-28	Altered group
		FNBP1	9q34.11	10.68	10.15	0.53	0.45	0.53	3.05e-30	2.85e-28	Altered group
		TOX	8q12.1	7.32	5.83	1.36	1.41	1.5	3.4e-30	3.15e-28	Altered group
		PLAAT4	11q12.3	11.2	10.16	0.96	0.96	1.04	3.57e-30	3.3e-28	Altered group
		IL16	15q25.1	9.6	8.78	0.73	0.78	0.82	3.69e-30	3.4e-28	Altered group
		THEMIS	6q22.33	6.7	5.28	1.25	1.38	1.42	3.84e-30	3.52e-28	Altered group
		IL27	16p12.1-p11.2	1.86	0.93	0.97	0.72	0.93	4.86e-30	4.43e-28	Altered group
		LSP1	11p15.5	10.33	9.32	0.84	1.03	1.01	7.01e-30	6.36e-28	Altered group
		MYO1F	19p13.2	9.79	8.82	0.79	1	0.97	7.17e-30	6.48e-28	Altered group
		LST1	6p21.33	8.38	7.43	0.78	0.98	0.95	7.68e-30	6.91e-28	Altered group
		GZMH	14q12	7.33	6.08	1.06	1.26	1.25	8.33e-30	7.46e-28	Altered group
		ASCL2	11p15.5	4.65	3.54	1.02	1.06	1.11	8.42e-30	7.51e-28	Altered group
		AIF1	6p21.33	9.89	9	0.74	0.9	0.88	1.26e-29	1.11e-27	Altered group
		PTPN22	1p13.2	7.03	5.89	1.05	1.08	1.14	1.26e-29	1.11e-27	Altered group
		CTLA4	2q33.2	5.28	3.75	1.46	1.42	1.53	1.42e-29	1.25e-27	Altered group
		PRF1	10q22.1	9.36	8.26	0.88	1.15	1.1	1.44e-29	1.26e-27	Altered group
		MIR155HG	21q21.3	6.3	4.8	1.38	1.44	1.51	1.66e-29	1.45e-27	Altered group
		IFI30	19p13.11	12.15	11.17	0.91	0.92	0.98	1.84e-29	1.6e-27	Altered group
		FGD3	9q22.31	7.98	7.1	0.74	0.9	0.88	1.85e-29	1.6e-27	Altered group
		SMIM43	4q27	5.21	3.66	1.45	1.46	1.55	2.08e-29	1.79e-27	Altered group
		IKZF1	7p12.2	9.38	8.36	0.89	1.03	1.02	3.83e-29	3.28e-27	Altered group
		ZNF683	1p36.11	5.74	4.28	1.36	1.39	1.45	3.87e-29	3.3e-27	Altered group
		FLT3LG	19q13.33	7.28	6.46	0.73	0.83	0.83	3.93e-29	3.34e-27	Altered group
		HLA-DPB1	6p21.32	13.35	12.4	0.85	0.95	0.95	5.04e-29	4.27e-27	Altered group
		ISG20	15q26.1	8.36	7.38	0.85	1	0.98	5.73e-29	4.83e-27	Altered group
		LILRB2	19q13.4	8.48	7.59	0.78	0.9	0.89	5.92e-29	4.97e-27	Altered group
		GTSF1L	20q13.12	1.48	0.46	1.19	0.6	1.02	7.08e-29	5.9e-27	Altered group
		HLA-B	6p21.33	16.24	15.6	0.61	0.62	0.65	7.09e-29	5.9e-27	Altered group
		CASP1	11q22.3	9.52	8.77	0.53	0.85	0.75	8.62e-29	7.14e-27	Altered group
		CAPZB	1p36.13	12.16	11.79	0.38	0.34	0.38	1.18e-28	9.7e-27	Altered group
		LAIR1	19q13.42	9.9	8.92	0.85	1.02	0.98	1.26e-28	1.04e-26	Altered group
		CLECL1P		4.22	3.04	1.17	1.09	1.19	1.4e-28	1.15e-26	Altered group
		ZMYND15	17p13.2	6.94	6.12	0.73	0.84	0.82	1.47e-28	1.2e-26	Altered group
		ETV7	6p21.31	7.78	6.55	0.91	1.38	1.23	1.85e-28	1.5e-26	Altered group
		PLA2G2D	1p36.12	5.24	3.19	2.15	1.76	2.05	2.03e-28	1.64e-26	Altered group
		DCANP1	5q31.1	4.62	3.25	1.38	1.24	1.37	2.25e-28	1.81e-26	Altered group
		ARHGAP30	1q23.3	9.94	9	0.85	0.96	0.94	2.66e-28	2.13e-26	Altered group
		XAF1	17p13.2	10.31	9.24	1.02	1.03	1.06	2.7e-28	2.16e-26	Altered group
		TOGARAM2	2p23.2	3.54	2.36	1.22	1.02	1.17	2.76e-28	2.2e-26	Altered group
		NCF1C	7q11.23	6.18	4.94	1.08	1.3	1.24	3.18e-28	2.52e-26	Altered group
		PIK3CD-AS1	1p36.22	1.81	1.04	0.81	0.65	0.77	3.53e-28	2.79e-26	Altered group
		ARRB2	17p13.2	10.43	9.92	0.45	0.53	0.51	3.95e-28	3.1e-26	Altered group
		TRPM2	21q22.3	8.48	7.43	0.88	1.12	1.04	4.19e-28	3.29e-26	Altered group
		GRAP2	22q13.1	6.01	4.98	0.92	1.08	1.03	4.35e-28	3.39e-26	Altered group
		APOL2	22q12.3	11.19	10.37	0.88	0.68	0.82	4.48e-28	3.48e-26	Altered group
		BTLA	3q13.2	4.64	3.41	1.27	1.08	1.22	4.52e-28	3.5e-26	Altered group
		AGAP2	12q14.1	7.57	6.69	0.72	0.96	0.88	4.81e-28	3.71e-26	Altered group
		GZMM	19p13.3	5.72	4.62	0.91	1.2	1.1	4.87e-28	3.74e-26	Altered group
		P2RY6	11q13.4	7.06	5.98	0.99	1.11	1.08	5.43e-28	4.16e-26	Altered group
		MICB	6p21.33	7.26	6.55	0.63	0.73	0.7	5.65e-28	4.31e-26	Altered group
		SECTM1	17q25.3	8.93	7.87	1	1.05	1.06	5.73e-28	4.35e-26	Altered group
		ARL11	13q14.2	6.28	5.51	0.68	0.82	0.78	6.32e-28	4.78e-26	Altered group
		GPR65	14q31.3	7.68	6.72	0.83	1.02	0.96	6.37e-28	4.8e-26	Altered group
		PLCB2	15q15.1	9.18	8.13	0.94	1.08	1.05	6.41e-28	4.82e-26	Altered group
		GLIPR2	9p13.3	9.13	8.43	0.6	0.75	0.7	6.68e-28	5e-26	Altered group
		GPR84	12q13.13	4.85	3.62	1.22	1.18	1.24	6.95e-28	5.18e-26	Altered group
		LCP1	13q14.13	12.03	11.03	0.93	1.02	1	8.78e-28	6.52e-26	Altered group
		TYMP	22q13.33	11.24	10.19	0.85	1.16	1.05	9.48e-28	7.02e-26	Altered group
		PARP15	3q21.1	4.95	3.65	1.3	1.24	1.31	1.09e-27	8.07e-26	Altered group
		PML	15q24.1	11.52	11.07	0.37	0.49	0.45	1.12e-27	8.21e-26	Altered group
		HSF5	17q22	1.8	0.97	0.9	0.69	0.83	1.21e-27	8.88e-26	Altered group
		TIFAB	5q31.1	3.54	2.25	1.36	1.15	1.29	1.62e-27	1.18e-25	Altered group
		KIF21B	1q32.1	7.82	6.84	0.94	0.97	0.97	1.68e-27	1.22e-25	Altered group
		ACSL5	10q25.2	9.87	9.08	0.72	0.83	0.79	1.73e-27	1.25e-25	Altered group
		SIGLEC1	20p13	9.19	8	1.08	1.23	1.18	1.97e-27	1.42e-25	Altered group
		MAN2B1	19p13.13	11.53	10.93	0.55	0.63	0.6	2.08e-27	1.49e-25	Altered group
		NCF1B	7q11.23	5.76	4.6	1.1	1.17	1.16	2.23e-27	1.6e-25	Altered group
		RIPK3	14q12	6.75	6.04	0.63	0.78	0.72	4.23e-27	3.02e-25	Altered group
		GNA15	19p13.3	7.49	6.62	0.8	0.91	0.86	5.87e-27	4.17e-25	Altered group
		C2	6p21.33	10.94	9.28	1.41	1.84	1.66	5.92e-27	4.2e-25	Altered group
		EVI2B	17q11.2	9.69	8.73	0.85	1.03	0.96	5.97e-27	4.22e-25	Altered group
		S1PR4	19p13.3	6.72	5.81	0.77	1.01	0.91	6.13e-27	4.3e-25	Altered group
		ARHGAP15	2q22.2-q22.3	7.82	7.06	0.67	0.82	0.75	6.13e-27	4.3e-25	Altered group
		EBI3	19p13.3	6.99	6	0.93	1.05	1	8.17e-27	5.71e-25	Altered group
		LINC03062		1.96	0.98	1.11	0.8	0.98	8.77e-27	6.11e-25	Altered group
		GNGT2	17q21.32	6.02	5.35	0.56	0.74	0.66	1.04e-26	7.19e-25	Altered group
		DTHD1	4p14	3.76	2.38	1.47	1.28	1.39	1.16e-26	8.03e-25	Altered group
		RASSF5	1q32.1	9.65	8.79	0.81	0.91	0.86	1.19e-26	8.18e-25	Altered group
		GBP1P1	1p22.2	5.33	4.21	1.06	1.18	1.12	1.28e-26	8.78e-25	Altered group
		KCNN4	19q13.31	5.82	4.62	1.17	1.24	1.2	1.79e-26	1.23e-24	Altered group
		FYB1	5p13.1	10.13	9.07	1.03	1.1	1.06	1.96e-26	1.34e-24	Altered group
		ZNF80	3q13.31	3.25	2.03	1.33	1.09	1.21	1.99e-26	1.35e-24	Altered group
		PRDM8	4q21.21	5.56	4.33	1.25	1.21	1.23	2.11e-26	1.43e-24	Altered group
		CCR7	17q21.2	6.49	5.32	1.17	1.18	1.17	2.23e-26	1.5e-24	Altered group
		FCMR	1q32.1	8.02	7.19	0.82	0.85	0.83	2.23e-26	1.5e-24	Altered group
		NAGK	2p13.3	10.34	9.92	0.39	0.44	0.42	2.27e-26	1.52e-24	Altered group
		TNFRSF1B	1p36.22	10.97	10.28	0.59	0.78	0.69	2.37e-26	1.58e-24	Altered group
		CD28	2q33.2	6.78	5.65	1.05	1.21	1.13	2.57e-26	1.71e-24	Altered group
		CARD11	7p22.2	8.55	7.26	1.18	1.41	1.29	3.04e-26	2.02e-24	Altered group
		FGD2	6p21.2	8.24	7.26	0.94	1.03	0.98	3.55e-26	2.35e-24	Altered group
		IRF1-AS1	5q31.1	7.23	6.55	0.66	0.71	0.68	3.66e-26	2.41e-24	Altered group
		PLEK	2p14	9.83	8.79	1.01	1.09	1.04	3.69e-26	2.43e-24	Altered group
		RAB8A	19p13.11	10.77	10.45	0.32	0.33	0.32	4.09e-26	2.68e-24	Altered group
		CEBPA	19q13.11	8.93	7.87	0.99	1.15	1.06	4.43e-26	2.89e-24	Altered group
		TCIRG1	11q13.2	10.29	9.51	0.76	0.82	0.78	5.12e-26	3.33e-24	Altered group
		NCR3	6p21.33	4.29	3.31	0.91	1.07	0.98	6.38e-26	4.14e-24	Altered group
		HCK	20q11.21	9.26	8.45	0.79	0.85	0.81	6.65e-26	4.3e-24	Altered group
		CXCR5	11q23.3	3.82	2.63	1.3	1.1	1.19	7.39e-26	4.76e-24	Altered group
		CSK	15q24.1	10.44	9.98	0.43	0.5	0.46	7.59e-26	4.88e-24	Altered group
		CD33	19q13.41	7.28	6.4	0.81	0.97	0.88	9.8e-26	6.28e-24	Altered group
		NLRC3	16p13.3	8.09	7.36	0.76	0.73	0.73	1.03e-25	6.57e-24	Altered group
		INPP5D	2q37.1	10.27	9.56	0.67	0.77	0.71	1.29e-25	8.22e-24	Altered group
		SLFN12L	17q12	4.77	3.58	1.29	1.12	1.19	1.34e-25	8.47e-24	Altered group
		ZNF385A	12q13.13	9.32	8.54	0.72	0.86	0.78	1.39e-25	8.78e-24	Altered group
		HLA-DRA	6p21.32	15.14	14.26	0.83	0.97	0.88	1.56e-25	9.87e-24	Altered group
		HTRA4	8p11.22	4.47	2.94	1.63	1.51	1.54	1.7e-25	1.07e-23	Altered group
		WARS1	14q32.2	12	11.4	0.68	0.51	0.59	1.71e-25	1.07e-23	Altered group
		STAT5A	17q21.2	9.86	9.29	0.56	0.61	0.57	1.95e-25	1.22e-23	Altered group
		GBP1	1p22.2	11.3	10.26	1	1.12	1.04	1.99e-25	1.24e-23	Altered group
		PILRA	7q22.1	8.24	7.43	0.74	0.91	0.81	2.1e-25	1.31e-23	Altered group
		TMSB4XP8	4q22.1	15.1	14.55	0.54	0.6	0.56	2.19e-25	1.36e-23	Altered group
		GPR132	14q32.33	7.26	6.42	0.81	0.91	0.84	2.25e-25	1.39e-23	Altered group
		ZNRF3	22q12.1	8.72	9.37	0.73	0.6	-0.65	2.87e-25	1.76e-23	Unaltered group
		TAP2	6p21.32	11.08	10.53	0.62	0.51	0.55	3.74e-25	2.29e-23	Altered group
		NLRC5	16q13	10.25	9.48	0.82	0.78	0.77	3.91e-25	2.39e-23	Altered group
		IL23A	12q13.3	3.26	2.49	0.84	0.74	0.77	4.16e-25	2.53e-23	Altered group
		SP140L	2q37.1	8.88	8.34	0.55	0.58	0.55	4.79e-25	2.91e-23	Altered group
		APOL1	22q12.3	12.76	11.53	1.35	1.19	1.23	4.83e-25	2.93e-23	Altered group
		CIITA	16p13.13	9.2	8.27	0.95	0.98	0.93	5.03e-25	3.04e-23	Altered group
		TRIM21	11p15.4	9.56	9.16	0.38	0.43	0.39	5.17e-25	3.11e-23	Altered group
		HLA-DPA1	6p21.32	14.05	13.14	0.89	0.99	0.91	5.89e-25	3.53e-23	Altered group
		GRK2	11q13.2	11.04	10.59	0.42	0.52	0.46	6.26e-25	3.75e-23	Altered group
		CMTM7	3p22.3	8.6	7.97	0.62	0.68	0.63	6.92e-25	4.13e-23	Altered group
		TAPBP	6p21.32	13.3	12.75	0.55	0.59	0.55	7.23e-25	4.3e-23	Altered group
		RELT	11q13.4	7.85	7.16	0.67	0.76	0.69	7.57e-25	4.47e-23	Altered group
		APOL3	22q12.3	10.46	9.69	0.66	0.92	0.77	7.58e-25	4.47e-23	Altered group
		MICAL1	6q21	9.75	9.05	0.73	0.71	0.69	7.58e-25	4.47e-23	Altered group
		BCL2L14	12p13.2	2.33	1.38	1.14	0.78	0.95	7.94e-25	4.67e-23	Altered group
		HLA-DMB	6p21.32	11.32	10.52	0.81	0.86	0.81	8.41e-25	4.93e-23	Altered group
		NCKAP1L	12q13.13-q13.2	9.9	8.88	0.98	1.13	1.01	9.03e-25	5.28e-23	Altered group
		LILRB4	19q13.42	8.93	7.8	1.16	1.22	1.14	1.07e-24	6.24e-23	Altered group
		TACC3	4p16.3	8.64	7.93	0.73	0.76	0.71	1.17e-24	6.78e-23	Altered group
		CD80	3q13.33	4.74	3.61	1.18	1.17	1.12	1.26e-24	7.3e-23	Altered group
		STAT4	2q32.2-q32.3	6.98	6.11	0.77	1.04	0.87	1.62e-24	9.38e-23	Altered group
		PMCH	12q23.2	3.38	1.85	1.68	1.5	1.52	1.64e-24	9.43e-23	Altered group
		MCUB	4q25	7.74	6.85	0.82	1.03	0.89	1.68e-24	9.6e-23	Altered group
		APOL6	22q12.3	11.55	10.93	0.62	0.69	0.63	1.68e-24	9.6e-23	Altered group
		SIPA1	11q13.1	10.32	9.73	0.5	0.71	0.59	1.97e-24	1.13e-22	Altered group
		HLA-DRB1	6p21.32	13.61	12.72	0.86	1.01	0.89	2.01e-24	1.14e-22	Altered group
		SOWAHD	Xq24	5.34	4.41	0.88	1.07	0.93	2.18e-24	1.24e-22	Altered group
		LAX1	1q32.1	5.8	4.6	1.36	1.17	1.21	2.33e-24	1.32e-22	Altered group
		POU2AF1	11q23.1	6.05	4.26	2.05	1.69	1.79	2.66e-24	1.5e-22	Altered group
		FCRL3	1q23.1	5.22	3.68	1.78	1.44	1.54	2.72e-24	1.53e-22	Altered group
		SSTR3	22q13.1	0.93	0.3	0.81	0.45	0.64	2.75e-24	1.55e-22	Altered group
		SIDT1	3q13.2	6.27	5.53	0.79	0.78	0.74	2.98e-24	1.67e-22	Altered group
		FUT7	9q34.3	3.91	2.97	0.93	1.05	0.94	3e-24	1.67e-22	Altered group
		CD79A	19q13.2	6.29	4.58	2	1.55	1.71	3.21e-24	1.79e-22	Altered group
		ARPC1B	7q22.1	11.73	11.09	0.61	0.73	0.64	3.22e-24	1.79e-22	Altered group
		PPP1R18	6p21.33	11.11	10.48	0.56	0.76	0.63	3.48e-24	1.93e-22	Altered group
		PFN1	17p13.2	13.55	13.07	0.49	0.53	0.48	3.69e-24	2.04e-22	Altered group
		MIAT	22q12.1	7.49	6.07	1.61	1.38	1.43	3.71e-24	2.05e-22	Altered group
		CARD9	9q34.3	6.33	5.33	0.96	1.15	1	4.51e-24	2.48e-22	Altered group
		ADA2	22q11.1	11.29	10.4	0.93	0.97	0.9	6.39e-24	3.5e-22	Altered group
		JAKMIP2	5q32	3.99	2.78	1.27	1.3	1.21	6.65e-24	3.63e-22	Altered group
		SEMA7A	15q24.1	7.36	6.43	0.89	1.09	0.94	7.2e-24	3.93e-22	Altered group
		HLA-A	6p22.1	15.84	15.27	0.62	0.62	0.58	7.23e-24	3.93e-22	Altered group
		RNF166	16q24.2-q24.3	8.58	8.1	0.52	0.5	0.48	7.58e-24	4.11e-22	Altered group
		SHFL	19p13.2	9.7	9.16	0.57	0.57	0.54	7.83e-24	4.23e-22	Altered group
		DGKA	12q13.2	8.57	7.8	0.83	0.82	0.77	8.65e-24	4.66e-22	Altered group
		IFI35	17q21.31	9.82	9.3	0.52	0.6	0.53	8.72e-24	4.69e-22	Altered group
		EMB	5q11.1	9.3	8.43	0.85	1	0.87	8.86e-24	4.75e-22	Altered group
		PRR5L	11p13-p12	8.38	7.66	0.74	0.79	0.72	9.39e-24	5.02e-22	Altered group
		LILRB3	19q13.42	7.22	6.26	0.96	1.09	0.96	9.86e-24	5.26e-22	Altered group
		CD69	12p13.31	7.75	6.78	0.93	1.12	0.97	1.1e-23	5.87e-22	Altered group
		LAT2	7q11.23	8.57	7.8	0.71	0.92	0.77	1.26e-23	6.68e-22	Altered group
		BASP1	5p15.1	8.67	7.55	1.15	1.25	1.12	1.38e-23	7.31e-22	Altered group
		TTC16	9q34.11	3.98	2.93	1.17	1.08	1.05	1.51e-23	7.99e-22	Altered group
		ZNF101	19p13.11	6.83	6.39	0.51	0.42	0.44	1.62e-23	8.51e-22	Altered group
		CXCL10	4q21.1	9.54	8.13	1.49	1.53	1.4	1.65e-23	8.65e-22	Altered group
		DENND2D	1p13.3-p13.2	9.6	8.97	0.63	0.74	0.64	1.7e-23	8.91e-22	Altered group
		BCL2A1	15q25.1	6.71	5.6	1.2	1.19	1.11	1.77e-23	9.25e-22	Altered group
		IRF2	4q35.1	10	9.63	0.34	0.45	0.37	2.01e-23	1.05e-21	Altered group
		CST3	20p11.21	12.8	12.14	0.7	0.73	0.66	2.05e-23	1.06e-21	Altered group
		CXCL11	4q21.1	7.43	5.97	1.61	1.52	1.46	2.05e-23	1.06e-21	Altered group
		RAB4B	19q13.2	8.9	8.35	0.57	0.6	0.54	2.1e-23	1.08e-21	Altered group
		KLRC3	12p13.2	3.04	1.96	1.23	1.11	1.09	2.27e-23	1.17e-21	Altered group
		LILRB1	19q13.42	8.48	7.68	0.77	0.96	0.8	3.35e-23	1.72e-21	Altered group
		JAML	11q23.3	8.7	7.84	0.81	1.04	0.86	3.55e-23	1.82e-21	Altered group
		EMBP1	1p11.2	5.44	4.59	0.85	0.99	0.85	3.56e-23	1.82e-21	Altered group
		CD86	3q13.33	8.75	7.87	0.86	1.05	0.89	3.94e-23	2.01e-21	Altered group
		CXORF65	Xq13.1	1.58	0.65	1.2	0.72	0.92	4.15e-23	2.11e-21	Altered group
		PSMB8	6p21.32	11.84	11.32	0.56	0.56	0.51	4.19e-23	2.13e-21	Altered group
		CD14	5q31.3	11.45	10.55	0.85	1.09	0.9	4.54e-23	2.3e-21	Altered group
		ADAM8	10q26.3	7.8	6.74	1.18	1.12	1.06	4.65e-23	2.35e-21	Altered group
		GRIN3A	9q31.1	4.97	4.3	0.78	0.66	0.67	5.01e-23	2.52e-21	Altered group
		TRAF5	1q32.3	8.84	8.14	0.78	0.74	0.7	5.23e-23	2.63e-21	Altered group
		PIK3CD	1p36.22	9.62	8.99	0.67	0.71	0.63	5.67e-23	2.84e-21	Altered group
		GZMB	14q12	7.16	6.08	1.1	1.25	1.08	6.12e-23	3.06e-21	Altered group
		FXYD5	19q13.12	10.96	10.22	0.69	0.91	0.74	6.18e-23	3.08e-21	Altered group
		LPAR5	12p13.31	7.51	6.65	0.86	1.01	0.86	7.08e-23	3.52e-21	Altered group
		CSTA	3q21.1	6.44	5.53	0.92	1.07	0.91	7.71e-23	3.83e-21	Altered group
		PIM2	Xp11.23	9.27	8.44	1.07	0.69	0.83	8.2e-23	4.06e-21	Altered group
		TMEM150B	19q13.42	4.71	3.7	0.99	1.22	1.01	8.5e-23	4.2e-21	Altered group
		CNIH2	11q13.2	3.23	2.29	1.08	0.97	0.94	8.66e-23	4.27e-21	Altered group
		SLC29A3	10q22.1	8.06	7.37	0.71	0.8	0.69	9.64e-23	4.74e-21	Altered group
		FCHO1	19p13.11	6.82	5.55	1.2	1.56	1.27	9.74e-23	4.77e-21	Altered group
		GAB3	Xq28	7.76	7.11	0.68	0.74	0.65	9.78e-23	4.78e-21	Altered group
		TNFRSF13B	17p11.2	2.42	1.25	1.48	1.01	1.17	1.05e-22	5.13e-21	Altered group
		MZB1	5q31.2	6.52	4.56	2.32	1.95	1.96	1.06e-22	5.17e-21	Altered group
		MACROH2A1	5q31.1	11.4	11.07	0.37	0.37	0.34	1.08e-22	5.27e-21	Altered group
		CTSZ	20q13.32	12.98	12.34	0.69	0.7	0.63	1.18e-22	5.73e-21	Altered group
		NTNG2	9q34.13	5.39	4.17	1.21	1.46	1.22	1.21e-22	5.84e-21	Altered group
		INSL3	19p13.11	2.93	1.89	1.14	1.14	1.04	1.31e-22	6.31e-21	Altered group
		ARHGAP4	Xq28	9.86	9.09	0.75	0.94	0.77	1.32e-22	6.34e-21	Altered group
		DNAJC5B	8q13.1	4.57	3.24	1.49	1.45	1.33	1.57e-22	7.54e-21	Altered group
		ITGAX	16p11.2	9.56	8.59	1.01	1.12	0.97	1.61e-22	7.7e-21	Altered group
		BTN3A3	6p22.2	10.33	9.69	0.69	0.73	0.64	1.8e-22	8.59e-21	Altered group
		STAT2	12q13.3	11.27	10.73	0.64	0.55	0.54	1.9e-22	9.07e-21	Altered group
		ELAPOR1	1p13.3	5.96	4.72	1.28	1.45	1.24	1.91e-22	9.09e-21	Altered group
		PARP12	7q34	9.94	9.54	0.43	0.44	0.39	1.96e-22	9.31e-21	Altered group
		WIPF1	2q31.1	11.32	10.82	0.54	0.56	0.5	2.04e-22	9.65e-21	Altered group
		SLA	8q24.22	9.85	9.01	0.88	0.98	0.84	2.11e-22	9.94e-21	Altered group
		LILRA6	19q13.42	6.91	5.9	1.03	1.2	1.01	2.31e-22	1.09e-20	Altered group
		ADAP2	17q11.2	9.22	8.62	0.61	0.73	0.61	2.48e-22	1.17e-20	Altered group
		TRPV2	17p11.2	9.2	8.59	0.54	0.78	0.61	2.57e-22	1.2e-20	Altered group
		FKBP11	12q13.12	9.15	8.3	0.99	0.89	0.85	2.62e-22	1.23e-20	Altered group
		GAS7	17p13.1	8.79	7.9	0.95	1.02	0.89	2.64e-22	1.23e-20	Altered group
		HLA-DPB2	6p21.32	4.37	3.2	1.38	1.21	1.17	2.96e-22	1.38e-20	Altered group
		IKBKE	1q32.1	7.74	6.88	0.87	1.03	0.86	3.1e-22	1.44e-20	Altered group
		PARP14	3q21.1	11.91	11.39	0.58	0.58	0.52	3.4e-22	1.57e-20	Altered group
		S1PR2	19p13.2	7.17	6.49	0.68	0.83	0.68	4.15e-22	1.92e-20	Altered group
		HK3	5q35.2	6.98	5.92	1.07	1.28	1.06	4.41e-22	2.03e-20	Altered group
		CCL3	17q12	7.69	6.48	1.2	1.49	1.21	5.2e-22	2.39e-20	Altered group
		POU2F2	19q13.2	7.29	6.37	1.02	1.01	0.91	5.54e-22	2.54e-20	Altered group
		DPP9	19p13.3	10.96	10.43	0.59	0.6	0.53	6.35e-22	2.91e-20	Altered group
		SIGLEC10	19q13.41	8.67	7.72	1.02	1.11	0.95	6.86e-22	3.13e-20	Altered group
		TRAF1	9q33.2	9.04	8.28	0.88	0.84	0.76	1.05e-21	4.81e-20	Altered group
		CYBA	16q24.2	11.54	10.78	0.73	0.97	0.76	1.09e-21	4.94e-20	Altered group
		ABCD2	12q12	5.18	4.17	1.17	1.08	1	1.11e-21	5.01e-20	Altered group
		BLK	8p23.1	3.33	2.06	1.57	1.27	1.27	1.11e-21	5.04e-20	Altered group
		LY86	6p25.1	8.3	7.47	0.79	1.07	0.84	1.27e-21	5.72e-20	Altered group
		DERL3	22q11.23	7.53	6.36	1.45	1.16	1.17	1.29e-21	5.8e-20	Altered group
		TNFSF13B	13q33.3	7.03	5.95	1.19	1.24	1.08	1.29e-21	5.8e-20	Altered group
		CYTIP	2q24.1	8.52	7.71	0.88	0.95	0.81	1.43e-21	6.44e-20	Altered group
		TREM2	6p21.1	9.2	8.2	0.99	1.27	1.01	1.44e-21	6.45e-20	Altered group
		GRK6	5q35.3	9.11	8.68	0.42	0.54	0.43	1.52e-21	6.77e-20	Altered group
		ADAM6	14q32.33	13.39	11.45	2.36	2.01	1.94	1.52e-21	6.79e-20	Altered group
		CLEC2D	12p13.31	9.56	9	0.63	0.64	0.56	1.65e-21	7.34e-20	Altered group
		KIR2DL4	19q13.42	3.57	2.54	1.14	1.19	1.03	1.79e-21	7.94e-20	Altered group
		PIK3R5	17p13.1	8.74	7.95	0.77	1	0.79	1.8e-21	7.97e-20	Altered group
		CTSS	1q21.3	11.93	11.11	0.95	0.91	0.82	2.06e-21	9.12e-20	Altered group
		SDC3	1p35.2	11.47	10.88	0.61	0.72	0.59	2.12e-21	9.36e-20	Altered group
		WNT10A	2q35	4.79	3.52	1.37	1.51	1.27	2.2e-21	9.69e-20	Altered group
		TARP	7p14.1	4.88	3.84	1.01	1.32	1.03	2.23e-21	9.76e-20	Altered group
		PALS1	14q23.3	9.38	9.88	0.56	0.59	-0.51	2.49e-21	1.09e-19	Unaltered group
		SEMA4A	1q22	8.73	7.96	0.87	0.89	0.77	2.92e-21	1.28e-19	Altered group
		STAT1	2q32.2	12.74	11.99	0.97	0.72	0.75	3.17e-21	1.38e-19	Altered group
		LINC02694	15q14	1.07	0.47	0.79	0.54	0.59	3.18e-21	1.38e-19	Altered group
		HVCN1	12q24.11	8.22	7.63	0.6	0.74	0.59	3.21e-21	1.39e-19	Altered group
		CEACAM21	19q13.2	5.22	4.31	0.97	1.1	0.91	3.24e-21	1.4e-19	Altered group
		BTK	Xq22.1	8	7.21	0.82	0.98	0.79	3.33e-21	1.44e-19	Altered group
		APOBR	16p12.1	8.38	7.57	0.87	0.99	0.81	3.59e-21	1.55e-19	Altered group
		CD300LF	17q25.1	6.93	6.06	0.91	1.07	0.87	3.84e-21	1.65e-19	Altered group
		ZBTB32	19q13.12	3.31	2.4	1.12	0.94	0.9	4.25e-21	1.83e-19	Altered group
		GBP6	1p22.2	2.7	1.8	1.13	0.89	0.9	4.27e-21	1.83e-19	Altered group
		GMFG	19q13.2	9.7	9.07	0.61	0.82	0.63	4.46e-21	1.9e-19	Altered group
		RFX5	1q21.3	9.97	9.55	0.53	0.42	0.42	4.97e-21	2.12e-19	Altered group
		TMEM229B	14q23.3-q24.1	7.9	7.3	0.62	0.74	0.6	5.52e-21	2.35e-19	Altered group
		PLCXD2	3q13.2	5.92	5.07	0.97	0.98	0.85	5.54e-21	2.35e-19	Altered group
		PDE6G	17q25.3	4.54	3.66	0.98	1.05	0.88	5.66e-21	2.4e-19	Altered group
		OSCAR	19q13.42	6.89	6.06	0.91	1.01	0.83	5.75e-21	2.43e-19	Altered group
		RHEBL1	12q13.12	4.28	3.54	0.73	0.95	0.74	5.79e-21	2.44e-19	Altered group
		KLHDC7B	22q13.33	5.76	4.6	1.28	1.38	1.16	6.77e-21	2.85e-19	Altered group
		GCSAM	3q13.2	4.73	3.96	0.9	0.87	0.77	6.78e-21	2.85e-19	Altered group
		LINC00623	1p11.2	7.9	7.21	0.67	0.9	0.69	7.4e-21	3.1e-19	Altered group
		PTCRA	6p21.1	2.41	1.68	0.89	0.79	0.73	7.93e-21	3.32e-19	Altered group
		FAM225A	9q32	3.7	2.76	1.01	1.17	0.94	8.78e-21	3.67e-19	Altered group
		RUBCNL	13q14.13	6.51	5.59	0.98	1.13	0.91	9.01e-21	3.75e-19	Altered group
		RGL4	22q11.23	4.3	3.44	0.9	1.09	0.86	9.02e-21	3.75e-19	Altered group
		CASP5	11q22.3	2.77	1.75	1.31	1.03	1.02	9.26e-21	3.84e-19	Altered group
		MS4A6A	11q12.2	10.8	9.99	0.83	1.03	0.81	9.47e-21	3.92e-19	Altered group
		FCGR3A	1q23.3	12.01	11.03	1.07	1.19	0.98	1.01e-20	4.17e-19	Altered group
		HEATR9	17q12	1.34	0.54	1.13	0.63	0.8	1.09e-20	4.51e-19	Altered group
		LIMK1	7q11.23	9.75	9.06	0.71	0.86	0.68	1.15e-20	4.73e-19	Altered group
		ADGRG5	16q21	5.56	4.68	1.02	1.03	0.88	1.21e-20	4.98e-19	Altered group
		IFI27	14q32.12	11.17	10.27	0.97	1.13	0.91	1.24e-20	5.09e-19	Altered group
		TICAM2	5q22.3	8.07	7.48	0.59	0.76	0.59	1.35e-20	5.53e-19	Altered group
		L2HGDH	14q21.3	7.36	8.09	0.88	0.81	-0.73	1.35e-20	5.53e-19	Unaltered group
		HLA-DQA1	6p21.32	12.16	11.08	1.17	1.32	1.07	1.43e-20	5.82e-19	Altered group
		ZNF438	10p11.23	8.05	7.76	0.36	0.33	0.3	1.6e-20	6.53e-19	Altered group
		DUSP4	8p12	7.38	6.55	1	0.95	0.84	1.73e-20	7.03e-19	Altered group
		EVI2A	17q11.2	8.94	8.12	0.82	1.08	0.82	1.77e-20	7.18e-19	Altered group
		SP110	2q37.1	9.16	8.75	0.48	0.46	0.4	1.78e-20	7.21e-19	Altered group
		CHFR	12q24.33	8.91	8.46	0.55	0.5	0.45	1.95e-20	7.86e-19	Altered group
		SLC2A6	9q34.2	7.11	6.41	0.74	0.89	0.7	1.99e-20	7.99e-19	Altered group
		DGKZ	11p11.2	10.22	9.67	0.56	0.71	0.55	1.99e-20	7.99e-19	Altered group
		APOC2	19q13.32	7.77	6.27	1.62	1.88	1.5	2.01e-20	8.04e-19	Altered group
		HLA-DOA	6p21.32	10.96	9.98	1.12	1.16	0.98	2.03e-20	8.14e-19	Altered group
		ARHGDIB	12p12.3	12.71	12.15	0.57	0.72	0.56	2.06e-20	8.25e-19	Altered group
		IRF9	14q12	10.42	10.02	0.42	0.5	0.39	2.08e-20	8.28e-19	Altered group
		DTX2	7q11.23	8.64	8.14	0.53	0.63	0.5	2.11e-20	8.4e-19	Altered group
		CCL4L1	17q12 alternate reference locus	7.45	6.16	1.38	1.62	1.29	2.12e-20	8.43e-19	Altered group
		KLHL6	3q27.1	8.33	7.48	0.99	0.98	0.84	2.22e-20	8.8e-19	Altered group
		DOCK2	5q35.1	9.7	8.73	1.06	1.2	0.97	2.33e-20	9.23e-19	Altered group
		RPS6KA4	11q13.1	9.53	9.12	0.44	0.5	0.4	2.34e-20	9.23e-19	Altered group
		NUBPL	14q12	7.64	8.04	0.47	0.46	-0.4	2.53e-20	9.97e-19	Unaltered group
		UNC93B1	11q13.2	9.63	9.11	0.5	0.7	0.52	2.57e-20	1.01e-18	Altered group
		STX11	6q24.2	7.89	7.21	0.75	0.83	0.67	2.65e-20	1.04e-18	Altered group
		OSBPL1A	18q11.2	10.3	10.82	0.61	0.6	-0.52	2.95e-20	1.16e-18	Unaltered group
		SNAI3	16q24.2	5.22	4.54	0.76	0.83	0.67	3.14e-20	1.23e-18	Altered group
		SIGLEC11	19q13.33	4.31	3.24	1.32	1.19	1.07	3.37e-20	1.32e-18	Altered group
		SELL	1q24.2	8.27	7.44	0.96	0.99	0.83	3.54e-20	1.38e-18	Altered group
		HIVEP3	1p34.2	7.66	6.96	0.83	0.8	0.69	3.65e-20	1.42e-18	Altered group
		TNNI2	11p15.5	3.42	2.47	1	1.22	0.95	3.8e-20	1.47e-18	Altered group
		WDFY4	10q11.23	8.45	7.44	1.12	1.25	1.01	3.81e-20	1.48e-18	Altered group
		SYTL1	1p36.11	6.55	5.38	1.33	1.43	1.17	4.04e-20	1.56e-18	Altered group
		BTN3A2	6p22.2	11.72	11.04	0.78	0.83	0.69	4.11e-20	1.59e-18	Altered group
		APOC1	19q13.32	11.15	9.86	1.34	1.68	1.29	4.27e-20	1.64e-18	Altered group
		PRKCB	16p12.2-p12.1	8.27	7.36	1.01	1.13	0.91	4.42e-20	1.7e-18	Altered group
		PHF19	9q33.2	8.67	8.16	0.58	0.63	0.51	4.42e-20	1.7e-18	Altered group
		ARHGAP25	2p13.3	9.68	9.08	0.56	0.81	0.59	4.56e-20	1.74e-18	Altered group
		NFAM1	22q13.2	8.6	7.87	0.77	0.95	0.73	4.66e-20	1.78e-18	Altered group
		ZDHHC18	1p36.11	9.33	8.99	0.39	0.42	0.34	4.84e-20	1.85e-18	Altered group
		VEZF1	17q22	10.4	10.74	0.42	0.41	-0.35	4.9e-20	1.86e-18	Unaltered group
		IL17RD	3p14.3	7.81	8.75	1.17	1.05	-0.94	5.11e-20	1.94e-18	Unaltered group
		PARP9	3q21.1	10.71	10.3	0.5	0.48	0.41	5.23e-20	1.98e-18	Altered group
		MX2	21q22.3	8.35	7.67	0.77	0.83	0.68	5.35e-20	2.02e-18	Altered group
		HAMP	19q13.12	4.12	2.61	1.76	1.8	1.51	5.92e-20	2.24e-18	Altered group
		MS4A1	11q12.2	5.24	3.89	1.68	1.49	1.35	6.4e-20	2.41e-18	Altered group
		DOK1	2p13.1	8.51	8.01	0.47	0.68	0.5	6.47e-20	2.43e-18	Altered group
		TRANK1	3p22.2	9.55	8.95	0.67	0.76	0.6	7.54e-20	2.83e-18	Altered group
		NMI	2q23.3	9.24	8.75	0.45	0.67	0.48	7.58e-20	2.84e-18	Altered group
		GAL3ST4	7q22.1	8.71	7.9	0.9	1.04	0.82	7.8e-20	2.92e-18	Altered group
		PTTG1	5q33.3	7.22	6.3	1.07	1.1	0.91	8.45e-20	3.15e-18	Altered group
		CPNE7	16q24.3	4.98	3.49	1.67	1.87	1.49	8.83e-20	3.29e-18	Altered group
		TAGAP	6q25.3	8.11	7.29	0.89	1.06	0.82	9.22e-20	3.42e-18	Altered group
		POU3F1	1p34.3	3.64	2.8	1.07	0.91	0.84	9.22e-20	3.42e-18	Altered group
		ACADSB	10q26.13	9.57	10.23	0.77	0.8	-0.66	9.82e-20	3.64e-18	Unaltered group
		REEP4	8p21.3	8.38	7.86	0.6	0.63	0.51	1.09e-19	4.04e-18	Altered group
		PTPRC	1q31.3-q32.1	10.91	10.02	1.05	1.08	0.89	1.11e-19	4.1e-18	Altered group
		BATF3	1q32.3	6.12	5.27	0.84	1.16	0.85	1.11e-19	4.1e-18	Altered group
		FCRL6	1q23.2	5.82	4.82	1.13	1.25	1	1.15e-19	4.24e-18	Altered group
		TNFRSF6B	20q13.33	8.38	6.99	1.5	1.82	1.39	1.18e-19	4.32e-18	Altered group
		C1R	12p13.31	12.65	11.37	1.31	1.71	1.28	1.21e-19	4.43e-18	Altered group
		OTOF	2p23.3	2.55	1.65	1.13	1.01	0.9	1.32e-19	4.82e-18	Altered group
		OAS2	12q24.13	10.45	9.78	0.7	0.88	0.67	1.35e-19	4.93e-18	Altered group
		CCL19	9p13.3	5.5	3.45	2.62	2.27	2.05	1.42e-19	5.19e-18	Altered group
		LGALS3BP	17q25	13.62	12.91	0.79	0.9	0.7	1.44e-19	5.25e-18	Altered group
		TNFRSF17	16p13.13	3.34	1.93	1.95	1.36	1.41	1.45e-19	5.26e-18	Altered group
		MGAT1	5q35.3	12.35	12	0.39	0.46	0.36	1.5e-19	5.43e-18	Altered group
		GIMAP2	7q36.1	8.61	7.94	0.7	0.89	0.67	1.56e-19	5.64e-18	Altered group
		NME8	7p14.1	2.96	2.12	1.01	0.99	0.84	1.63e-19	5.87e-18	Altered group
		ATP1A3	19q13.2	4.79	3.41	1.41	1.87	1.38	1.63e-19	5.89e-18	Altered group
		TLDC2	20q11.23	5.78	4.91	0.97	1.1	0.87	1.73e-19	6.22e-18	Altered group
		ERMN	2q24.1	3.63	2.63	1.18	1.21	1	1.8e-19	6.46e-18	Altered group
		ADCY7	16q12.1	9.46	8.77	0.81	0.84	0.68	1.87e-19	6.72e-18	Altered group
		FGR	1p35.3	8.74	8.05	0.77	0.87	0.68	1.91e-19	6.84e-18	Altered group
		CRYBB1	22q12.1	3.6	2.75	1	1.04	0.85	2.13e-19	7.6e-18	Altered group
		CHST11	12q23.3	8.2	7.51	0.75	0.89	0.68	2.25e-19	8.04e-18	Altered group
		SEPTIN6	Xq24	9.85	9.32	0.64	0.63	0.53	2.38e-19	8.48e-18	Altered group
		CTDSPL	3p22.2	9.97	10.45	0.51	0.64	-0.48	2.39e-19	8.49e-18	Unaltered group
		TMEM156	4p14	5.3	4.47	1.01	0.99	0.83	2.64e-19	9.37e-18	Altered group
		NAPSB	19q13.33	8.4	7.29	1.31	1.38	1.11	2.9e-19	1.03e-17	Altered group
		SAMD9L	7q21.2	10.3	9.55	0.9	0.9	0.75	3.02e-19	1.07e-17	Altered group
		BMS1P20	22q11.22	12.6	10.93	2.33	1.61	1.67	3.12e-19	1.1e-17	Altered group
		MYO9B	19p13.11	11.01	10.56	0.54	0.56	0.45	3.21e-19	1.13e-17	Altered group
		TNS4	17q21.2	3.47	2.35	1.14	1.54	1.12	3.47e-19	1.22e-17	Altered group
		IFITM1	11p15.5	11.62	10.86	0.82	1.01	0.76	3.56e-19	1.25e-17	Altered group
		MATK	19p13.3	6.91	6.1	0.92	1.04	0.81	3.56e-19	1.25e-17	Altered group
		DPEP2	16q22.1	6.8	6.1	0.76	0.93	0.7	3.66e-19	1.28e-17	Altered group
		MAX	14q23.3	10.47	10.2	0.31	0.33	0.26	4.11e-19	1.44e-17	Altered group
		MOV10	1p13.2	10.08	9.64	0.53	0.53	0.44	4.9e-19	1.71e-17	Altered group
		PTK2B	8p21.2	9.57	9.08	0.61	0.59	0.5	5.15e-19	1.79e-17	Altered group
		GBGT1	9q34.2	7.75	7.12	0.62	0.89	0.63	5.74e-19	1.99e-17	Altered group
		ALDH6A1	14q24.3	8.11	9.12	1.2	1.26	-1.01	6.2e-19	2.15e-17	Unaltered group
		C1S	12p13.31	12.99	11.66	1.4	1.83	1.34	6.43e-19	2.23e-17	Altered group
		S100A11	1q21.3	12.71	12.05	0.81	0.79	0.66	6.44e-19	2.23e-17	Altered group
		TBXAS1	7q34	9.29	8.69	0.69	0.78	0.6	6.59e-19	2.27e-17	Altered group
		SAMSN1	21q11.2	8.04	7.2	0.99	1.06	0.84	6.69e-19	2.3e-17	Altered group
		ANKRD13D	11q13.2	8.78	8.2	0.71	0.73	0.59	7.33e-19	2.52e-17	Altered group
		KCNMB1	5q35.1	7.68	6.84	0.97	1.09	0.84	7.51e-19	2.58e-17	Altered group
		IRF7	11p15.5	9.19	8.37	0.94	1.07	0.82	7.65e-19	2.62e-17	Altered group
		TBX21	17q21.32	5.81	4.97	0.9	1.15	0.84	8.31e-19	2.84e-17	Altered group
		TOR2A	9q34.11	7.77	7.36	0.44	0.57	0.41	9.27e-19	3.17e-17	Altered group
		TMC6	17q25.3	9.25	8.65	0.63	0.83	0.6	9.88e-19	3.37e-17	Altered group
		ADGRE5	19p13.12	11.2	10.61	0.59	0.83	0.59	9.94e-19	3.38e-17	Altered group
		C19ORF38	19p13.2	5.75	5.01	0.87	0.96	0.74	1.01e-18	3.42e-17	Altered group
		JPT1	17q25.1	9.85	9.23	0.73	0.78	0.61	1.02e-18	3.47e-17	Altered group
		ALOX5	10q11.21	9.91	8.89	1.2	1.29	1.01	1.05e-18	3.55e-17	Altered group
		DAPP1	4q23	6.67	5.78	1.04	1.15	0.89	1.1e-18	3.72e-17	Altered group
		BEND4	4p13	2.62	1.69	1.21	1.06	0.93	1.14e-18	3.85e-17	Altered group
		MYD88	3p22.2	10.28	9.86	0.44	0.59	0.42	1.14e-18	3.85e-17	Altered group
		MFSD13A	10q24.32	6.59	6.05	0.58	0.75	0.54	1.17e-18	3.94e-17	Altered group
		CCR8	3p22.1	2.77	1.73	1.34	1.22	1.04	1.24e-18	4.17e-17	Altered group
		PDCD1LG2	9p24.1	6.83	6.01	1.01	1.04	0.83	1.33e-18	4.47e-17	Altered group
		FCRL5	1q23.1	4.78	3.13	2.28	1.75	1.65	1.35e-18	4.5e-17	Altered group
		S100A4	1q21.3	10.52	9.8	0.74	1.01	0.72	1.52e-18	5.07e-17	Altered group
		CCR1	3p21.31	8.61	7.69	1.02	1.24	0.92	1.56e-18	5.2e-17	Altered group
		CSF3R	1p34.3	8.5	7.65	0.93	1.16	0.85	1.57e-18	5.24e-17	Altered group
		APOBEC3F	22q13.1	8.21	7.71	0.58	0.66	0.5	1.63e-18	5.4e-17	Altered group
		FNBP1L	1p22.1	10.75	11.18	0.5	0.57	-0.43	1.67e-18	5.54e-17	Unaltered group
		ZNF770	15q14	9.91	10.33	0.51	0.53	-0.42	1.7e-18	5.62e-17	Unaltered group
		TFAP2E	1p34.3	3.54	2.8	0.91	0.91	0.73	1.78e-18	5.88e-17	Altered group
		BTN3A1	6p22.2	10.91	10.32	0.74	0.72	0.59	1.84e-18	6.08e-17	Altered group
		CD40LG	Xq26.3	5.41	4.45	1.06	1.32	0.96	1.85e-18	6.11e-17	Altered group
		ACP2	11p11.2	10.24	9.89	0.43	0.44	0.35	1.87e-18	6.15e-17	Altered group
		CYTH1	17q25.3	9.86	9.53	0.42	0.39	0.33	1.93e-18	6.34e-17	Altered group
		TMPRSS3	21q22.3	6.68	4.93	1.85	2.46	1.76	1.98e-18	6.51e-17	Altered group
		IGSF6	16p12.2	7.82	6.93	1.05	1.16	0.89	2.01e-18	6.58e-17	Altered group
		C2CD2L	11q23.3	8.17	7.8	0.4	0.51	0.37	2.01e-18	6.58e-17	Altered group
		RIN3	14q32.12	9.88	9.34	0.54	0.78	0.54	2.04e-18	6.66e-17	Altered group
		FCRLA	1q23.3	3.69	2.52	1.6	1.27	1.17	2.04e-18	6.66e-17	Altered group
		DUSP10	1q41	7.7	7.05	0.75	0.85	0.65	2.06e-18	6.7e-17	Altered group
		PATL2	15q21.1	5.02	3.99	1.31	1.26	1.04	2.11e-18	6.84e-17	Altered group
		GPR55	2q37.1	4.37	3.5	1.08	1.08	0.87	2.14e-18	6.94e-17	Altered group
		ARHGEF1	19q13.2	10.9	10.35	0.67	0.7	0.55	2.2e-18	7.12e-17	Altered group
		PLEKHO2	15q22.31	10.88	10.42	0.52	0.61	0.46	2.29e-18	7.41e-17	Altered group
		SERPING1	11q12.1	13.88	12.98	0.92	1.27	0.89	2.43e-18	7.84e-17	Altered group
		A1BG-AS1	19q13.43	5.95	5.29	0.68	0.92	0.65	2.56e-18	8.26e-17	Altered group
		SMAP2	1p34.2	10.52	10.08	0.56	0.55	0.44	2.62e-18	8.43e-17	Altered group
		ITGB7	12q13.13	9.04	8.42	0.69	0.84	0.62	2.63e-18	8.46e-17	Altered group
		E2F2	1p36.12	5.59	4.84	0.85	1.01	0.75	2.66e-18	8.53e-17	Altered group
		KCNAB2	1p36.31	8.99	8.26	0.83	1	0.74	2.77e-18	8.89e-17	Altered group
		ERLIN2	8p11.23	10.74	11.13	0.51	0.45	-0.39	2.79e-18	8.92e-17	Unaltered group
		CTRL	16q22.1	4.02	3.06	1.27	1.11	0.96	2.97e-18	9.48e-17	Altered group
		PAIP2B	2p13.3	7.49	8.44	1.2	1.17	-0.95	3e-18	9.55e-17	Unaltered group
		LRP8	1p32.3	5.69	4.85	1.06	1.04	0.84	3.07e-18	9.77e-17	Altered group
		SYPL1	7q22.2	11.48	11.85	0.49	0.45	-0.38	3.14e-18	9.98e-17	Unaltered group
		SHISAL2A	1p32.3	4.15	3.34	0.98	1.05	0.81	3.24e-18	1.03e-16	Altered group
		DBT	1p21.2	9.16	9.51	0.4	0.49	-0.36	3.35e-18	1.06e-16	Unaltered group
		ANKRD22	10q23.31	6.83	5.49	1.6	1.74	1.34	3.51e-18	1.11e-16	Altered group
		APOBEC3C	22q13.1	9.17	8.35	0.85	1.18	0.82	3.63e-18	1.15e-16	Altered group
		HLA-G	6p22.1	9.71	8.32	1.77	1.69	1.38	3.75e-18	1.18e-16	Altered group
		AURKB	17p13.1	5.65	4.69	1.16	1.23	0.95	3.98e-18	1.25e-16	Altered group
		SH3KBP1	Xp22.12	10.09	9.61	0.56	0.63	0.47	4.26e-18	1.34e-16	Altered group
		RRN3P2	16p11.2	4.47	3.55	1.25	1.06	0.92	4.5e-18	1.41e-16	Altered group
		SLC25A53	Xq22.2	4.38	3.72	0.86	0.78	0.65	4.59e-18	1.44e-16	Altered group
		CCM2	7p13	10.23	9.78	0.53	0.6	0.45	4.6e-18	1.44e-16	Altered group
		MAFB	20q12	10.2	9.5	0.86	0.89	0.7	4.67e-18	1.46e-16	Altered group
		C11ORF21	11p15.5	4.9	4	1.1	1.15	0.89	5.16e-18	1.61e-16	Altered group
		SLC38A5	Xp11.23	6.67	4.91	2.25	2.16	1.75	5.35e-18	1.67e-16	Altered group
		ABI3	17q21.32	9.29	8.76	0.52	0.78	0.53	5.41e-18	1.68e-16	Altered group
		ARHGAP22	10q11.22-q11.23	7.35	6.65	0.74	0.99	0.7	5.44e-18	1.69e-16	Altered group
		HLA-C	6p21.33	15.29	14.76	0.65	0.68	0.52	5.48e-18	1.7e-16	Altered group
		TNFSF14	19p13.3	4.64	3.41	1.49	1.61	1.23	6.28e-18	1.94e-16	Altered group
		APOL4	22q12.3	7.78	6.87	1.18	1.12	0.91	6.47e-18	2e-16	Altered group
		FBXO6	1p36.22	8.55	7.97	0.69	0.77	0.58	7.17e-18	2.21e-16	Altered group
		B2M	15q21.1	16.52	16.06	0.57	0.59	0.46	7.74e-18	2.38e-16	Altered group
		AKAP5	14q23.3	6.48	5.71	0.96	0.99	0.77	8.34e-18	2.57e-16	Altered group
		CLIC3	9q34.3	4.9	3.75	1.38	1.55	1.16	8.72e-18	2.68e-16	Altered group
		CFL1	11q13.1	13.61	13.27	0.41	0.44	0.34	8.86e-18	2.72e-16	Altered group
		CYBC1	17q25.3	10.56	10.15	0.46	0.57	0.41	9.45e-18	2.89e-16	Altered group
		S100B	21q22.3	4.94	3.88	1.39	1.31	1.06	9.9e-18	3.03e-16	Altered group
		ZFYVE9	1p32.3	9	9.43	0.56	0.54	-0.43	1.04e-17	3.18e-16	Unaltered group
		HSPA6	1q23.3	8.08	7.23	0.96	1.18	0.85	1.12e-17	3.41e-16	Altered group
		VAMP5	2p11.2	10.27	9.68	0.58	0.88	0.59	1.12e-17	3.42e-16	Altered group
		MYBL2	20q13.12	6.95	5.89	1.3	1.4	1.06	1.22e-17	3.72e-16	Altered group
		IL10	1q32.1	4.27	3.3	1.21	1.26	0.97	1.24e-17	3.76e-16	Altered group
		MTMR12	5p13.3	10.01	10.37	0.45	0.47	-0.36	1.49e-17	4.5e-16	Unaltered group
		RCC2	1p36.13	11.18	10.78	0.46	0.56	0.4	1.54e-17	4.66e-16	Altered group
		OGFR	20q13.33	10.51	10.04	0.56	0.63	0.47	1.6e-17	4.82e-16	Altered group
		CYP51A1	7q21.2	9.64	10.17	0.71	0.62	-0.52	1.6e-17	4.82e-16	Unaltered group
		LMBR1	7q36.3	9.68	10.08	0.54	0.49	-0.4	1.65e-17	4.97e-16	Unaltered group
		LY96	8q21.11	7.38	6.58	0.99	1.06	0.8	1.67e-17	5.03e-16	Altered group
		ADORA3	1p13.2	8.56	7.74	0.95	1.14	0.82	1.7e-17	5.11e-16	Altered group
		GCH1	14q22.2	8.02	7.49	0.69	0.67	0.53	1.75e-17	5.24e-16	Altered group
		LAP3	4p15.32	11.45	10.94	0.76	0.5	0.51	1.94e-17	5.82e-16	Altered group
		ARID5A	2q11.2	9.58	8.93	0.71	0.94	0.65	2.04e-17	6.09e-16	Altered group
		C1ORF54	1q21.2	8.18	7.6	0.69	0.8	0.58	2.06e-17	6.15e-16	Altered group
		HLA-L	6p22.1	6.44	5.68	0.95	1	0.76	2.07e-17	6.15e-16	Altered group
		CLEC12A	12p13.31	6.22	5.21	1.23	1.35	1.01	2.07e-17	6.15e-16	Altered group
		FAM30A	14q32.33	3.77	2.41	1.98	1.47	1.36	2.23e-17	6.62e-16	Altered group
		TCF7	5q31.1	7.7	6.9	1.02	1.03	0.8	2.29e-17	6.8e-16	Altered group
		FAM104A	17q25.1	9.25	9.03	0.28	0.29	0.22	2.39e-17	7.08e-16	Altered group
		IL9R	Xq28 and Yq12	2.78	1.96	1.11	0.99	0.82	2.44e-17	7.21e-16	Altered group
		TLR2	4q31.3	9.41	8.72	0.86	0.9	0.68	2.52e-17	7.46e-16	Altered group
		CD101	1p13.1	5.66	4.93	0.94	0.95	0.73	2.58e-17	7.6e-16	Altered group
		GPHN	14q23.3	8.01	8.64	0.68	0.92	-0.63	2.77e-17	8.17e-16	Unaltered group
		FCHSD1	5q31.3	8.49	7.8	0.81	0.96	0.69	3.01e-17	8.86e-16	Altered group
		SCIMP	17p13.2	5.59	4.75	1.06	1.12	0.85	3.05e-17	8.94e-16	Altered group
		CSF1	1p13.3	9.95	9.33	0.7	0.88	0.62	3.08e-17	9.03e-16	Altered group
		CAPZA1	1p13.2	11.57	11.24	0.38	0.49	0.34	3.3e-17	9.66e-16	Altered group
		BLM	15q26.1	5.66	4.99	0.82	0.91	0.67	3.33e-17	9.72e-16	Altered group
		SPAG9	17q21.33	11.38	11.79	0.51	0.54	-0.41	3.36e-17	9.82e-16	Unaltered group
		COBLL1	2q24.3	9.8	10.38	0.66	0.85	-0.59	3.51e-17	1.02e-15	Unaltered group
		ISG15	1p36.33	9.7	8.87	0.96	1.16	0.82	3.57e-17	1.04e-15	Altered group
		WNT10B	12q13.12	2.97	1.94	1.37	1.28	1.03	3.59e-17	1.04e-15	Altered group
		ACTB	7p22.1	16.48	16.13	0.46	0.46	0.35	3.71e-17	1.08e-15	Altered group
		CD70	19p13.3	9.72	7.87	1.68	2.92	1.85	3.81e-17	1.1e-15	Altered group
		OPHN1	Xq12	7.04	7.52	0.64	0.58	-0.47	3.83e-17	1.11e-15	Unaltered group
		ASPHD2	22q12.1	6.75	5.96	0.98	1.08	0.79	3.85e-17	1.11e-15	Altered group
		HLA-DRB6	6p21.32	9.66	8.56	1.3	1.52	1.1	3.92e-17	1.13e-15	Altered group
		LMNB1	5q23.2	8.66	8.04	0.77	0.85	0.63	3.93e-17	1.13e-15	Altered group
		NARS2	11q14.1	8.1	8.43	0.36	0.48	-0.33	4.12e-17	1.18e-15	Unaltered group
		ARPC3	12q24.11	12.05	11.7	0.48	0.44	0.36	4.34e-17	1.25e-15	Altered group
		TRIM11	1q42.13	8.56	8.23	0.39	0.48	0.34	4.42e-17	1.27e-15	Altered group
		LINC02591	1q21.1	8.26	7.58	0.86	0.9	0.68	4.79e-17	1.37e-15	Altered group
		SIGLEC7	19q13.41	6.59	5.76	0.99	1.17	0.84	4.86e-17	1.39e-15	Altered group
		EMP3	19q13.33	10.47	9.85	0.73	0.89	0.62	4.87e-17	1.39e-15	Altered group
		SIGLEC8	19q13.33-q13.41	7.44	6.39	1.28	1.45	1.05	4.95e-17	1.41e-15	Altered group
		USF1	1q23.3	9.8	9.44	0.45	0.48	0.36	5.16e-17	1.47e-15	Altered group
		IL20RB	3q22.3	7.44	5.37	2.85	2.51	2.07	5.19e-17	1.47e-15	Altered group
		RFPL1S	22q12.2	3.25	2.55	0.86	0.97	0.7	5.19e-17	1.47e-15	Altered group
		KLRB1	12p13.31	7.06	6.23	0.98	1.18	0.83	5.32e-17	1.51e-15	Altered group
		EPB41L5	2q14.2	8.78	9.31	0.72	0.67	-0.53	5.36e-17	1.52e-15	Unaltered group
		CXCL16	17p13.2	10.96	10.43	0.62	0.75	0.53	5.36e-17	1.52e-15	Altered group
		TRIM22	11p15.4	11.2	10.64	0.67	0.8	0.57	5.91e-17	1.67e-15	Altered group
		APOE	19q13.32	13.36	12.34	1.18	1.48	1.03	7.04e-17	1.99e-15	Altered group
		ARHGAP5	14q12	10.65	11.11	0.58	0.61	-0.46	7.1e-17	2e-15	Unaltered group
		CLEC2B	12p13.31	8.76	8.05	0.77	1.06	0.71	7.37e-17	2.07e-15	Altered group
		CD300A	17q25.1	8.96	8.21	0.81	1.13	0.76	7.45e-17	2.09e-15	Altered group
		STK10	5q35.1	10.4	9.98	0.5	0.59	0.42	7.61e-17	2.13e-15	Altered group
		TNFSF12-TNFSF13	17p13.1	8.25	6.99	1.32	1.93	1.26	7.9e-17	2.21e-15	Altered group
		SIGLEC9	19q13.3-q13.4	6.67	5.91	0.92	1.07	0.76	8.09e-17	2.26e-15	Altered group
		STAG3	7q22.1	5.06	4.31	0.91	1.04	0.75	8.36e-17	2.33e-15	Altered group
		GBP4	1p22.2	11.64	10.84	0.98	1.11	0.8	9.08e-17	2.53e-15	Altered group
		CCR2	3p21.31	7.59	6.64	1.16	1.35	0.96	9.33e-17	2.6e-15	Altered group
		LRPPRC	2p21	11.47	11.86	0.53	0.5	-0.39	9.33e-17	2.6e-15	Unaltered group
		JCHAIN	4q13.3	10.55	8.95	2.21	1.98	1.6	1.01e-16	2.79e-15	Altered group
		ETV6	12p13.2	9.94	9.53	0.52	0.57	0.41	1.01e-16	2.8e-15	Altered group
		HINT3	6q22.32	9.4	9.75	0.43	0.48	-0.35	1.03e-16	2.86e-15	Unaltered group
		TVP23A	16p13.13	5.09	4.38	0.91	0.96	0.71	1.1e-16	3.03e-15	Altered group
		GJD3	17q21.2	7.31	6.51	1.02	1.08	0.8	1.18e-16	3.25e-15	Altered group
		VMO1	17p13.2	5.83	5.07	0.95	1.07	0.77	1.18e-16	3.27e-15	Altered group
		KIAA0930	22q13.31	11.02	10.59	0.54	0.6	0.43	1.22e-16	3.35e-15	Altered group
		EVL	14q32.2	10.78	10.24	0.62	0.8	0.54	1.23e-16	3.38e-15	Altered group
		COTL1	16q24.1	11.91	11.4	0.57	0.76	0.51	1.29e-16	3.54e-15	Altered group
		CNN2	19p13.3	10.78	10.18	0.75	0.83	0.6	1.33e-16	3.65e-15	Altered group
		HLA-DQB1	6p21.32	12.55	11.68	1.04	1.26	0.88	1.35e-16	3.7e-15	Altered group
		PSMA5	1p13.3	10.28	9.96	0.44	0.39	0.32	1.39e-16	3.79e-15	Altered group
		CUL5	11q22.3	9.72	10.06	0.42	0.48	-0.34	1.46e-16	3.99e-15	Unaltered group
		MYOD1	11p15.1	0.82	0.21	1	0.51	0.61	1.46e-16	3.99e-15	Altered group
		CD19	16p11.2	2.75	1.5	1.91	1.32	1.25	1.69e-16	4.6e-15	Altered group
		TREML1	6p21.1	2.5	1.79	0.98	0.91	0.72	1.7e-16	4.61e-15	Altered group
		TXNDC16	14q22.1	8.02	8.59	0.74	0.75	-0.56	1.84e-16	4.99e-15	Unaltered group
		PLEKHF1	19q12	7.37	6.72	0.77	0.94	0.65	1.86e-16	5.05e-15	Altered group
		MS4A14	11q12.2	6.51	5.54	1.29	1.3	0.97	2.02e-16	5.46e-15	Altered group
		PLB1	2p23.2	6.53	5.83	0.86	1	0.7	2.04e-16	5.53e-15	Altered group
		CCL8	17q12	5.89	4.87	1.31	1.37	1.01	2.05e-16	5.54e-15	Altered group
		RHBDF2	17q25.1	10.26	9.77	0.58	0.72	0.49	2.09e-16	5.63e-15	Altered group
		LRP6	12p13.2	9.59	10.09	0.69	0.65	-0.5	2.22e-16	5.98e-15	Unaltered group
		HENMT1	1p13.3	6.6	5.98	0.69	0.95	0.63	2.33e-16	6.28e-15	Altered group
		ZXDB	Xp11.21	8.42	8.74	0.44	0.43	-0.32	2.44e-16	6.57e-15	Unaltered group
		NLRC4	2p22.3	6.63	5.97	0.83	0.94	0.66	2.46e-16	6.6e-15	Altered group
		KLRC2	12p13.2	2.89	1.99	1.23	1.16	0.9	2.51e-16	6.74e-15	Altered group
		HCG26	6p21.3	7.21	6.55	0.92	0.85	0.66	2.62e-16	7.02e-15	Altered group
		PTGDR	14q22.1	5.21	4.42	0.98	1.11	0.79	2.66e-16	7.12e-15	Altered group
		RNASE2	14q11.2	4.91	3.93	1.26	1.37	0.99	2.68e-16	7.15e-15	Altered group
		TWF2	3p21.2	10.05	9.65	0.44	0.63	0.41	2.7e-16	7.21e-15	Altered group
		ADAMTS14	10q22.1	5.67	4.44	1.66	1.61	1.23	2.75e-16	7.31e-15	Altered group
		SLC25A28	10q24.2	9.58	9.19	0.53	0.5	0.38	3.15e-16	8.37e-15	Altered group
		RAVER2	1p31.3	8.82	9.29	0.62	0.62	-0.47	3.19e-16	8.46e-15	Unaltered group
		THEMIS2	1p35.3	9.7	9.07	0.82	0.86	0.63	3.2e-16	8.48e-15	Altered group
		TRIM23	5q12.3	8.6	8.97	0.48	0.51	-0.37	3.73e-16	9.89e-15	Unaltered group
		TLR9	3p21.2	4.6	3.93	0.92	0.87	0.67	4.11e-16	1.08e-14	Altered group
		CDKL2	4q21.1	6.78	7.5	1.02	0.89	-0.72	4.11e-16	1.08e-14	Unaltered group
		FCGR2A	1q23.3	10.75	10.11	0.77	0.95	0.64	4.19e-16	1.11e-14	Altered group
		GHRL	3p25.3	2.79	2.08	1	0.93	0.72	4.21e-16	1.11e-14	Altered group
		SMARCA1	Xq25-q26.1	9.78	10.21	0.6	0.54	-0.42	4.56e-16	1.2e-14	Unaltered group
		HHAT	1q32.2	7.65	8.14	0.63	0.7	-0.5	4.57e-16	1.2e-14	Unaltered group
		LGR4	11p14.1	10.48	11.05	0.73	0.81	-0.57	4.78e-16	1.25e-14	Unaltered group
		TSPAN32	11p15.5	4.92	4.07	1.2	1.11	0.86	4.92e-16	1.29e-14	Altered group
		BBS7	4q27	8.13	8.44	0.41	0.43	-0.31	5.03e-16	1.32e-14	Unaltered group
		PIF1	15q22.31	4.45	3.56	1.23	1.19	0.9	5.52e-16	1.44e-14	Altered group
		SLC35F5	2q14.1	9.96	10.38	0.55	0.58	-0.42	5.82e-16	1.52e-14	Unaltered group
		TMEM245	9q31.3	10.99	11.45	0.62	0.63	-0.46	5.84e-16	1.52e-14	Unaltered group
		CORO2A	9q22.33	7.23	6.44	1	1.14	0.79	5.92e-16	1.54e-14	Altered group
		NCKAP1	2q32.1	11.82	12.16	0.46	0.46	-0.34	6.17e-16	1.61e-14	Unaltered group
		LOXL3	2p13.1	7.28	6.6	0.87	0.98	0.69	6.47e-16	1.68e-14	Altered group
		TOGARAM1	14q21.2	8.62	9.02	0.55	0.52	-0.4	6.48e-16	1.68e-14	Unaltered group
		PTGER4	5p13.1	8.04	7.42	0.81	0.87	0.62	6.63e-16	1.72e-14	Altered group
		NUP210	3p25.1	9.51	8.91	0.78	0.84	0.6	7.19e-16	1.86e-14	Altered group
		STRADA	17q23.3	9.15	8.86	0.4	0.41	0.3	7.44e-16	1.92e-14	Altered group
		SERPINF1	17p13.3	9.89	8.76	1.45	1.59	1.12	7.46e-16	1.93e-14	Altered group
		B3GNTL1	17q25.3	6.25	5.64	0.73	0.92	0.62	8.12e-16	2.09e-14	Altered group
		SLCO5A1	8q13.3	2.64	1.82	1.13	1.1	0.82	8.25e-16	2.12e-14	Altered group
		GTSF1	12q13.13	2.57	1.57	1.37	1.36	1	8.85e-16	2.27e-14	Altered group
		PSMB2	1p34.3	10.66	10.42	0.35	0.32	0.25	8.91e-16	2.29e-14	Altered group
		CYP2S1	19q13.2	6.12	5.39	0.93	1.03	0.72	9e-16	2.31e-14	Altered group
		ITIH4	3p21.1	6.53	4.97	2.13	2.09	1.55	9.1e-16	2.33e-14	Altered group
		CLEC7A	12p13.2	8.3	7.51	1	1.15	0.79	9.34e-16	2.39e-14	Altered group
		HLA-DQB2	6p21.32	7.99	6.91	1.46	1.48	1.08	9.38e-16	2.4e-14	Altered group
		CELF2	10p14	9.58	8.98	0.8	0.84	0.6	9.53e-16	2.43e-14	Altered group
		ITGAD	16p11.2	4.76	3.48	1.72	1.76	1.28	9.55e-16	2.43e-14	Altered group
		LINC00937	12p13.31	2.94	2.03	1.31	1.16	0.91	9.65e-16	2.45e-14	Altered group
		SOCS1	16p13.13	7.11	6.23	1.11	1.3	0.89	9.71e-16	2.47e-14	Altered group
		ADA	20q13.12	7.98	7.24	0.94	1.07	0.74	1.01e-15	2.57e-14	Altered group
		SOS2	14q21.3	9.89	10.26	0.49	0.52	-0.37	1.02e-15	2.58e-14	Unaltered group
		HMGCS1	5p12	9.68	10.03	0.47	0.49	-0.35	1.12e-15	2.83e-14	Unaltered group
		PCCA	13q32.3	9.15	9.72	0.72	0.82	-0.57	1.13e-15	2.85e-14	Unaltered group
		LAMP3	3q27.1	7.17	6.46	0.89	1.06	0.72	1.13e-15	2.86e-14	Altered group
		UBD	6p22.1	11.38	10.1	1.53	1.94	1.28	1.13e-15	2.86e-14	Altered group
		LRFN1	19q13.2	5.63	4.98	0.77	0.98	0.65	1.14e-15	2.86e-14	Altered group
		SALL4	20q13.2	3.08	1.91	1.61	1.58	1.17	1.21e-15	3.04e-14	Altered group
		SUCLA2	13q14.2	9.54	9.95	0.53	0.59	-0.41	1.21e-15	3.05e-14	Unaltered group
		DPY19L4	8q22.1	9.63	9.98	0.44	0.5	-0.34	1.29e-15	3.25e-14	Unaltered group
		M1AP	2p13.1	3.84	3.16	0.9	0.96	0.68	1.39e-15	3.49e-14	Altered group
		MMUT	6p12.3	9.46	9.95	0.63	0.7	-0.48	1.51e-15	3.79e-14	Unaltered group
		LYL1	19p13.13	7.25	6.62	0.71	1	0.63	1.54e-15	3.85e-14	Altered group
		STX4	16p11.2	10.29	9.92	0.46	0.55	0.37	1.54e-15	3.85e-14	Altered group
		IFI16	1q23.1	11.57	11.03	0.6	0.85	0.54	1.59e-15	3.96e-14	Altered group
		LRRC25	19p13.11	8.62	7.83	0.98	1.18	0.79	1.68e-15	4.18e-14	Altered group
		SBNO2	19p13.3	10.54	10.04	0.57	0.78	0.5	1.68e-15	4.18e-14	Altered group
		TNIP2	4p16.3	9.48	9.1	0.5	0.55	0.38	1.69e-15	4.2e-14	Altered group
		STK17B	2q32.3	9.96	9.4	0.68	0.86	0.56	1.7e-15	4.21e-14	Altered group
		SP100	2q37.1	11.04	10.78	0.34	0.37	0.26	1.71e-15	4.24e-14	Altered group
		CCL22	16q21	5.26	4.32	1.31	1.28	0.94	1.79e-15	4.44e-14	Altered group
		SLC17A9	20q13.33	7.21	6.09	1.44	1.62	1.11	1.93e-15	4.77e-14	Altered group
		CRELD2	22q13.33	9.13	8.69	0.53	0.67	0.44	2.07e-15	5.12e-14	Altered group
		C5ORF58	5q35.1	3.26	2.39	1.29	1.1	0.87	2.08e-15	5.12e-14	Altered group
		TNFRSF8	1p36.22	4.64	3.99	0.83	0.95	0.65	2.09e-15	5.16e-14	Altered group
		SMAD4	18q21.2	10.55	10.83	0.39	0.38	-0.28	2.13e-15	5.25e-14	Unaltered group
		SYDE2	1p22.3	5.91	6.6	0.97	0.94	-0.69	2.22e-15	5.46e-14	Unaltered group
		POLA2	11q13.1	7.91	7.61	0.39	0.45	0.3	2.28e-15	5.6e-14	Altered group
		MYB	6q23.3	3.83	2.94	1.29	1.15	0.89	2.36e-15	5.77e-14	Altered group
		KCTD17	22q12.3	7.77	7.11	0.77	1.04	0.66	2.4e-15	5.88e-14	Altered group
		MEGF9	9q33.2	9.49	9.98	0.63	0.72	-0.49	2.49e-15	6.09e-14	Unaltered group
		MFSD12	19p13.3	10.6	10.12	0.63	0.69	0.48	2.51e-15	6.13e-14	Altered group
		SLFN14	17q12	1.49	0.86	0.96	0.78	0.63	2.74e-15	6.68e-14	Altered group
		ZBTB10	8q21.13	8.77	9.35	0.75	0.86	-0.58	2.89e-15	7.03e-14	Unaltered group
		SERPINB9	6p25.2	9.7	9.19	0.62	0.79	0.51	2.95e-15	7.18e-14	Altered group
		ZNF260	19q13.12	8.83	9.09	0.34	0.4	-0.27	2.97e-15	7.22e-14	Unaltered group
		NPY4R	10q11.22	2.66	1.58	1.68	1.25	1.07	2.99e-15	7.26e-14	Altered group
		FAM210A	18p11.21	8.92	9.24	0.45	0.45	-0.32	3.02e-15	7.33e-14	Unaltered group
		KLRC1	12p13	3.66	2.75	1.25	1.29	0.92	3.27e-15	7.91e-14	Altered group
		CCDC121	2p23.3	6.45	6.83	0.5	0.56	-0.38	3.29e-15	7.95e-14	Unaltered group
		FAM72B	1p11.2	5.39	4.78	0.82	0.89	0.62	3.31e-15	7.99e-14	Altered group
		LYPD5	19q13.31	5.55	4.92	0.82	0.91	0.62	3.46e-15	8.34e-14	Altered group
		GSDMD	8q24.3	10.87	10.37	0.62	0.75	0.49	3.69e-15	8.89e-14	Altered group
		LINC00852	3p25.3	4.16	3.65	0.66	0.76	0.51	3.77e-15	9.06e-14	Altered group
		BRMS1L	14q13.2	7.26	7.68	0.58	0.6	-0.42	3.79e-15	9.11e-14	Unaltered group
		GPRASP3		6.65	7.08	0.57	0.64	-0.43	3.85e-15	9.25e-14	Unaltered group
		ARPC2	2q35	12.14	11.88	0.36	0.35	0.26	3.95e-15	9.48e-14	Altered group
		VAMP1	12p13.31	7.54	6.78	1.12	0.99	0.76	4.04e-15	9.67e-14	Altered group
		KCNK6	19q13.2	6.94	6.37	0.74	0.85	0.57	4.12e-15	9.85e-14	Altered group
		EXOSC1	10q24.1	8.22	7.86	0.48	0.52	0.36	4.24e-15	1.01e-13	Altered group
		CD180	5q12.3	7.25	6.45	1.12	1.13	0.81	4.3e-15	1.03e-13	Altered group
		B3GAT1	11q25	5.07	4.02	1.29	1.62	1.05	4.39e-15	1.05e-13	Altered group
		FHIP1A	4q31.3	5.64	6.44	1.09	1.12	-0.79	4.45e-15	1.06e-13	Unaltered group
		RAB40B	17q25.3	8.2	8.73	0.62	0.84	-0.53	4.47e-15	1.06e-13	Unaltered group
		SLC9A9	3q24	8.98	8.23	0.95	1.14	0.75	4.53e-15	1.08e-13	Altered group
		PRAM1	19p13.2	6.32	5.55	0.95	1.17	0.76	4.56e-15	1.08e-13	Altered group
		CLEC4A	12p13.31	6.51	5.92	0.77	0.87	0.59	4.68e-15	1.11e-13	Altered group
		WASL	7q31.32	10.86	11.16	0.41	0.45	-0.31	4.7e-15	1.11e-13	Unaltered group
		RIMS3	1p34.2	6.37	5.67	0.93	1.03	0.7	4.71e-15	1.11e-13	Altered group
		USP8	15q21.2	10.02	10.33	0.45	0.41	-0.31	5.03e-15	1.19e-13	Unaltered group
		ZNF252P	8q24.3	8.72	9.09	0.49	0.53	-0.36	5.15e-15	1.21e-13	Unaltered group
		TLR10	4p14	5.21	4.28	1.27	1.34	0.93	5.32e-15	1.25e-13	Altered group
		CNR2	1p36.11	1.83	1.12	1.12	0.84	0.71	5.35e-15	1.26e-13	Altered group
		RPRD1A	18q12.2	9.86	10.15	0.41	0.4	-0.29	5.43e-15	1.28e-13	Unaltered group
		GGTA1	9q33.2	9.07	8.48	0.69	0.95	0.59	5.49e-15	1.29e-13	Altered group
		MXD3	5q35.3	7.62	6.98	0.95	0.86	0.65	5.75e-15	1.35e-13	Altered group
		CCSAP	1q42.13	7.79	7.3	0.68	0.68	0.48	5.76e-15	1.35e-13	Altered group
		IFITM3	11p15.5	13.68	13.2	0.62	0.74	0.49	6.11e-15	1.43e-13	Altered group
		ADAM19	5q33.3	8.63	7.88	1.01	1.11	0.76	6.17e-15	1.44e-13	Altered group
		SCNM1	1q21.3	8.98	8.59	0.51	0.56	0.38	6.6e-15	1.54e-13	Altered group
		HLA-H	6p22.1	12.33	11.82	0.65	0.79	0.51	6.63e-15	1.55e-13	Altered group
		PCYOX1	2p13.3	11.58	11.98	0.56	0.56	-0.4	6.8e-15	1.58e-13	Unaltered group
		RFTN1	3p24.3	10.63	10.12	0.6	0.82	0.51	6.85e-15	1.59e-13	Altered group
		CD68	17p13.1	12.9	12.22	0.8	1.09	0.68	7.01e-15	1.63e-13	Altered group
		FBXL4	6q16.1-q16.2	8.15	8.54	0.54	0.56	-0.39	7.07e-15	1.64e-13	Unaltered group
		UHRF1	19p13.3	6.57	5.83	0.98	1.11	0.74	7.09e-15	1.64e-13	Altered group
		ABCA7	19p13.3	7.9	7.19	0.98	1.03	0.71	7.12e-15	1.65e-13	Altered group
		KIF18B	17q21.31	5.74	4.88	1.16	1.26	0.86	7.48e-15	1.73e-13	Altered group
		TXK	4p12	5.43	4.63	1.15	1.1	0.8	8.05e-15	1.86e-13	Altered group
		FANCA	16q24.3	7.21	6.45	1.03	1.11	0.76	8.23e-15	1.9e-13	Altered group
		STUM	1q42.12	4.43	5.84	1.9	2.09	-1.42	8.24e-15	1.9e-13	Unaltered group
		PM20D2	6q15	8.78	9.22	0.61	0.64	-0.44	8.69e-15	2e-13	Unaltered group
		SLC37A2	11q24.2	8.7	7.95	0.95	1.14	0.74	9.43e-15	2.17e-13	Altered group
		DGKQ	4p16.3	8.24	7.82	0.55	0.65	0.42	1.01e-14	2.31e-13	Altered group
		LGR6	1q32.1	4.02	3.25	1.03	1.17	0.78	1.06e-14	2.43e-13	Altered group
		IMPDH1	7q32.1	9.27	8.74	0.66	0.82	0.53	1.06e-14	2.43e-13	Altered group
		CCL23	17q12	2.32	1.57	1.13	0.97	0.75	1.08e-14	2.48e-13	Altered group
		PHF11	13q14.2	9.36	9.06	0.4	0.46	0.3	1.08e-14	2.48e-13	Altered group
		TTC39C	18q11.2	7.72	7.09	0.71	1.04	0.63	1.09e-14	2.49e-13	Altered group
		C1QL1	17q21.31	8.48	6.66	2.46	2.69	1.82	1.11e-14	2.52e-13	Altered group
		GRIN2D	19q13.33	5.03	4.2	1.11	1.25	0.83	1.11e-14	2.54e-13	Altered group
		RNF141	11p15.3	9.81	10.13	0.47	0.45	-0.32	1.14e-14	2.6e-13	Unaltered group
		FAM78B	1q24.1	5.24	4.52	1.04	1.02	0.72	1.16e-14	2.63e-13	Altered group
		PPP6R1	19q13.42	10.91	10.62	0.37	0.47	0.3	1.35e-14	3.06e-13	Altered group
		UBE2F	2q37.3	9.06	8.77	0.4	0.44	0.3	1.38e-14	3.14e-13	Altered group
		ZNF112	19q13.31	6.54	6.92	0.55	0.52	-0.38	1.41e-14	3.19e-13	Unaltered group
		BAK1	6p21.31	8.96	8.6	0.51	0.51	0.36	1.42e-14	3.2e-13	Altered group
		FRK	6q22.1	6.48	7.11	0.89	0.9	-0.63	1.42e-14	3.22e-13	Unaltered group
		MAP7D1	1p34.3	10.71	10.36	0.47	0.54	0.36	1.44e-14	3.26e-13	Altered group
		KTN1	14q22.1	11.47	11.86	0.57	0.53	-0.39	1.46e-14	3.29e-13	Unaltered group
		CNPY3	6p21.1	10.69	10.31	0.48	0.6	0.38	1.48e-14	3.34e-13	Altered group
		TMEM121B	22q11.1	4.9	4.27	0.81	0.97	0.63	1.49e-14	3.36e-13	Altered group
		C17ORF49	17p13.1	9.79	9.42	0.49	0.57	0.37	1.53e-14	3.44e-13	Altered group
		BID	22q11.21	9.05	8.64	0.51	0.65	0.41	1.63e-14	3.66e-13	Altered group
		NADK	1p36.33	9.75	9.49	0.35	0.39	0.26	1.63e-14	3.66e-13	Altered group
		MED21	12p11.23	8.64	8.98	0.46	0.5	-0.34	1.63e-14	3.66e-13	Unaltered group
		FBXO3	11p13	9.72	10.06	0.48	0.51	-0.35	1.65e-14	3.68e-13	Unaltered group
		B3GNT7	2q37.1	6.37	5.72	0.84	1.01	0.65	1.65e-14	3.68e-13	Altered group
		TAGLN2	1q23.2	13.51	13.08	0.52	0.67	0.42	1.69e-14	3.78e-13	Altered group
		KRT36	17q21.2	1.51	0.9	0.95	0.76	0.6	1.71e-14	3.82e-13	Altered group
		LPAR2	19p13.11	7.87	7.25	0.73	1.02	0.62	1.74e-14	3.87e-13	Altered group
		HLA-E	6p22.1	14.27	13.88	0.52	0.6	0.39	1.75e-14	3.89e-13	Altered group
		RPS6KA1	1p36.11	10.14	9.75	0.52	0.6	0.39	1.77e-14	3.93e-13	Altered group
		NINJ2	12p13.33	5.55	4.92	0.75	1.04	0.63	1.81e-14	4.01e-13	Altered group
		MIIP	1p36.22	7.91	7.39	0.66	0.83	0.52	1.87e-14	4.15e-13	Altered group
		VSIG4	Xq12	9.57	8.69	1.19	1.34	0.89	1.95e-14	4.32e-13	Altered group
		TRAPPC14	7q22.1	8.04	7.58	0.6	0.71	0.46	1.96e-14	4.35e-13	Altered group
		IDO2	8p11.21	2.19	1.4	1.23	1.02	0.79	1.97e-14	4.36e-13	Altered group
		P2RX5	17p13.2	5.3	4.76	0.91	0.6	0.54	2e-14	4.41e-13	Altered group
		DGKG	3q27.2-q27.3	6.57	5.72	1.07	1.35	0.85	2.11e-14	4.65e-13	Altered group
		CD300C	17q25.1	6.05	5.3	1.03	1.1	0.74	2.31e-14	5.1e-13	Altered group
		CCDC42	17p13.1	1.32	0.77	0.89	0.7	0.56	2.35e-14	5.17e-13	Altered group
		CCNI2	5q31.1	3.47	2.77	0.99	1.03	0.7	2.38e-14	5.22e-13	Altered group
		IFFO1	12p13.31	9	8.46	0.77	0.78	0.54	2.48e-14	5.46e-13	Altered group
		CRLF3	17q11.2	8.7	8.35	0.49	0.52	0.35	2.52e-14	5.52e-13	Altered group
		GLIPR1	12q21.2	9.8	9.16	0.77	1.04	0.64	2.59e-14	5.67e-13	Altered group
		NFKB2	10q24.32	10.66	10.16	0.66	0.78	0.5	2.61e-14	5.71e-13	Altered group
		AOAH	7p14.2	8.64	7.84	1.03	1.28	0.81	2.61e-14	5.71e-13	Altered group
		TMSB10	2p11.2	14.7	14.11	0.76	0.93	0.59	2.63e-14	5.74e-13	Altered group
		ZFP1	16q23.1	7.86	8.14	0.42	0.4	-0.29	2.66e-14	5.8e-13	Unaltered group
		FSD1	19p13.3	2.37	1.55	1.25	1.1	0.82	2.7e-14	5.88e-13	Altered group
		LINC02908	9q34.3	3.18	2.33	1.26	1.19	0.85	2.96e-14	6.44e-13	Altered group
		IL15	4q31.21	7.48	6.96	0.63	0.85	0.52	2.99e-14	6.49e-13	Altered group
		ZYG11B	1p32.3	9.94	10.27	0.42	0.51	-0.32	3.02e-14	6.56e-13	Unaltered group
		CCDC69	5q33.1	9.37	8.92	0.59	0.69	0.44	3.06e-14	6.63e-13	Altered group
		SIGLEC16	19q13.33	3.72	3	1.14	0.91	0.72	3.08e-14	6.68e-13	Altered group
		BCL3	19q13.32	9.75	9.1	0.83	1.02	0.64	3.11e-14	6.73e-13	Altered group
		RNASE6	14q11.2	8.94	8.32	0.82	0.98	0.63	3.12e-14	6.75e-13	Altered group
		TIMM21	18q22.3	8.42	8.69	0.39	0.38	-0.27	3.22e-14	6.95e-13	Unaltered group
		EPS8L3	1p13.3	4.72	2.69	3.2	2.63	2.03	3.3e-14	7.13e-13	Altered group
		MMP25	16p13.3	5.93	5.28	0.87	1	0.65	3.31e-14	7.13e-13	Altered group
		CD44	11p13	11.92	11.21	0.99	1.07	0.71	3.68e-14	7.92e-13	Altered group
		IKBKG	Xq28	8.73	8.4	0.37	0.55	0.33	4e-14	8.62e-13	Altered group
		HLA-DQA2	6p21.32	9.7	8.52	1.72	1.69	1.17	4.23e-14	9.09e-13	Altered group
		PEX11A	15q26.1	7.19	7.6	0.59	0.59	-0.41	4.27e-14	9.18e-13	Unaltered group
		IL12A	3q25.33	2.53	1.93	0.92	0.82	0.6	4.7e-14	1.01e-12	Altered group
		SCAPER	15q24.3	8.13	8.61	0.71	0.68	-0.48	4.73e-14	1.01e-12	Unaltered group
		FCRL1	1q23.1	2.31	1.43	1.46	1.07	0.88	4.74e-14	1.02e-12	Altered group
		MTFR2	6q23.3	4.56	3.94	0.83	0.98	0.62	4.87e-14	1.04e-12	Altered group
		WLS	1p31.3	10	10.63	0.97	0.86	-0.63	4.88e-14	1.04e-12	Unaltered group
		FTL	19q13.33	16.07	15.54	0.75	0.79	0.53	4.9e-14	1.04e-12	Altered group
		CDC25B	20p13	9.94	9.41	0.73	0.82	0.53	4.91e-14	1.05e-12	Altered group
		AFG3L2	18p11.21	10.65	11.05	0.58	0.58	-0.4	5.05e-14	1.07e-12	Unaltered group
		IL12B	5q33.3	2.36	1.51	1.24	1.25	0.85	5.05e-14	1.07e-12	Altered group
		GPBAR1	2q35	4.93	4.33	0.72	1	0.6	5.13e-14	1.09e-12	Altered group
		MICALL2	7p22.3	8.78	8.13	0.93	0.96	0.65	5.13e-14	1.09e-12	Altered group
		SMG9	19q13.31	8.87	8.5	0.52	0.56	0.37	5.41e-14	1.15e-12	Altered group
		BST2	19p13.11	11.61	10.96	0.73	1.13	0.66	5.52e-14	1.17e-12	Altered group
		GPR25	1q32.1	1.01	0.52	0.81	0.59	0.49	5.55e-14	1.17e-12	Altered group
		NEFH	22q12.2	4.49	3.82	0.96	1	0.67	5.6e-14	1.18e-12	Altered group
		TOM1L1	17q22	9.78	10.3	0.66	0.84	-0.52	5.68e-14	1.2e-12	Unaltered group
		NKIRAS1	3p24.2	7.04	7.43	0.54	0.59	-0.39	5.7e-14	1.2e-12	Unaltered group
		FCRL2	1q23.1	2.23	1.26	1.68	1.06	0.97	5.77e-14	1.22e-12	Altered group
		PPARGC1A	4p15.2	8.54	9.61	1.63	1.51	-1.08	5.94e-14	1.25e-12	Unaltered group
		MAP3K8	10p11.23	7.61	7.02	0.86	0.85	0.59	6.08e-14	1.28e-12	Altered group
		TIMP1	Xp11.3	13.25	12.47	1.05	1.22	0.78	6.11e-14	1.28e-12	Altered group
		GPX1	3p21.31	12.25	11.71	0.74	0.84	0.54	6.17e-14	1.29e-12	Altered group
		TRABD	22q13.33	9.37	8.9	0.64	0.71	0.46	6.22e-14	1.3e-12	Altered group
		TBC1D15	12q21.1	10.13	10.41	0.38	0.42	-0.28	6.23e-14	1.3e-12	Unaltered group
		HSPA7	1q23.3	7.46	6.34	1.67	1.59	1.11	6.3e-14	1.32e-12	Altered group
		IPO5	13q32.2	11.44	11.75	0.44	0.47	-0.31	6.42e-14	1.34e-12	Unaltered group
		ALPK1	4q25	9.12	8.77	0.51	0.51	0.35	7.11e-14	1.48e-12	Altered group
		HAUS8	19p13.11	6.39	6.04	0.5	0.53	0.35	7.12e-14	1.48e-12	Altered group
		ZC2HC1A	8q21.13	8.02	8.45	0.58	0.66	-0.42	7.21e-14	1.5e-12	Unaltered group
		MDK	11p11.2	9.84	8.76	1.43	1.72	1.08	7.34e-14	1.53e-12	Altered group
		EPSTI1	13q14.11	8.73	8.02	0.99	1.09	0.71	7.43e-14	1.54e-12	Altered group
		ACTR10	14q23.1	9.72	10.01	0.42	0.43	-0.29	7.48e-14	1.55e-12	Unaltered group
		PSME1	14q12	12.03	11.73	0.45	0.43	0.3	7.53e-14	1.56e-12	Altered group
		GULP1	2q32.1-q32.2	7.66	8.52	1.27	1.27	-0.87	7.68e-14	1.59e-12	Unaltered group
		ERMP1	9p24.1	9.69	10.15	0.63	0.72	-0.46	8.14e-14	1.68e-12	Unaltered group
		ZC3H12D	6q25.1	4.73	3.98	1.04	1.16	0.75	8.23e-14	1.7e-12	Altered group
		CMTM3	16q22.1	10.09	9.55	0.67	0.91	0.54	8.26e-14	1.71e-12	Altered group
		SDS	12q24.13	8.02	7.01	1.28	1.67	1.01	8.51e-14	1.76e-12	Altered group
		TMPRSS6	22q12.3	3.16	2	1.72	1.71	1.17	8.83e-14	1.82e-12	Altered group
		FKBP15	9q32	10.31	10.06	0.36	0.36	0.25	8.87e-14	1.83e-12	Altered group
		ATP2A3	17p13.2	9.93	9.33	0.77	1	0.61	9.21e-14	1.89e-12	Altered group
		EMILIN2	18p11.32-p11.31	8.94	8.39	0.76	0.85	0.55	9.89e-14	2.03e-12	Altered group
		CORO7	16p13.3	9.79	9.37	0.46	0.74	0.42	1.07e-13	2.19e-12	Altered group
		SPIB	19q13.33	3.83	2.82	1.59	1.38	1.01	1.07e-13	2.19e-12	Altered group
		JSRP1	19p13.3	3.31	2.01	2.06	1.77	1.3	1.07e-13	2.2e-12	Altered group
		MCM5	22q12.3	10.14	9.78	0.45	0.61	0.36	1.08e-13	2.21e-12	Altered group
		GPRASP2	Xq22.1	8.25	8.74	0.74	0.7	-0.49	1.11e-13	2.26e-12	Unaltered group
		PLXNA1	3q21.3	10.33	9.83	0.71	0.76	0.49	1.11e-13	2.27e-12	Altered group
		LILRP2	19q13.42	1.28	0.66	1.06	0.74	0.62	1.12e-13	2.28e-12	Altered group
		HSPBAP1	3q21.1	7.45	7.06	0.57	0.59	0.39	1.12e-13	2.29e-12	Altered group
		KLRC4	12p13.2	2.66	1.68	1.62	1.22	0.97	1.14e-13	2.32e-12	Altered group
		NAA30	14q22.3	8.75	9.1	0.5	0.54	-0.35	1.14e-13	2.32e-12	Unaltered group
		TASL	Xp21.2	6.22	5.48	0.9	1.26	0.74	1.19e-13	2.42e-12	Altered group
		ZNF697	1p12	8.04	8.53	0.65	0.78	-0.48	1.2e-13	2.44e-12	Unaltered group
		PIK3R6	17p13.1	6.35	5.54	1.12	1.29	0.82	1.23e-13	2.49e-12	Altered group
		RUNX1-IT1	21q22.12	0.98	0.5	0.82	0.59	0.48	1.28e-13	2.58e-12	Altered group
		ECEL1	2q37.1	2.83	1.61	1.8	1.82	1.22	1.28e-13	2.58e-12	Altered group
		ZNF804A	2q32.1	3.87	3.15	1.05	1.07	0.72	1.29e-13	2.61e-12	Altered group
		PGAP1	2q33.1	8.11	8.61	0.76	0.71	-0.5	1.29e-13	2.61e-12	Unaltered group
		UBE2C	20q13.12	6.89	5.99	1.34	1.33	0.9	1.31e-13	2.64e-12	Altered group
		FCGR2C	1q23.3	6.96	6.12	1.16	1.33	0.84	1.31e-13	2.65e-12	Altered group
		RAP2B	3q25.2	10.09	9.71	0.53	0.61	0.39	1.33e-13	2.68e-12	Altered group
		SOWAHC	2q13	8.95	9.46	0.71	0.81	-0.51	1.34e-13	2.7e-12	Unaltered group
		NFE2L3	7p15.2	9.8	9.14	0.86	1.09	0.66	1.36e-13	2.73e-12	Altered group
		ZNF341	20q11.22	6.65	6.29	0.49	0.58	0.36	1.36e-13	2.73e-12	Altered group
		SPAG16	2q34	8	8.36	0.53	0.53	-0.35	1.39e-13	2.78e-12	Unaltered group
		THRB	3p24.2	7.34	8.09	1.1	1.11	-0.75	1.39e-13	2.79e-12	Unaltered group
		MARCHF2	19p13.2	9.59	9.27	0.43	0.52	0.32	1.4e-13	2.8e-12	Altered group
		CSF1R	5q32	11.28	10.62	0.91	1.05	0.66	1.47e-13	2.94e-12	Altered group
		EPHA1	7q34-q35	5.91	5.11	0.97	1.38	0.8	1.51e-13	3.01e-12	Altered group
		TMEM86A	11p15.1	8.28	7.74	0.72	0.88	0.54	1.58e-13	3.15e-12	Altered group
		NORAD	20q11.23	12.9	13.15	0.33	0.43	-0.26	1.58e-13	3.15e-12	Unaltered group
		PHYH	10p13	9.77	10.26	0.73	0.72	-0.49	1.67e-13	3.33e-12	Unaltered group
		CARD17P		0.49	0.17	0.57	0.34	0.32	1.71e-13	3.4e-12	Altered group
		CMTM4	16q22.1-q22.3	9.7	10.29	0.78	0.98	-0.59	1.72e-13	3.41e-12	Unaltered group
		IL32	16p13.3	13.18	12.43	0.9	1.29	0.74	1.77e-13	3.51e-12	Altered group
		TMEM38A	19p13.11	4.89	5.8	1.17	1.52	-0.91	1.78e-13	3.54e-12	Unaltered group
		RRAGD	6q15	9.99	10.61	0.89	0.97	-0.62	1.79e-13	3.56e-12	Unaltered group
		PNOC	8p21.1	3.31	2.26	1.56	1.57	1.05	1.81e-13	3.58e-12	Altered group
		PHLDA2	11p15.4	6.32	5.53	1.03	1.29	0.78	1.87e-13	3.69e-12	Altered group
		CEP55	10q23.33	6.75	6.02	1.08	1.09	0.73	1.87e-13	3.69e-12	Altered group
		STYK1	12p13.2	3.09	2.33	1.13	1.13	0.76	1.91e-13	3.76e-12	Altered group
		IL26	12q15	0.65	0.3	0.62	0.43	0.36	1.92e-13	3.78e-12	Altered group
		PSMA8	18q11.2	0.72	0.34	0.63	0.48	0.38	1.96e-13	3.85e-12	Altered group
		RAB37	17q25.1	8.31	7.69	0.71	1.09	0.61	1.97e-13	3.88e-12	Altered group
		DYRK4	12p13.32	8.41	8.07	0.45	0.55	0.34	1.97e-13	3.88e-12	Altered group
		PLK1	16p12.2	6.67	5.91	1.12	1.16	0.76	1.98e-13	3.88e-12	Altered group
		PKD2L1	10q24.31	3.05	2.04	1.54	1.45	1	2.02e-13	3.97e-12	Altered group
		LYN	8q12.1	10.05	9.61	0.66	0.65	0.44	2.07e-13	4.05e-12	Altered group
		PSTPIP2	18q21.1	7.75	7.17	0.82	0.92	0.58	2.08e-13	4.08e-12	Altered group
		SLC25A22	11p15.5	8.42	7.97	0.64	0.7	0.45	2.1e-13	4.1e-12	Altered group
		SAV1	14q22.1	9.25	9.59	0.5	0.53	-0.34	2.13e-13	4.16e-12	Unaltered group
		ZNF668	16p11.2	7.76	7.35	0.54	0.68	0.41	2.2e-13	4.3e-12	Altered group
		PDP2	16q22.1	6.28	6.81	0.75	0.83	-0.53	2.21e-13	4.31e-12	Unaltered group
		C4ORF50	4p16.2-p16.1	1.2	0.67	0.88	0.7	0.53	2.26e-13	4.4e-12	Altered group
		PLEKHA8P1	12q12	6.23	5.82	0.66	0.58	0.42	2.27e-13	4.42e-12	Altered group
		RAET1K	6q25.1	2.22	1.62	0.87	0.93	0.6	2.3e-13	4.47e-12	Altered group
		SSR4	Xq28	11.53	11.05	0.77	0.66	0.48	2.31e-13	4.49e-12	Altered group
		CHI3L2	1p13.2	6.37	5.1	1.69	2.1	1.27	2.34e-13	4.55e-12	Altered group
		CMKLR1	12q23.3	9.12	8.45	0.97	1.05	0.68	2.36e-13	4.57e-12	Altered group
		UTS2	1p36.23	1.97	1.04	1.54	1.23	0.93	2.37e-13	4.58e-12	Altered group
		PPM1A	14q23.1	10.42	10.76	0.46	0.54	-0.33	2.41e-13	4.67e-12	Unaltered group
		FREM1	9p22.3	3.68	5.19	2.07	2.46	-1.51	2.41e-13	4.67e-12	Unaltered group
		ADAMDEC1	8p21.2	6.25	4.84	2.19	2.02	1.4	2.43e-13	4.69e-12	Altered group
		ATL2	2p22.2-p22.1	9.59	9.87	0.36	0.48	-0.28	2.45e-13	4.72e-12	Unaltered group
		TMPRSS13	11q23.3	3.7	2.93	1.02	1.28	0.77	2.46e-13	4.74e-12	Altered group
		CSF2RA	Xp22.32 and Yp11.3	7.99	7.33	0.93	1.07	0.67	2.53e-13	4.87e-12	Altered group
		SMPD3	16q22.1	5.45	4.85	0.88	0.91	0.59	2.54e-13	4.88e-12	Altered group
		KLHL7	7p15.3	9.06	9.35	0.41	0.45	-0.29	2.54e-13	4.88e-12	Unaltered group
		REC8	14q12	6.56	5.7	1.27	1.31	0.86	2.54e-13	4.88e-12	Altered group
		PANK1	10q23.31	7.96	8.74	1.19	1.16	-0.78	2.55e-13	4.89e-12	Unaltered group
		ADGRE1	19p13.3-p13.2	6.1	5.18	1.36	1.41	0.92	2.66e-13	5.1e-12	Altered group
		SH2B2	7q22.1	6.02	5.41	0.81	1.02	0.61	2.66e-13	5.1e-12	Altered group
		LZTFL1	3p21.31	8.73	9.03	0.39	0.51	-0.3	2.71e-13	5.19e-12	Unaltered group
		GPR31	6q27	1.11	0.56	0.97	0.62	0.55	2.75e-13	5.26e-12	Altered group
		NLRP7	19q13.42	1.76	1.06	1.15	0.94	0.7	2.75e-13	5.26e-12	Altered group
		CTH	1p31.1	5.59	6.16	0.88	0.85	-0.57	2.76e-13	5.27e-12	Unaltered group
		ZNF844	19p13.2	7.12	7.72	0.9	0.91	-0.6	2.78e-13	5.31e-12	Unaltered group
		RARRES1	3q25.32	7.53	6.28	1.98	1.8	1.26	2.85e-13	5.42e-12	Altered group
		CENPW	6q22.32	5.58	5.02	0.83	0.86	0.56	2.86e-13	5.44e-12	Altered group
		GALNT6	12q13.13	7.2	6.69	0.69	0.84	0.51	2.97e-13	5.64e-12	Altered group
		HSDL1	16q24.1	8.82	9.07	0.33	0.4	-0.24	3.01e-13	5.71e-12	Unaltered group
		PROKR2	20p12.3	0.87	0.31	1.03	0.55	0.56	3.06e-13	5.8e-12	Altered group
		MSL3	Xp22.2	9.14	8.91	0.35	0.35	0.23	3.07e-13	5.82e-12	Altered group
		FCGR2B	1q23.3	8.11	7.22	1.21	1.46	0.89	3.09e-13	5.85e-12	Altered group
		RTP4	3q27.3	8.42	7.76	0.85	1.14	0.67	3.11e-13	5.87e-12	Altered group
		TLR6	4p14	5.34	4.64	1.04	1.09	0.71	3.11e-13	5.87e-12	Altered group
		EXD2	14q24.1	8.93	9.24	0.49	0.45	-0.31	3.24e-13	6.11e-12	Unaltered group
		ZNF296	19q13.32	4.9	4.22	0.96	1.08	0.68	3.24e-13	6.12e-12	Altered group
		NECAP2	1p36.13	10.81	10.58	0.28	0.4	0.23	3.26e-13	6.14e-12	Altered group
		LSM10	1p34.3	8.59	8.22	0.53	0.59	0.37	3.44e-13	6.48e-12	Altered group
		IRF3	19q13.33	9.95	9.54	0.59	0.65	0.41	3.47e-13	6.53e-12	Altered group
		SH3BP4	2q37.2	10.33	10.8	0.64	0.79	-0.48	3.49e-13	6.56e-12	Unaltered group
		RCVRN	17p13.1	0.81	0.4	0.71	0.49	0.41	3.51e-13	6.6e-12	Altered group
		MS4A4A	11q12.2	8.97	8.26	1	1.15	0.71	3.64e-13	6.83e-12	Altered group
		ACAT1	11q22.3	11.01	11.63	0.85	1.04	-0.62	3.78e-13	7.09e-12	Unaltered group
		RNF175	4q31.3	3.95	3.14	1.14	1.29	0.8	3.79e-13	7.09e-12	Altered group
		APPL1	3p14.3	9.92	10.24	0.48	0.49	-0.32	3.8e-13	7.1e-12	Unaltered group
		WDFY3-AS2	4q21.23	6.03	6.72	1.09	0.99	-0.69	3.99e-13	7.46e-12	Unaltered group
		RHOF	12q24.31	8.13	7.4	0.98	1.2	0.72	4.06e-13	7.58e-12	Altered group
		SKA1	18q21.1	5.04	4.38	0.96	1.03	0.66	4.06e-13	7.58e-12	Altered group
		CCL3L3	17q12	2.8	1.81	1.54	1.46	0.99	4.12e-13	7.67e-12	Altered group
		ALDH5A1	6p22.3	9.11	9.61	0.69	0.81	-0.5	4.27e-13	7.94e-12	Unaltered group
		BCKDHB	6q14.1	7.98	8.44	0.61	0.77	-0.46	4.32e-13	8.03e-12	Unaltered group
		C11ORF86	11q13.2	3.68	2.22	2.45	1.94	1.46	4.33e-13	8.05e-12	Altered group
		ODF3B	22q13.33	8.22	7.43	0.99	1.38	0.79	4.34e-13	8.05e-12	Altered group
		OR52N4	11p15.4	2.9	2.09	1.21	1.24	0.81	4.4e-13	8.16e-12	Altered group
		GFM2	5q13.3	9.03	9.37	0.5	0.55	-0.35	4.51e-13	8.36e-12	Unaltered group
		TNF	6p21.33	4.17	3.3	1.28	1.35	0.86	4.54e-13	8.41e-12	Altered group
		DRAP1	11q13.1	10.26	9.82	0.63	0.69	0.43	4.55e-13	8.42e-12	Altered group
		SAA1	11p15.1	6.33	3.76	4.22	3.56	2.57	4.66e-13	8.61e-12	Altered group
		HJURP	2q37.1	6.17	5.37	1.17	1.26	0.8	4.72e-13	8.71e-12	Altered group
		OPRL1	20q13.33	6.05	5.56	0.64	0.83	0.49	5.02e-13	9.25e-12	Altered group
		TROAP	12q13.12	5.65	4.8	1.26	1.32	0.85	5.03e-13	9.28e-12	Altered group
		CCR4	3p22.3	5.01	4.05	1.49	1.44	0.96	5.05e-13	9.29e-12	Altered group
		RMND5A	2p11.2	10.43	10.71	0.4	0.47	-0.29	5.06e-13	9.31e-12	Unaltered group
		MS4A7	11q12.2	10.38	9.73	0.88	1.08	0.65	5.11e-13	9.39e-12	Altered group
		CCL25	19p13.2	0.93	0.4	1	0.56	0.54	5.15e-13	9.46e-12	Altered group
		IREB2	15q25.1	10.14	10.48	0.51	0.52	-0.34	5.18e-13	9.5e-12	Unaltered group
		STARD5	15q25.1	6.19	5.79	0.62	0.58	0.39	5.43e-13	9.95e-12	Altered group
		PREPL	2p21	10.97	11.26	0.43	0.45	-0.29	5.6e-13	1.03e-11	Unaltered group
		PRKD1	14q12	8.34	8.82	0.77	0.69	-0.48	5.64e-13	1.03e-11	Unaltered group
		NCAPH	2q11.2	5.99	5.33	0.99	1.02	0.66	5.72e-13	1.05e-11	Altered group
		TNFSF4	1q25.1	6.74	6.21	0.81	0.79	0.52	5.82e-13	1.06e-11	Altered group
		ITGA6	2q31.1	11.8	12.34	0.81	0.85	-0.54	5.86e-13	1.07e-11	Unaltered group
		HSD3B7	16p11.2	11.47	10.78	0.94	1.17	0.69	5.92e-13	1.08e-11	Altered group
		SIRT7	17q25.3	8.16	7.78	0.53	0.64	0.39	5.97e-13	1.09e-11	Altered group
		KTN1-AS1	14q22.3	4.66	5.13	0.71	0.73	-0.47	6.25e-13	1.14e-11	Unaltered group
		MED15	22q11.21	11.01	10.67	0.47	0.58	0.34	6.33e-13	1.15e-11	Altered group
		PLAC8	4q21.22	6.02	5.26	1.24	1.09	0.76	6.36e-13	1.15e-11	Altered group
		PACSIN1	6p21.3	4.79	3.91	1.19	1.49	0.88	6.37e-13	1.16e-11	Altered group
		SNX13	7p21.1	10.03	10.37	0.48	0.57	-0.35	6.49e-13	1.18e-11	Unaltered group
		RGS1	1q31.2	11.25	10.43	1.16	1.35	0.82	6.54e-13	1.18e-11	Altered group
		CENPE	4q24	6.1	5.36	1.2	1.05	0.74	6.77e-13	1.23e-11	Altered group
		ARPC5	1q25.3	11.93	11.66	0.38	0.45	0.27	6.85e-13	1.24e-11	Altered group
		AGL	1p21.2	9.32	9.68	0.54	0.59	-0.37	7.07e-13	1.28e-11	Unaltered group
		LRP11	6q25.1	9.26	9.63	0.5	0.62	-0.37	7.08e-13	1.28e-11	Unaltered group
		USP51	Xp11.21	5.7	6.35	1.06	0.93	-0.65	7.23e-13	1.3e-11	Unaltered group
		CAPG	2p11.2	11.58	10.95	0.9	1.03	0.63	7.35e-13	1.32e-11	Altered group
		LINC00324	17p13.1	6.39	6.01	0.52	0.67	0.39	7.54e-13	1.36e-11	Altered group
		ASF1B	19p13.12	7.32	6.74	0.84	0.94	0.58	7.71e-13	1.39e-11	Altered group
		TMEM184C	4q31.23	8.9	9.26	0.51	0.61	-0.37	7.81e-13	1.4e-11	Unaltered group
		MINDY2	15q21.3-q22.1	7.88	8.49	0.92	0.97	-0.62	7.82e-13	1.4e-11	Unaltered group
		RCSD1	1q24.2	9.56	9.06	0.7	0.85	0.51	8.03e-13	1.44e-11	Altered group
		NNT	5p12	10.38	10.93	0.8	0.9	-0.55	8.04e-13	1.44e-11	Unaltered group
		GSDMA	17q21.1	3.88	2.87	1.58	1.52	1.01	8.21e-13	1.47e-11	Altered group
		SCO2	22q13.33	9.22	8.73	0.72	0.77	0.49	8.24e-13	1.47e-11	Altered group
		TRIM36	5q22.3	5.56	4.9	0.98	1.07	0.67	8.48e-13	1.52e-11	Altered group
		STK4	20q13.12	10.31	10.01	0.51	0.42	0.31	8.71e-13	1.56e-11	Altered group
		FECH	18q21.31	9.16	9.47	0.47	0.49	-0.31	8.89e-13	1.59e-11	Unaltered group
		SYT6	1p13.2	4.69	3.93	1.12	1.22	0.76	9.29e-13	1.66e-11	Altered group
		ATRN	20p13	10.52	10.86	0.51	0.51	-0.33	9.43e-13	1.68e-11	Unaltered group
		CDKL1	14q21.3	6.03	6.65	0.84	1.05	-0.62	9.58e-13	1.7e-11	Unaltered group
		CATSPER1	11q13.1	2.73	2.03	1.05	1.13	0.71	9.68e-13	1.72e-11	Altered group
		NCF2	1q25.3	8.7	8.1	0.93	0.93	0.6	9.73e-13	1.73e-11	Altered group
		CSF2RB	22q12.3	8.59	8.03	0.84	0.9	0.56	1.02e-12	1.81e-11	Altered group
		THAP5	7q31.1	9.19	9.49	0.45	0.46	-0.3	1.03e-12	1.82e-11	Unaltered group
		MAP2K5	15q23	8.14	8.38	0.4	0.36	-0.25	1.03e-12	1.83e-11	Unaltered group
		SPIC	12q23.2	1.57	0.83	1.3	0.94	0.74	1.04e-12	1.84e-11	Altered group
		IKZF3	17q12-q21.1	5.24	4.22	1.71	1.43	1.02	1.04e-12	1.84e-11	Altered group
		LRCH4	7q22.1	9.42	8.99	0.58	0.74	0.43	1.05e-12	1.85e-11	Altered group
		JADE3	Xp11.3	8.04	8.37	0.51	0.53	-0.34	1.05e-12	1.85e-11	Unaltered group
		DNAL1	14q24.3	8.67	8.96	0.47	0.44	-0.3	1.05e-12	1.85e-11	Unaltered group
		RRAS	19q13.33	10.44	9.94	0.7	0.85	0.5	1.06e-12	1.87e-11	Altered group
		PCSK7	11q23.3	9.51	9.22	0.41	0.48	0.29	1.06e-12	1.87e-11	Altered group
		CXCR4	2q22.1	12.28	11.71	0.7	1.03	0.57	1.07e-12	1.89e-11	Altered group
		PSD4	2q14.1	9.84	9.42	0.54	0.75	0.42	1.08e-12	1.9e-11	Altered group
		DDA1	19p13.11	9.43	9.14	0.43	0.49	0.3	1.14e-12	2e-11	Altered group
		MYDGF	19p13.3	11.04	10.66	0.59	0.58	0.38	1.2e-12	2.11e-11	Altered group
		NR3C2	4q31	7.63	8.37	1.12	1.17	-0.74	1.23e-12	2.15e-11	Unaltered group
		MIGA1	1p31.1	9.21	9.7	0.77	0.74	-0.49	1.23e-12	2.15e-11	Unaltered group
		MTA2	11q12.3	10.53	10.3	0.34	0.39	0.24	1.29e-12	2.25e-11	Altered group
		SEPTIN10	2q13	10.54	10.9	0.52	0.61	-0.36	1.3e-12	2.28e-11	Unaltered group
		GPR35	2q37.3	6.85	5.65	1.83	1.89	1.2	1.37e-12	2.38e-11	Altered group
		MTURN	7p14.3	9.01	9.57	0.83	0.9	-0.56	1.38e-12	2.4e-11	Unaltered group
		MMGT1	Xq26.3	9.69	10.08	0.65	0.54	-0.39	1.38e-12	2.4e-11	Unaltered group
		IFT25		8.48	8.15	0.49	0.52	0.32	1.38e-12	2.41e-11	Altered group
		IL18RAP	2q12.1	5.07	4.33	1.08	1.21	0.74	1.39e-12	2.42e-11	Altered group
		MMP19	12q13.2	8.47	7.87	0.97	0.89	0.6	1.46e-12	2.54e-11	Altered group
		NEDD4L	18q21.31	10.33	10.87	0.68	0.96	-0.53	1.49e-12	2.59e-11	Unaltered group
		MAST3	19p13.11	9.43	9.05	0.58	0.62	0.39	1.51e-12	2.63e-11	Altered group
		AKAP1	17q22	9.99	10.27	0.39	0.47	-0.28	1.52e-12	2.63e-11	Unaltered group
		CDC14B	9q22.32-q22.33	9.05	9.46	0.62	0.67	-0.41	1.56e-12	2.7e-11	Unaltered group
		ITIH3	3p21.1	5.62	4.36	2.01	1.93	1.27	1.56e-12	2.7e-11	Altered group
		SLC39A9	14q24.1	10.8	11.07	0.41	0.44	-0.27	1.57e-12	2.71e-11	Unaltered group
		GPR19	12p13.1	3.64	3.04	0.87	1.01	0.6	1.57e-12	2.72e-11	Altered group
		MKI67	10q26.2	8.96	8.24	1.11	1.15	0.72	1.61e-12	2.78e-11	Altered group
		SPHK1	17q25.1	7.02	6.19	1.17	1.41	0.83	1.62e-12	2.79e-11	Altered group
		SPTY2D1	11p15.1	9.49	9.82	0.52	0.49	-0.32	1.62e-12	2.79e-11	Unaltered group
		OLFML3	1p13.2	9.56	8.96	0.86	1.02	0.6	1.64e-12	2.82e-11	Altered group
		TOR3A	1q25.2	9.75	9.43	0.5	0.5	0.32	1.64e-12	2.83e-11	Altered group
		C3AR1	12p13.31	9.21	8.57	0.93	1.06	0.64	1.65e-12	2.84e-11	Altered group
		NFKBIE	6p21.1	9.81	9.34	0.64	0.8	0.46	1.67e-12	2.87e-11	Altered group
		MUC12	7q22.1	4.32	3.1	2	1.8	1.22	1.68e-12	2.88e-11	Altered group
		UBQLNL	11p15.4	3.88	3.21	1.06	1.02	0.67	1.68e-12	2.89e-11	Altered group
		OSTF1	9q21.13	9.86	9.63	0.36	0.38	0.24	1.69e-12	2.9e-11	Altered group
		BORA	13q21.33	6.58	6.21	0.51	0.64	0.37	1.72e-12	2.95e-11	Altered group
		GIMAP4	7q36.1	11.03	10.54	0.64	0.88	0.49	1.74e-12	2.98e-11	Altered group
		GLO1	6p21.2	10.91	11.17	0.42	0.41	-0.27	1.75e-12	3e-11	Unaltered group
		POLD4	11q13.2	10.52	10.1	0.63	0.68	0.42	1.77e-12	3.02e-11	Altered group
		ASGR2	17p13.1	4.71	3.9	1.18	1.34	0.81	1.78e-12	3.03e-11	Altered group
		LINC02904	8q24.3	3.93	3.04	1.43	1.33	0.89	1.78e-12	3.03e-11	Altered group
		CLDN12	7q21.13	9.69	10.02	0.53	0.51	-0.33	1.79e-12	3.05e-11	Unaltered group
		GSDMB	17q21.1	6.04	5.02	1.57	1.6	1.02	1.82e-12	3.09e-11	Altered group
		KLHL9	9p21.3	10.05	10.36	0.48	0.48	-0.31	1.82e-12	3.09e-11	Unaltered group
		IFIT3	10q23.31	10.56	10.16	0.63	0.63	0.4	1.82e-12	3.09e-11	Altered group
		XCR1	3p21.31	2.78	1.85	1.64	1.22	0.93	1.87e-12	3.18e-11	Altered group
		LY6E	8q24.3	12.53	11.71	1.04	1.48	0.82	1.91e-12	3.24e-11	Altered group
		IL24	1q32.1	2.08	1.58	0.84	0.73	0.51	1.93e-12	3.26e-11	Altered group
		SH2D4A	8p21.3	7.61	8.12	0.75	0.84	-0.51	1.93e-12	3.26e-11	Unaltered group
		CRYBG2	1p36.11	2.86	1.92	1.61	1.31	0.94	1.94e-12	3.28e-11	Altered group
		KCTD13	16p11.2	8.07	7.67	0.61	0.64	0.4	2.03e-12	3.44e-11	Altered group
		PLAUR	19q13	8.85	8.14	1.08	1.17	0.72	2.09e-12	3.53e-11	Altered group
		ANKRD46	8q22.3	8.94	9.27	0.5	0.55	-0.33	2.09e-12	3.53e-11	Unaltered group
		OAS1	12q24.13	10.3	9.8	0.71	0.86	0.5	2.2e-12	3.72e-11	Altered group
		NUP62	19q13.33	10.55	10.32	0.31	0.41	0.23	2.37e-12	4e-11	Altered group
		DDX39A	19p13.12	9.81	9.44	0.53	0.65	0.38	2.4e-12	4.04e-11	Altered group
		ATG7	3p25.3	9.49	9.26	0.37	0.36	0.23	2.43e-12	4.09e-11	Altered group
		TP63	3q28	3.86	3.17	1.13	1.06	0.69	2.46e-12	4.14e-11	Altered group
		TAF10	11p15.4	9.65	9.14	0.79	0.8	0.51	2.48e-12	4.17e-11	Altered group
		CDC20	1p34.2	6.84	6.12	1.13	1.14	0.72	2.52e-12	4.24e-11	Altered group
		ADTRP	6p24.1	5.04	4.01	1.26	1.9	1.03	2.53e-12	4.24e-11	Altered group
		MARCO	2q14.2	5.61	4.27	2.15	2.09	1.35	2.57e-12	4.31e-11	Altered group
		CAPN7	3p25.1	8.76	9.02	0.36	0.44	-0.25	2.58e-12	4.32e-11	Unaltered group
		USP46	4q12	8.14	8.45	0.44	0.53	-0.31	2.65e-12	4.43e-11	Unaltered group
		KMT5B	11q13.2	9.66	9.88	0.34	0.37	-0.23	2.67e-12	4.46e-11	Unaltered group
		FABP6	5q33.3	8.1	6.71	1.81	2.53	1.4	2.74e-12	4.57e-11	Altered group
		LEMD3	12q14.3	9.39	9.62	0.32	0.39	-0.23	2.77e-12	4.62e-11	Unaltered group
		RBM38	20q13.31	8.7	8.28	0.59	0.74	0.43	2.78e-12	4.64e-11	Altered group
		TSPYL1	6q22.1	11.14	11.53	0.61	0.62	-0.39	2.87e-12	4.79e-11	Unaltered group
		ASGR1	17p13.1	4.58	3.86	1.05	1.22	0.72	2.88e-12	4.79e-11	Altered group
		EPYC	12q21.33	1.38	0.58	1.34	1.17	0.8	2.93e-12	4.87e-11	Altered group
		WDSUB1	2q24.2	7.91	8.28	0.53	0.64	-0.37	2.95e-12	4.91e-11	Unaltered group
		CPA4	7q32.2	4.49	2.86	2.71	2.42	1.63	3.03e-12	5.02e-11	Altered group
		GRB2	17q25.1	11.68	11.47	0.35	0.32	0.21	3.07e-12	5.09e-11	Altered group
		CARNS1	11q13.2	4.49	3.91	0.92	0.89	0.57	3.11e-12	5.16e-11	Altered group
		IRF8	16q24.1	9.15	8.46	0.98	1.18	0.69	3.13e-12	5.18e-11	Altered group
		IL10RB	21q22.11	10.36	10.09	0.37	0.49	0.27	3.18e-12	5.26e-11	Altered group
		DAAM1	14q23.1	7.19	7.75	0.92	0.84	-0.56	3.2e-12	5.29e-11	Unaltered group
		ALDH3A2	17p11.2	11.27	11.78	0.78	0.84	-0.51	3.27e-12	5.4e-11	Unaltered group
		RASGRP4	19q13.2	6.23	5.67	0.76	1.01	0.57	3.33e-12	5.5e-11	Altered group
		RBCK1	20p13	11.42	10.98	0.7	0.72	0.45	3.35e-12	5.52e-11	Altered group
		TCHH	1q21.3	4.34	3.37	1.72	1.32	0.97	3.38e-12	5.57e-11	Altered group
		CD200R1L	3q13.2	0.45	0.17	0.54	0.29	0.28	3.42e-12	5.63e-11	Altered group
		HLA-DRB5	6p21.32	11.74	10.92	1.25	1.33	0.82	3.51e-12	5.78e-11	Altered group
		KIF19	17q25.1	3.72	2.97	1.23	1.14	0.75	3.6e-12	5.92e-11	Altered group
		ZMYND11	10p15.3	10.7	10.97	0.42	0.44	-0.27	3.75e-12	6.17e-11	Unaltered group
		TGM2	20q11.23	13.5	12.82	0.97	1.19	0.68	3.76e-12	6.17e-11	Altered group
		IFNL1	19q13.2	0.46	0.21	0.47	0.33	0.26	3.89e-12	6.37e-11	Altered group
		GPAT3	4q21.23	7.25	8.12	1.32	1.46	-0.88	3.98e-12	6.51e-11	Unaltered group
		MEFV	16p13.3	5.1	4.41	1.05	1.12	0.69	3.99e-12	6.54e-11	Altered group
		ABCC10	6p21.1	8.34	7.97	0.56	0.61	0.37	4.05e-12	6.63e-11	Altered group
		EIF5A	17p13.1	12.47	12.11	0.58	0.55	0.36	4.06e-12	6.64e-11	Altered group
		PTPN21	14q31.3	8.42	8.82	0.63	0.65	-0.4	4.1e-12	6.69e-11	Unaltered group
		CHM	Xq21.2	9.2	9.56	0.56	0.61	-0.37	4.28e-12	6.98e-11	Unaltered group
		CCDC47	17q23.3	11.28	11.54	0.44	0.38	-0.26	4.29e-12	6.99e-11	Unaltered group
		DESI1	22q13.2	8.4	8.02	0.6	0.61	0.38	4.34e-12	7.07e-11	Altered group
		LHFPL2	5q14.1	10.36	9.79	0.94	0.88	0.57	4.44e-12	7.23e-11	Altered group
		THRA	17q21.1	9.84	10.23	0.6	0.63	-0.39	4.45e-12	7.23e-11	Unaltered group
		ZNF420	19q13.12	6.91	7.3	0.63	0.6	-0.39	4.65e-12	7.56e-11	Unaltered group
		MAP7	6q23.3	9.32	10.13	1.39	1.17	-0.81	4.73e-12	7.68e-11	Unaltered group
		SLC1A3	5p13.2	8.86	8.08	1.17	1.32	0.78	4.74e-12	7.69e-11	Altered group
		RUNX1	21q22.12	10.5	9.85	0.89	1.18	0.65	4.86e-12	7.88e-11	Altered group
		EPHB2	1p36.12	7	6.2	1.17	1.37	0.8	4.91e-12	7.95e-11	Altered group
		LYZ	12q15	12.42	11.55	1.35	1.45	0.88	5.22e-12	8.45e-11	Altered group
		ITPRIPL1	2q11.2	5	4.48	0.81	0.85	0.52	5.22e-12	8.45e-11	Altered group
		RYR1	19q13.2	6.31	5.58	1.06	1.27	0.73	5.24e-12	8.46e-11	Altered group
		WWC2	4q35.1	10.01	10.37	0.59	0.56	-0.36	5.31e-12	8.58e-11	Unaltered group
		BMF	15q15.1	8.74	8.28	0.66	0.79	0.46	5.33e-12	8.6e-11	Altered group
		HNRNPAB	5q35.3	11.23	10.92	0.5	0.51	0.32	5.41e-12	8.73e-11	Altered group
		ECM1	1q21.2	9.09	8.39	1.13	1.11	0.7	5.43e-12	8.75e-11	Altered group
		FITM2	20q13.12	5.86	6.36	0.77	0.82	-0.5	5.56e-12	8.94e-11	Unaltered group
		DBH	9q34.2	3.54	2.84	1.17	1.07	0.7	5.59e-12	8.99e-11	Altered group
		KCNJ10	1q23.2	4.51	3.34	1.84	1.93	1.18	5.61e-12	9.02e-11	Altered group
		MOB3A	19p13.3	10.89	10.57	0.44	0.57	0.32	5.77e-12	9.27e-11	Altered group
		ABRAXAS1	4q21.23	8.12	8.59	0.74	0.78	-0.47	5.85e-12	9.38e-11	Unaltered group
		VAPB	20q13.32	9.98	10.19	0.34	0.34	-0.21	5.94e-12	9.51e-11	Unaltered group
		PSMA4	15q25.1	10.89	10.65	0.37	0.39	0.24	6.06e-12	9.71e-11	Altered group
		MKNK1	1p33	9.15	8.88	0.42	0.42	0.26	6.09e-12	9.75e-11	Altered group
		WDR31	9q32	5.14	5.88	1.21	1.18	-0.74	6.26e-12	1e-10	Unaltered group
		LIN7A	12q21.31	6.48	7.52	1.69	1.63	-1.04	6.31e-12	1.01e-10	Unaltered group
		MYO1A	12q13.3	2.44	1.55	1.6	1.19	0.88	6.35e-12	1.01e-10	Altered group
		TRIM69	15q15-q21	5.37	4.89	0.79	0.78	0.49	6.36e-12	1.01e-10	Altered group
		DSG2	18q12.1	11.05	11.71	0.96	1.16	-0.66	6.48e-12	1.03e-10	Unaltered group
		NUGGC	8p21.1	5.15	4.07	1.79	1.7	1.09	6.55e-12	1.04e-10	Altered group
		NUMBL	19q13.2	7.85	7.22	0.97	1.06	0.63	6.65e-12	1.06e-10	Altered group
		VSIR	10q22.1	10.93	10.51	0.49	0.8	0.41	6.8e-12	1.08e-10	Altered group
		FAM168B	2q21.1	11.25	11.51	0.42	0.43	-0.27	6.94e-12	1.1e-10	Unaltered group
		S100Z	5q13.3	2.53	1.96	0.87	0.96	0.57	6.99e-12	1.11e-10	Altered group
		NDUFS1	2q33.3	10.17	10.56	0.59	0.69	-0.4	7e-12	1.11e-10	Unaltered group
		MX1	21q22.3	10.55	10.1	0.72	0.72	0.45	7.02e-12	1.11e-10	Altered group
		GTSE1	22q13.31	6.13	5.47	1.01	1.11	0.66	7.46e-12	1.18e-10	Altered group
		DYM	18q21.1	9.09	9.35	0.42	0.42	-0.26	7.56e-12	1.2e-10	Unaltered group
		PRKAR1A	17q24.2	12.6	12.87	0.44	0.44	-0.28	7.58e-12	1.2e-10	Unaltered group
		CKM	19q13.32	1.6	1.05	0.86	0.92	0.55	7.6e-12	1.2e-10	Altered group
		NAGPA	16p13.3	8.45	8.12	0.46	0.58	0.33	7.63e-12	1.2e-10	Altered group
		TRIM2	4q31.3	9.66	10.27	0.94	1.03	-0.61	7.67e-12	1.21e-10	Unaltered group
		PEDS1	20q13.13	9.65	9.28	0.6	0.59	0.37	7.75e-12	1.22e-10	Altered group
		KRTAP5-10	11q13.4	1.56	0.95	1.04	0.9	0.61	7.89e-12	1.24e-10	Altered group
		PEX1	7q21.2	8.78	9.15	0.6	0.58	-0.36	7.97e-12	1.26e-10	Unaltered group
		SPATC1	8q24.3	2.44	1.86	0.95	0.92	0.58	8.05e-12	1.27e-10	Altered group
		KLHDC2	14q21.3	10.08	10.4	0.49	0.55	-0.32	8.27e-12	1.3e-10	Unaltered group
		FNIP2	4q32.1	9.68	10.29	0.95	1.02	-0.61	8.42e-12	1.32e-10	Unaltered group
		IL4I1	19q13.33	8.53	7.82	1.04	1.24	0.71	8.43e-12	1.32e-10	Altered group
		MFSD2A	1p34.2	5.99	4.76	1.85	2.13	1.23	8.61e-12	1.35e-10	Altered group
		CCNA2	4q27	7.17	6.62	0.87	0.91	0.55	8.62e-12	1.35e-10	Altered group
		CD82	11p11.2	9.18	8.53	1.04	1.07	0.65	8.99e-12	1.41e-10	Altered group
		SRP19	5q22.2	9.04	8.78	0.41	0.45	0.27	8.99e-12	1.41e-10	Altered group
		DCSTAMP	8q22.3	3.3	2.42	1.49	1.35	0.88	9.41e-12	1.47e-10	Altered group
		NDC80	18p11.32	6.5	5.91	0.86	1.05	0.59	9.42e-12	1.47e-10	Altered group
		TMEM138	11q12.2	8.8	8.48	0.49	0.55	0.32	9.44e-12	1.47e-10	Altered group
		MIR9-1HG	1q22	1.53	0.93	0.96	0.98	0.6	9.45e-12	1.47e-10	Altered group
		ARMCX3	Xq22.1	10.53	10.79	0.34	0.49	-0.26	9.63e-12	1.5e-10	Unaltered group
		FES	15q26.1	8.7	8.26	0.58	0.83	0.44	9.69e-12	1.51e-10	Altered group
		FFAR4	10q23.33	3.45	2.64	1.23	1.39	0.81	9.73e-12	1.51e-10	Altered group
		ITGAM	16p11.2	9.06	8.43	0.85	1.16	0.63	9.75e-12	1.52e-10	Altered group
		TRIM14	9q22.33	10.4	9.91	0.7	0.86	0.48	9.81e-12	1.52e-10	Altered group
		PUS1	12q24.33	8.29	7.88	0.61	0.69	0.4	9.89e-12	1.54e-10	Altered group
		GCNT1	9q21.13	7.34	6.64	0.99	1.24	0.69	1.01e-11	1.56e-10	Altered group
		IRF5	7q32.1	9.03	8.58	0.63	0.82	0.45	1.03e-11	1.59e-10	Altered group
		CDC14C	7p12.3	2.76	3.32	0.89	0.95	-0.57	1.05e-11	1.63e-10	Unaltered group
		PTPN18	2q21.1	10.97	10.68	0.36	0.56	0.29	1.09e-11	1.69e-10	Altered group
		ASTL	2q11.2	0.72	0.34	0.68	0.54	0.38	1.1e-11	1.7e-10	Altered group
		PEAK3	19p13.3	4.44	3.88	0.9	0.92	0.56	1.11e-11	1.71e-10	Altered group
		FZD2	17q21.31	6.12	5.41	1.01	1.29	0.71	1.11e-11	1.72e-10	Altered group
		HCP5	6p21.33	10.63	10.18	0.72	0.74	0.45	1.12e-11	1.72e-10	Altered group
		ATP7B	13q14.3	8.23	8.77	0.91	0.82	-0.53	1.12e-11	1.72e-10	Unaltered group
		LPAR6	13q14.2	10.24	9.72	0.75	0.92	0.52	1.12e-11	1.72e-10	Altered group
		HSD11B1	1q32.2	4.98	3.89	1.82	1.74	1.09	1.14e-11	1.75e-10	Altered group
		MFNG	22q13.1	9.08	8.66	0.51	0.82	0.42	1.15e-11	1.76e-10	Altered group
		RAB33A	Xq26.1	5.32	4.64	0.95	1.24	0.68	1.17e-11	1.79e-10	Altered group
		FAN1	15q13.3	8.82	9.12	0.48	0.5	-0.3	1.17e-11	1.8e-10	Unaltered group
		GNAI2	3p21.31	12.96	12.65	0.42	0.56	0.31	1.19e-11	1.82e-10	Altered group
		GNB4	3q26.33	10.24	9.81	0.68	0.72	0.43	1.21e-11	1.85e-10	Altered group
		ICAM1	19p13.2	11.86	11.29	0.77	1.06	0.57	1.21e-11	1.85e-10	Altered group
		GPR141	7p14.1	3.92	3.18	1.23	1.17	0.74	1.21e-11	1.86e-10	Altered group
		CDS1	4q21.23	8.4	8.99	0.98	0.96	-0.59	1.24e-11	1.9e-10	Unaltered group
		KLRG1	12p13.31	5.51	5.01	0.76	0.86	0.5	1.25e-11	1.9e-10	Altered group
		TBX19	1q24.2	6.76	6.23	0.78	0.94	0.53	1.26e-11	1.93e-10	Altered group
		SF3B4	1q21.2	10.35	10.09	0.4	0.42	0.25	1.27e-11	1.94e-10	Altered group
		COLQ	3p25.1	5.73	5.09	1.07	1.02	0.64	1.29e-11	1.97e-10	Altered group
		SOCS7	17q12	5.41	6.06	1.05	1.07	-0.65	1.32e-11	2.01e-10	Unaltered group
		CD226	18q22.2	5.48	4.83	1.03	1.06	0.64	1.32e-11	2.02e-10	Altered group
		GIMAP1	7q36.1	8.32	7.81	0.7	0.95	0.51	1.33e-11	2.03e-10	Altered group
		TGFBI	5q31.1	14.13	12.8	2.15	2.18	1.33	1.36e-11	2.06e-10	Altered group
		IL34	16q22.1	7.5	6.73	1.18	1.33	0.77	1.36e-11	2.06e-10	Altered group
		CYP4F12	19p13.12	4.26	3.13	1.82	1.86	1.13	1.37e-11	2.07e-10	Altered group
		CLASP2	3p22.3	9.51	9.79	0.43	0.46	-0.27	1.37e-11	2.07e-10	Unaltered group
		SETD3	14q32.2	11	11.3	0.47	0.51	-0.3	1.39e-11	2.11e-10	Unaltered group
		EDA	Xq13.1	7.33	7.89	0.91	0.93	-0.56	1.41e-11	2.14e-10	Unaltered group
		RANBP3	19p13.3	10.05	9.83	0.31	0.4	0.22	1.41e-11	2.14e-10	Altered group
		SHISA5	3p21.31	11.86	11.61	0.35	0.47	0.26	1.43e-11	2.16e-10	Altered group
		KYNU	2q22.2	7.49	6.8	0.97	1.26	0.69	1.44e-11	2.18e-10	Altered group
		ABRACL	6q24.1	8.7	8.28	0.63	0.73	0.42	1.45e-11	2.19e-10	Altered group
		CNIH1	14q22.2	9.97	10.31	0.58	0.51	-0.33	1.46e-11	2.21e-10	Unaltered group
		ALDH16A1	19q13.33	9.24	8.89	0.5	0.64	0.35	1.46e-11	2.21e-10	Altered group
		ACADM	1p31.1	10.3	10.78	0.81	0.77	-0.48	1.48e-11	2.23e-10	Unaltered group
		NANS	9q22.33	9.47	9.19	0.44	0.47	0.28	1.5e-11	2.26e-10	Altered group
		CDCA3	12p13.31	5.92	5.23	1.09	1.15	0.68	1.52e-11	2.29e-10	Altered group
		ACHE	7q22.1	6.34	5.4	1.55	1.56	0.95	1.55e-11	2.33e-10	Altered group
		TP73	1p36.32	3.65	2.85	1.26	1.35	0.8	1.55e-11	2.33e-10	Altered group
		TMIGD2	19p13.3	3.27	2.62	1.06	1.08	0.65	1.56e-11	2.35e-10	Altered group
		GVINP1	11p15.4	7.92	7.25	1.05	1.14	0.67	1.57e-11	2.35e-10	Altered group
		ADRM1	20q13.33	10.63	10.28	0.52	0.62	0.35	1.58e-11	2.37e-10	Altered group
		SNRPA	19q13.2	9.96	9.64	0.51	0.53	0.32	1.66e-11	2.48e-10	Altered group
		GTDC1	2q22.3	8.65	8.38	0.4	0.49	0.27	1.69e-11	2.52e-10	Altered group
		SLC30A9	4p13	10.45	10.79	0.54	0.58	-0.34	1.7e-11	2.54e-10	Unaltered group
		KIF15	3p21.31	4.9	4.19	1.19	1.12	0.71	1.73e-11	2.58e-10	Altered group
		RAB11FIP2	10q26.11	9.14	9.5	0.56	0.63	-0.37	1.73e-11	2.58e-10	Unaltered group
		TRMT5	14q23.1	8.32	8.58	0.43	0.43	-0.26	1.77e-11	2.65e-10	Unaltered group
		TTN	2q31.2	7.55	6.95	1.02	0.95	0.6	1.83e-11	2.73e-10	Altered group
		ZBTB8OS	1p35.1	7.47	7.17	0.5	0.47	0.29	1.86e-11	2.76e-10	Altered group
		RCHY1	4q21.1	8.93	9.22	0.47	0.48	-0.29	1.87e-11	2.79e-10	Unaltered group
		FAM72D	1q21.1	4.38	3.84	0.82	0.97	0.54	1.88e-11	2.8e-10	Altered group
		LBHD1	11q12.3	8.97	8.62	0.58	0.58	0.35	1.91e-11	2.83e-10	Altered group
		ENPP4	6p21.1	9.53	10.01	0.67	0.89	-0.48	1.91e-11	2.83e-10	Unaltered group
		MAGI1	3p14.1	8.84	9.41	0.94	0.93	-0.57	1.91e-11	2.84e-10	Unaltered group
		TRPC2	11p15.4	4	2.63	2.31	2.21	1.37	1.92e-11	2.84e-10	Altered group
		DHX58	17q21.2	8.54	8.19	0.55	0.6	0.35	1.93e-11	2.86e-10	Altered group
		UCP3	11q13.4	4.52	3.97	0.94	0.88	0.55	1.95e-11	2.89e-10	Altered group
		OTULIN	5p15.2	9.54	9.26	0.48	0.42	0.28	1.95e-11	2.89e-10	Altered group
		ACKR4	3q22.1	6.74	6.02	1.17	1.19	0.72	2.01e-11	2.97e-10	Altered group
		RPGRIP1	14q11.2	3.33	2.76	0.93	0.93	0.57	2.01e-11	2.97e-10	Altered group
		FAM225B	9q32	6.07	5.38	1.01	1.23	0.68	2.03e-11	2.99e-10	Altered group
		HMSD	18q22.1	0.69	0.27	0.79	0.58	0.42	2.05e-11	3.02e-10	Altered group
		IGF1R	15q26.3	10.88	11.32	0.75	0.71	-0.44	2.06e-11	3.04e-10	Unaltered group
		MIPOL1	14q13.3-q21.1	5.48	6.02	0.9	0.87	-0.54	2.07e-11	3.05e-10	Unaltered group
		HMGCR	5q13.3	9.21	9.52	0.54	0.48	-0.31	2.08e-11	3.07e-10	Unaltered group
		GBP7	1p22.2	2.99	2.05	1.65	1.44	0.94	2.09e-11	3.08e-10	Altered group
		LINC01366	5q35.1	2.63	2.12	0.79	0.87	0.5	2.15e-11	3.16e-10	Altered group
		SAA2	11p15.1	4.94	2.81	3.92	3.04	2.13	2.16e-11	3.18e-10	Altered group
		KIFC1	6p21.32	6.86	6.26	0.91	1.07	0.6	2.18e-11	3.21e-10	Altered group
		ABTB3		6.24	5.12	1.84	1.85	1.12	2.29e-11	3.35e-10	Altered group
		TRIP11	14q32.12	9.08	9.48	0.66	0.69	-0.41	2.29e-11	3.35e-10	Unaltered group
		NBEA	13q13.3	8.2	8.77	0.91	0.97	-0.57	2.38e-11	3.48e-10	Unaltered group
		EIF5	14q32.32	11.5	11.78	0.41	0.5	-0.28	2.4e-11	3.51e-10	Unaltered group
		S100A3	1q21.3	5.52	4.84	1.01	1.25	0.69	2.42e-11	3.54e-10	Altered group
		BIRC5	17q25.3	6.24	5.49	1.18	1.31	0.75	2.57e-11	3.76e-10	Altered group
		ST13	22q13.2	12.59	12.85	0.45	0.41	-0.26	2.61e-11	3.81e-10	Unaltered group
		TRAPPC8	18q12.1	9.73	10.02	0.46	0.52	-0.29	2.67e-11	3.89e-10	Unaltered group
		VOPP1	7p11.2	10.6	10.33	0.41	0.5	0.28	2.67e-11	3.89e-10	Altered group
		SIK2	11q23.1	9.96	10.3	0.53	0.6	-0.34	2.69e-11	3.92e-10	Unaltered group
		PPIH	1p34.2	8.07	7.77	0.5	0.5	0.3	2.77e-11	4.03e-10	Altered group
		PARP8	5q11.1	9.25	8.87	0.58	0.68	0.38	2.83e-11	4.12e-10	Altered group
		SLC25A13	7q21.3	9.53	9.82	0.48	0.48	-0.29	2.88e-11	4.19e-10	Unaltered group
		AFG1L	6q21	5.95	6.27	0.52	0.56	-0.32	2.94e-11	4.27e-10	Unaltered group
		PKMYT1	16p13.3	5.6	4.93	1.05	1.18	0.67	2.95e-11	4.28e-10	Altered group
		HLA-J	6p22.1	6.45	5.59	1.42	1.44	0.86	2.95e-11	4.28e-10	Altered group
		FADS3	11q12.2	9.29	8.82	0.74	0.83	0.47	2.97e-11	4.31e-10	Altered group
		SRM	1p36.22	9.73	9.29	0.69	0.76	0.44	2.99e-11	4.33e-10	Altered group
		SAT1	Xp22.11	12.63	12.21	0.65	0.77	0.43	3.01e-11	4.36e-10	Altered group
		CDK2AP2	11q13.2	10.94	10.42	0.86	0.85	0.51	3.01e-11	4.36e-10	Altered group
		LINC00472	6q13	5.4	6	0.98	1.01	-0.6	3.02e-11	4.36e-10	Unaltered group
		CCDC167	6p21.2	7.56	7.14	0.65	0.73	0.42	3.06e-11	4.42e-10	Altered group
		PPP1R14D	15q15.1	5.6	4.02	2.71	2.52	1.58	3.17e-11	4.57e-10	Altered group
		POC5	5q13.3	7.54	7.27	0.41	0.48	0.27	3.29e-11	4.74e-10	Altered group
		RNPEPL1	2q37.3	11.24	10.86	0.59	0.69	0.39	3.33e-11	4.79e-10	Altered group
		TNFAIP2	14q32.32	11.03	10.42	0.91	1.12	0.61	3.33e-11	4.79e-10	Altered group
		UTP14C	13q14.3	9.82	10.17	0.62	0.56	-0.35	3.33e-11	4.79e-10	Unaltered group
		IFI44	1p31.1	9.31	8.79	0.81	0.94	0.52	3.5e-11	5.03e-10	Altered group
		SHKBP1	19q13.2	10.06	9.78	0.38	0.53	0.28	3.51e-11	5.05e-10	Altered group
		ZCWPW2	3p24.1	3.45	3.88	0.67	0.75	-0.43	3.56e-11	5.12e-10	Unaltered group
		ITFG1	16q12.1	10.08	10.4	0.57	0.49	-0.32	3.6e-11	5.16e-10	Unaltered group
		ATF5	19q13.33	10.03	9.59	0.82	0.66	0.45	3.62e-11	5.2e-10	Altered group
		E2F4	16q22.1	10.12	9.89	0.32	0.42	0.23	3.67e-11	5.26e-10	Altered group
		TFAM	10q21.1	8.56	8.84	0.47	0.47	-0.28	3.73e-11	5.35e-10	Unaltered group
		C3ORF62	3p21.31	6.9	6.54	0.63	0.55	0.36	3.77e-11	5.4e-10	Altered group
		DIP2C	10p15.3	10.09	10.48	0.59	0.68	-0.38	3.82e-11	5.47e-10	Unaltered group
		APOOL	Xq21.1	7.08	7.68	0.97	1.03	-0.6	3.83e-11	5.47e-10	Unaltered group
		CALHM2	10q24.33	8.87	8.41	0.66	0.86	0.46	3.86e-11	5.52e-10	Altered group
		COL6A2	21q22.3	13.21	12.52	1.08	1.24	0.69	3.9e-11	5.57e-10	Altered group
		TMEM86B	19q13.42	6.21	5.7	0.84	0.87	0.51	3.93e-11	5.61e-10	Altered group
		DDHD2	8p11.23	9.93	10.23	0.47	0.52	-0.3	4.1e-11	5.84e-10	Unaltered group
		RAD54L	1p34.1	5.36	4.72	1.05	1.08	0.64	4.12e-11	5.86e-10	Altered group
		IDUA	4p16.3	7.9	7.35	0.88	0.98	0.56	4.12e-11	5.86e-10	Altered group
		TMLHE	Xq28	7.84	8.13	0.48	0.48	-0.29	4.26e-11	6.06e-10	Unaltered group
		ZNF18	17p12	7.68	7.4	0.5	0.43	0.28	4.29e-11	6.1e-10	Altered group
		ICAM4	19p13.2	3.62	3.02	1.06	0.97	0.6	4.34e-11	6.17e-10	Altered group
		DBNDD2	20q13.12	9.63	9.25	0.55	0.72	0.38	4.38e-11	6.22e-10	Altered group
		ZNF555	19p13.3	6.15	6.42	0.43	0.48	-0.27	4.55e-11	6.46e-10	Unaltered group
		MNDA	1q23.1	8.52	7.9	0.93	1.12	0.61	4.58e-11	6.49e-10	Altered group
		ASXL3	18q12.1	4.51	5.56	1.84	1.68	-1.05	4.59e-11	6.5e-10	Unaltered group
		EZH2	7q36.1	7.24	6.79	0.74	0.78	0.45	4.59e-11	6.5e-10	Altered group
		IPP	1p34.1	7.3	7.7	0.7	0.63	-0.4	4.63e-11	6.54e-10	Unaltered group
		ACOT7	1p36.31	10.27	9.76	0.82	0.89	0.51	4.64e-11	6.56e-10	Altered group
		PPP2CB	8p12	11.03	11.3	0.45	0.45	-0.27	4.73e-11	6.68e-10	Unaltered group
		RIMBP3	22q11.21	5.53	4.99	0.8	1	0.54	4.85e-11	6.84e-10	Altered group
		NUB1	7q36.1	10.94	10.73	0.38	0.32	0.21	4.94e-11	6.96e-10	Altered group
		EHBP1L1	11q13.1	10.37	9.95	0.63	0.77	0.42	4.94e-11	6.96e-10	Altered group
		SERINC1	6q22.31	12.63	12.99	0.59	0.63	-0.36	5e-11	7.05e-10	Unaltered group
		CFD	19p13.3	8.19	7.43	1.17	1.38	0.76	5.02e-11	7.07e-10	Altered group
		PDSS2	6q21	8.64	8.91	0.43	0.48	-0.27	5.03e-11	7.07e-10	Unaltered group
		ZYX	7q34	11.93	11.57	0.54	0.68	0.36	5.05e-11	7.1e-10	Altered group
		RRM2	2p25.1	2.15	1.54	1.03	1.01	0.61	5.12e-11	7.19e-10	Altered group
		NABP1	2q32.3	8.4	7.92	0.75	0.87	0.48	5.12e-11	7.19e-10	Altered group
		GTF3A	13q12.2	11.15	10.79	0.61	0.61	0.36	5.2e-11	7.29e-10	Altered group
		FBXO34	14q22.3	8.94	9.26	0.45	0.6	-0.32	5.24e-11	7.34e-10	Unaltered group
		FAIM2	12q13.12	4.2	3.34	1.42	1.47	0.86	5.25e-11	7.36e-10	Altered group
		CKLF	16q21	8.45	8.16	0.42	0.55	0.29	5.28e-11	7.39e-10	Altered group
		PRKAB2	1q21.1	8.84	9.18	0.57	0.58	-0.34	5.34e-11	7.47e-10	Unaltered group
		SBF2	11p15.4	10.03	10.38	0.54	0.63	-0.35	5.35e-11	7.48e-10	Unaltered group
		SLC35A3	1p21.2	8.06	8.47	0.62	0.75	-0.41	5.36e-11	7.48e-10	Unaltered group
		CIPC	14q24.3	8.79	9.18	0.54	0.78	-0.4	5.37e-11	7.49e-10	Unaltered group
		PPIB	15q22.31	13.27	12.91	0.64	0.57	0.36	5.38e-11	7.5e-10	Altered group
		TOX2	20q13.12	7.67	7.05	0.92	1.17	0.62	5.41e-11	7.53e-10	Altered group
		CPNE3	8q21.3	11.2	11.49	0.49	0.48	-0.29	5.5e-11	7.65e-10	Unaltered group
		ITGA3	17q21.33	12.87	12.32	0.83	1.01	0.55	5.51e-11	7.67e-10	Altered group
		RNF43	17q22	5.56	6.39	1.39	1.4	-0.83	5.54e-11	7.7e-10	Unaltered group
		KIAA1549	7q34	8.67	9.15	0.77	0.86	-0.48	5.55e-11	7.71e-10	Unaltered group
		KIF2C	1p34.1	6.54	5.9	1.09	1.06	0.64	5.67e-11	7.88e-10	Altered group
		RNF213	17q25.3	12.53	12.17	0.65	0.58	0.36	5.75e-11	7.98e-10	Altered group
		CYTOR	2p11.2	8.33	7.74	0.88	1.1	0.59	5.84e-11	8.1e-10	Altered group
		GMFB	14q22.2	9.98	10.31	0.53	0.56	-0.32	5.87e-11	8.14e-10	Unaltered group
		KRTCAP2	1q22	10.72	10.31	0.72	0.66	0.41	6.17e-11	8.55e-10	Altered group
		AK7	14q32.2	5.31	6.02	1.27	1.16	-0.72	6.31e-11	8.73e-10	Unaltered group
		CCNB1IP1	14q11.2	9.29	9.72	0.73	0.74	-0.43	6.33e-11	8.75e-10	Unaltered group
		PJA1	Xq13.1	8.68	8.98	0.53	0.45	-0.29	6.33e-11	8.75e-10	Unaltered group
		CLTB	5q35.2	10.22	9.84	0.6	0.66	0.37	6.34e-11	8.76e-10	Altered group
		CLEC9A	12p13.2	4.66	3.76	1.55	1.48	0.9	6.38e-11	8.8e-10	Altered group
		SLK	10q24.33-q25.1	10.44	10.84	0.63	0.71	-0.4	6.45e-11	8.9e-10	Unaltered group
		UBR3	2q31.1	9.95	10.23	0.44	0.53	-0.29	6.57e-11	9.06e-10	Unaltered group
		ASCC2	22q12.2	10.34	10.13	0.34	0.38	0.21	6.61e-11	9.11e-10	Altered group
		MIB1	18q11.2	9.86	10.21	0.59	0.6	-0.35	6.73e-11	9.26e-10	Unaltered group
		RALGDS	9q34.13-q34.2	10.48	10.11	0.59	0.67	0.37	6.74e-11	9.27e-10	Altered group
		DHRS4-AS1	14q11.2	8.83	9.16	0.52	0.62	-0.34	6.85e-11	9.42e-10	Unaltered group
		PHOSPHO2	2q31.1	5.26	5.71	0.75	0.76	-0.45	6.88e-11	9.46e-10	Unaltered group
		LGALS1	22q13.1	12.43	11.86	0.91	1.04	0.58	6.92e-11	9.5e-10	Altered group
		SLC28A3	9q21.32-q21.33	1.01	0.47	1.08	0.71	0.54	7.04e-11	9.65e-10	Altered group
		UBXN11	1p36.11	9.35	8.76	1.02	0.97	0.59	7.08e-11	9.69e-10	Altered group
		CFB	6p21.33	12.06	11.22	1.09	1.69	0.84	7.08e-11	9.69e-10	Altered group
		APBA2	15q13.1	5.73	4.85	1.41	1.58	0.88	7.08e-11	9.69e-10	Altered group
		CDCA8	1p34.3	6.51	5.96	0.94	0.92	0.55	7.14e-11	9.77e-10	Altered group
		RDH11	14q24.1	10.74	11.1	0.54	0.69	-0.37	7.15e-11	9.77e-10	Unaltered group
		PRELID1	5q35.3	11.51	11.08	0.77	0.69	0.43	7.18e-11	9.8e-10	Altered group
		BIRC3	11q22.2	11.22	10.48	1.13	1.35	0.73	7.19e-11	9.82e-10	Altered group
		NRROS	3q29	7.96	7.49	0.64	0.92	0.47	7.24e-11	9.88e-10	Altered group
		NINJ1	9q22.31	10.92	10.56	0.55	0.66	0.36	7.42e-11	1.01e-09	Altered group
		KEL	7q34	2.01	1.38	1.11	1.04	0.64	7.43e-11	1.01e-09	Altered group
		PSMC4	19q13.11-q13.13	10.61	10.36	0.42	0.43	0.25	7.47e-11	1.02e-09	Altered group
		NUP160	11p11.2	10.07	10.35	0.43	0.5	-0.28	7.49e-11	1.02e-09	Unaltered group
		MED8	1p34.2	9.18	8.99	0.32	0.33	0.19	7.51e-11	1.02e-09	Altered group
		TNFSF9	19p13.3	7.58	6.73	1.17	1.69	0.86	7.51e-11	1.02e-09	Altered group
		CLEC12B	12p13.2	2.24	1.53	1.35	1.04	0.71	7.65e-11	1.04e-09	Altered group
		USF2	19q13.12	11.2	10.93	0.38	0.52	0.27	7.75e-11	1.05e-09	Altered group
		TLR8	Xp22.2	7.22	6.4	1.34	1.42	0.81	7.84e-11	1.06e-09	Altered group
		SYNJ2BP	14q24.2	9.94	10.25	0.48	0.58	-0.31	7.9e-11	1.07e-09	Unaltered group
		MYO6	6q14.1	10.75	11.12	0.63	0.65	-0.38	8.19e-11	1.11e-09	Unaltered group
		TRAF2	9q34.3	8.77	8.42	0.56	0.65	0.36	8.23e-11	1.11e-09	Altered group
		DYNLL2	17q22	9.99	10.35	0.6	0.62	-0.36	8.29e-11	1.12e-09	Unaltered group
		OAZ1	19p13.3	12.94	12.62	0.54	0.54	0.32	8.36e-11	1.13e-09	Altered group
		CASP3	4q35.1	9.1	8.83	0.46	0.47	0.27	8.42e-11	1.14e-09	Altered group
		ADAP1	7p22.3	7.91	7.35	0.81	1.05	0.55	8.66e-11	1.17e-09	Altered group
		OTOA	16p12.2	4.93	4.3	1.03	1.1	0.63	8.74e-11	1.18e-09	Altered group
		H2BC9	6p22.2	1.78	1.18	1.08	0.96	0.6	9e-11	1.21e-09	Altered group
		TBC1D19	4p15.2	7.3	7.61	0.5	0.55	-0.31	9.05e-11	1.22e-09	Unaltered group
		SPTLC1	9q22.31	10.47	10.69	0.39	0.38	-0.23	9.09e-11	1.22e-09	Unaltered group
		ARHGEF12	11q23.3	12.54	12.84	0.53	0.49	-0.3	9.16e-11	1.23e-09	Unaltered group
		IFNGR2	21q22.11	11.39	11.09	0.41	0.58	0.29	9.22e-11	1.24e-09	Altered group
		TMEM192	4q32.3	9.3	9.66	0.58	0.64	-0.36	9.3e-11	1.25e-09	Unaltered group
		C16ORF74	16q24.1	6.78	5.7	1.91	1.76	1.08	9.4e-11	1.26e-09	Altered group
		TMEM106B	7p21.3	10.69	11.06	0.59	0.65	-0.36	9.43e-11	1.27e-09	Unaltered group
		SLC25A19	17q25.1	7.87	7.51	0.61	0.61	0.36	9.48e-11	1.27e-09	Altered group
		SPC25	2q31.1	5.13	4.49	0.96	1.22	0.64	9.73e-11	1.3e-09	Altered group
		DLAT	11q23.1	9.82	10.12	0.46	0.57	-0.3	9.76e-11	1.31e-09	Unaltered group
		RASSF8	12p12.1	8.9	9.31	0.66	0.73	-0.41	9.81e-11	1.31e-09	Unaltered group
		MYO9A	15q23	9.35	9.94	1.01	1.01	-0.59	9.94e-11	1.33e-09	Unaltered group
		CD300LB	17q25.1	5.41	4.81	0.93	1.11	0.6	9.98e-11	1.33e-09	Altered group
		CCDC96	4p16.1	5.65	5.22	0.74	0.74	0.43	1.01e-10	1.34e-09	Altered group
		ENTHD1	22q13.1	1.25	0.7	1.07	0.79	0.55	1.01e-10	1.35e-09	Altered group
		RAB39B	Xq28	5.16	4.65	0.84	0.87	0.5	1.02e-10	1.36e-09	Altered group
		HDHD2	18q21.1	9.43	9.65	0.37	0.4	-0.22	1.04e-10	1.38e-09	Unaltered group
		SRA1	5q31.3	9.5	9.14	0.63	0.62	0.36	1.05e-10	1.4e-09	Altered group
		SIRPB2	20p13	6.92	6.32	0.94	1.12	0.6	1.06e-10	1.41e-09	Altered group
		AUH	9q22.31	8.42	8.84	0.65	0.79	-0.42	1.06e-10	1.42e-09	Unaltered group
		CACNA2D4	12p13.33	6.79	6.12	1.06	1.22	0.67	1.07e-10	1.42e-09	Altered group
		PSMB4	1q21.3	12	11.72	0.5	0.47	0.28	1.08e-10	1.43e-09	Altered group
		ST13P4	13q14.2	8.56	8.83	0.48	0.43	-0.26	1.1e-10	1.46e-09	Unaltered group
		SLC11A1	2q35	7.79	7.09	1.14	1.26	0.7	1.1e-10	1.46e-09	Altered group
		EXTL2	1p21.2	8.21	8.51	0.52	0.48	-0.29	1.1e-10	1.46e-09	Unaltered group
		SLC25A30	13q14.13	9.69	10.08	0.59	0.75	-0.39	1.12e-10	1.48e-09	Unaltered group
		NUDT1	7p22.3	7.46	7.03	0.65	0.81	0.43	1.13e-10	1.49e-09	Altered group
		PIK3C3	18q12.3	9.09	9.33	0.42	0.41	-0.24	1.13e-10	1.49e-09	Unaltered group
		YIF1B	19q13.2	8.8	8.45	0.52	0.65	0.35	1.13e-10	1.49e-09	Altered group
		PARP10	8q24.3	11.05	10.63	0.62	0.81	0.42	1.15e-10	1.52e-09	Altered group
		DCAF10	9p13.2	9.6	9.83	0.35	0.45	-0.23	1.16e-10	1.53e-09	Unaltered group
		SPIRE1	18p11.21	10.6	10.96	0.59	0.64	-0.36	1.19e-10	1.57e-09	Unaltered group
		SYNGR2	17q25.3	11.88	11.53	0.52	0.66	0.35	1.19e-10	1.57e-09	Altered group
		PDZD8	10q25.3-q26.11	8.89	9.41	0.9	0.86	-0.51	1.19e-10	1.57e-09	Unaltered group
		SPOCD1	1p35.2	4.27	3.4	1.51	1.51	0.88	1.22e-10	1.6e-09	Altered group
		NEIL3	4q34.3	4.2	3.46	1.21	1.3	0.73	1.22e-10	1.61e-09	Altered group
		CCDC88C	14q32.11-q32.12	8.9	8.39	0.76	0.96	0.5	1.23e-10	1.62e-09	Altered group
		C19ORF33	19q13.2	9.25	8.11	1.63	2.25	1.14	1.24e-10	1.63e-09	Altered group
		ACAA2	18q21.1	11.93	12.44	0.88	0.88	-0.51	1.27e-10	1.67e-09	Unaltered group
		ZNF570	19q13.12	5.81	6.23	0.79	0.62	-0.41	1.29e-10	1.69e-09	Unaltered group
		IMPACT	18q11.2	9.55	9.79	0.4	0.42	-0.24	1.29e-10	1.69e-09	Unaltered group
		EHD1	11q13.1	11.1	10.79	0.47	0.61	0.32	1.3e-10	1.71e-09	Altered group
		SDF2L1	22q11.21	8.53	8.04	0.78	0.9	0.49	1.31e-10	1.71e-09	Altered group
		ZC3H14	14q31.3	9.72	9.94	0.36	0.39	-0.22	1.32e-10	1.73e-09	Unaltered group
		CENPA	2p23.3	4.56	3.88	1.14	1.21	0.68	1.32e-10	1.73e-09	Altered group
		STXBP2	19p13.2	10.57	10.25	0.47	0.61	0.32	1.33e-10	1.74e-09	Altered group
		RELB	19q13.32	9.19	8.86	0.47	0.66	0.33	1.33e-10	1.74e-09	Altered group
		CPA5	7q32.2	0.96	0.4	1.13	0.75	0.56	1.35e-10	1.77e-09	Altered group
		WDR72	15q21.3	9.1	10.11	1.76	1.73	-1.01	1.35e-10	1.77e-09	Unaltered group
		SSBP4	19p13.11	9.36	8.95	0.58	0.81	0.41	1.36e-10	1.77e-09	Altered group
		TENT4B	16q12.1	8.64	8.9	0.42	0.45	-0.25	1.37e-10	1.79e-09	Unaltered group
		MSI2	17q22	7.6	8.06	0.77	0.83	-0.46	1.39e-10	1.81e-09	Unaltered group
		CHMP3	2p11.2	11.19	11.41	0.41	0.33	-0.22	1.39e-10	1.81e-09	Unaltered group
		VSIG10L	19q13.41	5.85	5.33	0.84	0.92	0.51	1.39e-10	1.81e-09	Altered group
		ZNF433	19p13.2	6.28	6.82	1.05	0.8	-0.54	1.4e-10	1.82e-09	Unaltered group
		HASPIN	17p13.2	4.17	3.63	1	0.85	0.54	1.42e-10	1.85e-09	Altered group
		AMOT	Xq23	9.54	10.06	0.9	0.89	-0.52	1.42e-10	1.85e-09	Unaltered group
		LANCL1	2q34	10.51	10.82	0.54	0.51	-0.31	1.42e-10	1.85e-09	Unaltered group
		ABCB7	Xq13.3	8.77	9.04	0.48	0.45	-0.27	1.43e-10	1.86e-09	Unaltered group
		PRSS36	16p11.2	5.02	4.55	0.81	0.84	0.48	1.47e-10	1.9e-09	Altered group
		AP2A1	19q13.33	11	10.74	0.38	0.5	0.26	1.48e-10	1.91e-09	Altered group
		PSMB3	17q12	10.72	10.36	0.6	0.66	0.37	1.49e-10	1.93e-09	Altered group
		VASP	19q13.32	10.98	10.7	0.43	0.53	0.28	1.5e-10	1.94e-09	Altered group
		ZDHHC19	3q29	1.54	1.03	0.88	0.88	0.51	1.52e-10	1.96e-09	Altered group
		LINC00161	21q21.3	0.58	0.28	0.58	0.42	0.29	1.52e-10	1.96e-09	Altered group
		GRK3	22q12.1	8.74	8.37	0.66	0.62	0.37	1.55e-10	2e-09	Altered group
		KCNJ3	2q24.1	6.66	7.73	1.88	1.81	-1.07	1.56e-10	2.01e-09	Unaltered group
		ATOX1	5q33.1	10.21	9.8	0.7	0.71	0.41	1.62e-10	2.08e-09	Altered group
		TRIM47	17q25.1	9.93	9.52	0.64	0.75	0.4	1.64e-10	2.11e-09	Altered group
		RNF34	12q24.31	9.03	8.87	0.27	0.28	0.16	1.65e-10	2.12e-09	Altered group
		LENG9	19q13.42	6.72	6.23	0.74	0.94	0.49	1.67e-10	2.14e-09	Altered group
		PSMD13	11p15.5	11.01	10.78	0.39	0.4	0.23	1.67e-10	2.14e-09	Altered group
		SLC22A24	11q12.3	2.12	3.21	1.69	2.06	-1.09	1.68e-10	2.16e-09	Unaltered group
		GPRIN1	5q35.2	6.95	6.34	0.96	1.12	0.6	1.74e-10	2.24e-09	Altered group
		CYRIB	8q24.21	9.92	9.58	0.64	0.55	0.35	1.75e-10	2.25e-09	Altered group
		NRBP1	2p23.3	11.02	10.83	0.29	0.34	0.18	1.77e-10	2.26e-09	Altered group
		GPR15LG		5.82	3.93	3.54	2.97	1.89	1.77e-10	2.27e-09	Altered group
		PLEC	8q24.3	12.96	12.52	0.65	0.88	0.45	1.78e-10	2.27e-09	Altered group
		RASSF4	10q11.21	12.11	11.61	0.83	0.91	0.5	1.8e-10	2.31e-09	Altered group
		CDHR4	3p21.31	1.12	0.5	1.28	0.81	0.62	1.85e-10	2.37e-09	Altered group
		LINC00239	14q32.31	2.44	1.76	1.12	1.23	0.68	1.9e-10	2.43e-09	Altered group
		CDADC1	13q14.2	7.74	8.03	0.49	0.5	-0.28	1.94e-10	2.47e-09	Unaltered group
		ZNF322P1	9q22.33	4.4	4.68	0.49	0.49	-0.28	1.94e-10	2.48e-09	Unaltered group
		SH3GL1	19p13.3	11.06	10.72	0.49	0.68	0.34	1.95e-10	2.49e-09	Altered group
		CDC42SE1	1q21.3	11.01	10.77	0.4	0.45	0.24	1.96e-10	2.5e-09	Altered group
		SESTD1	2q31.2	9.63	10.02	0.62	0.73	-0.39	1.96e-10	2.5e-09	Unaltered group
		PVT1	8q24.21	7.5	6.91	0.77	1.25	0.6	1.97e-10	2.51e-09	Altered group
		S100A1	1q21.3	9.92	8.59	2.19	2.43	1.33	2e-10	2.54e-09	Altered group
		HCAR2	12q24.31	4.4	3.41	1.74	1.71	0.99	2e-10	2.54e-09	Altered group
		GFUS	8q24.3	9.62	9.25	0.63	0.67	0.37	2e-10	2.55e-09	Altered group
		SYN1	Xp11.3-p11.23	5.31	4.49	1.41	1.42	0.81	2.01e-10	2.55e-09	Altered group
		GAREM1	18q12.1	8.01	8.69	1.16	1.21	-0.68	2.01e-10	2.55e-09	Unaltered group
		MAPK8	10q11.22	7.5	7.93	0.73	0.78	-0.43	2.04e-10	2.58e-09	Unaltered group
		CASP8	2q33.1	9.7	9.42	0.44	0.54	0.28	2.05e-10	2.6e-09	Altered group
		NCR3LG1	11p15.1	6.89	7.68	1.37	1.38	-0.79	2.07e-10	2.63e-09	Unaltered group
		SLC39A6	18q12.2	10.48	10.81	0.61	0.53	-0.33	2.07e-10	2.63e-09	Unaltered group
		SYNE3	14q32.13	6.68	6.1	0.88	1.1	0.57	2.08e-10	2.63e-09	Altered group
		NOP2	12p13.31	9.24	8.88	0.61	0.64	0.36	2.09e-10	2.64e-09	Altered group
		OTUD7B	1q21.2	9.17	9.44	0.44	0.51	-0.27	2.12e-10	2.68e-09	Unaltered group
		ARRDC1	9q34.3	8.99	8.58	0.63	0.78	0.41	2.12e-10	2.68e-09	Altered group
		GFPT2	5q35.3	7.36	6.17	2.11	2.02	1.19	2.13e-10	2.69e-09	Altered group
		HSPA4L	4q28.1	8.3	8.84	0.89	1	-0.54	2.19e-10	2.76e-09	Unaltered group
		DTX3L	3q21.1	11.02	10.74	0.46	0.48	0.27	2.22e-10	2.8e-09	Altered group
		CD84	1q23.3	7.74	6.87	1.54	1.51	0.87	2.28e-10	2.87e-09	Altered group
		UBALD2	17q25.1	9.11	8.77	0.55	0.64	0.34	2.31e-10	2.9e-09	Altered group
		VPS35	16q11.2	11.3	11.53	0.4	0.39	-0.23	2.31e-10	2.91e-09	Unaltered group
		USP53	4q26	9.08	9.45	0.56	0.72	-0.37	2.32e-10	2.92e-09	Unaltered group
		MFSD4A	1q32.1	7.39	7.92	0.93	0.88	-0.52	2.33e-10	2.93e-09	Unaltered group
		BTBD8	1p22.1	2.65	3.34	1.17	1.26	-0.7	2.35e-10	2.95e-09	Unaltered group
		BTN2A2	6p22.2	9.31	8.95	0.68	0.57	0.36	2.35e-10	2.95e-09	Altered group
		KIF20A	5q31.2	7.08	6.32	1.26	1.38	0.76	2.36e-10	2.96e-09	Altered group
		SOX6	11p15.2	8.45	9.14	1.22	1.19	-0.69	2.37e-10	2.97e-09	Unaltered group
		KLHL15	Xp22.11	7.88	8.18	0.48	0.55	-0.29	2.37e-10	2.97e-09	Unaltered group
		ARHGAP27	17q21.31	9.86	9.55	0.47	0.6	0.31	2.42e-10	3.03e-09	Altered group
		ZSCAN31	6p22.1	7.44	7.97	0.9	0.97	-0.53	2.46e-10	3.07e-09	Unaltered group
		RHNO1	12p13.33	9.05	8.76	0.46	0.54	0.29	2.46e-10	3.08e-09	Altered group
		KXD1	19p13.11	10.55	10.33	0.34	0.43	0.22	2.51e-10	3.14e-09	Altered group
		DBNL	7p13	11.18	10.94	0.33	0.48	0.24	2.51e-10	3.14e-09	Altered group
		ZNF664	12q24.31	11.29	11.55	0.38	0.51	-0.26	2.56e-10	3.19e-09	Unaltered group
		FAM238A	10p12.1	1.13	0.67	0.9	0.66	0.45	2.61e-10	3.25e-09	Altered group
		CCN5	20q13.12	5.53	4.14	2.49	2.4	1.4	2.63e-10	3.28e-09	Altered group
		HACD3	15q22.31	10.49	10.87	0.64	0.68	-0.38	2.68e-10	3.34e-09	Unaltered group
		ZNF704	8q21.13	7.62	8.32	1.17	1.29	-0.7	2.69e-10	3.35e-09	Unaltered group
		RAG1	11p12	5.91	6.51	1	1.1	-0.6	2.69e-10	3.35e-09	Unaltered group
		SNX29	16p13.13-p13.12	6.52	7.17	1.1	1.18	-0.65	2.76e-10	3.43e-09	Unaltered group
		H2AX	11q23.3	8.63	8.18	0.75	0.83	0.45	2.77e-10	3.44e-09	Altered group
		PRMT5	14q11.2	9.91	10.2	0.52	0.5	-0.29	2.9e-10	3.6e-09	Unaltered group
		CCDC25	8p21.1	9.65	9.88	0.4	0.42	-0.23	2.91e-10	3.61e-09	Unaltered group
		PTMA	2q37.1	13.96	13.69	0.44	0.52	0.27	2.92e-10	3.63e-09	Altered group
		RNF220	1p34.1	10.13	9.92	0.32	0.4	0.21	2.93e-10	3.63e-09	Altered group
		PRRG1	Xp21.1	8.43	8.77	0.54	0.67	-0.35	2.95e-10	3.65e-09	Unaltered group
		AKAP6	14q12	7.59	8.19	1.12	0.98	-0.6	3e-10	3.71e-09	Unaltered group
		MOAP1	14q32.12	9.93	10.23	0.54	0.51	-0.3	3e-10	3.71e-09	Unaltered group
		EIF5AL1	10q22.3	10.27	10	0.49	0.47	0.27	3.04e-10	3.76e-09	Altered group
		CFL2	14q13.1	9.64	10.01	0.59	0.7	-0.37	3.04e-10	3.76e-09	Unaltered group
		AGPAT5	8p23.1	10.06	10.4	0.56	0.64	-0.34	3.06e-10	3.77e-09	Unaltered group
		ZKSCAN2	16p12.1	7.21	7.46	0.41	0.48	-0.25	3.07e-10	3.79e-09	Unaltered group
		ZRSR2	Xp22.2	8.14	7.83	0.57	0.52	0.31	3.09e-10	3.82e-09	Altered group
		FAM110A	20p13	8	7.64	0.53	0.71	0.36	3.17e-10	3.91e-09	Altered group
		ZNF568	19q13.12	6.51	6.91	0.76	0.66	-0.4	3.18e-10	3.91e-09	Unaltered group
		LINC00926	15q21.3	5.07	4.35	1.33	1.18	0.72	3.19e-10	3.92e-09	Altered group
		ZNF470	19q13.43	7.2	7.76	1.02	0.95	-0.56	3.2e-10	3.93e-09	Unaltered group
		LRRC49	15q23	7.13	7.47	0.59	0.62	-0.34	3.2e-10	3.93e-09	Unaltered group
		ZNF24	18q12.2	10.71	10.94	0.4	0.42	-0.23	3.24e-10	3.99e-09	Unaltered group
		NLN	5q12.3	7.84	8.35	0.93	0.86	-0.51	3.25e-10	3.99e-09	Unaltered group
		HOOK1	1p32.1	10	10.59	0.96	1.1	-0.59	3.26e-10	4e-09	Unaltered group
		VMAC	19p13.3	6	5.7	0.5	0.56	0.3	3.27e-10	4.01e-09	Altered group
		ANKRD36BP2	2p11.2	4.39	3.37	1.95	1.63	1.02	3.27e-10	4.01e-09	Altered group
		TRHDE	12q21.1	6.78	8.11	2.52	2.16	-1.33	3.42e-10	4.19e-09	Unaltered group
		AP1M1	19p13.11	10.68	10.43	0.42	0.47	0.25	3.45e-10	4.22e-09	Altered group
		CAT	11p13	11.44	11.84	0.65	0.75	-0.4	3.46e-10	4.23e-09	Unaltered group
		IBTK	6q14.1	10.33	10.58	0.44	0.45	-0.25	3.52e-10	4.3e-09	Unaltered group
		WRAP73	1p36.32	8.32	8.03	0.48	0.55	0.29	3.56e-10	4.35e-09	Altered group
		ATXN10	22q13.31	10.58	10.75	0.31	0.28	-0.17	3.56e-10	4.35e-09	Unaltered group
		NACC1	19p13.13	10.07	9.77	0.49	0.59	0.3	3.6e-10	4.39e-09	Altered group
		SMCO4	11q21	8.98	8.52	0.81	0.82	0.46	3.62e-10	4.41e-09	Altered group
		ADGRE2	19p13.12	8.36	7.8	0.92	1.08	0.57	3.67e-10	4.48e-09	Altered group
		NLRP1	17p13	9.06	8.5	0.98	1	0.56	3.69e-10	4.49e-09	Altered group
		PLA2G1B	12q24.31	2.25	1.49	1.44	1.22	0.76	3.75e-10	4.57e-09	Altered group
		PIP4K2A	10p12.2	10.28	9.98	0.51	0.55	0.3	3.77e-10	4.58e-09	Altered group
		GM2A	5q33.1	11.54	11.2	0.63	0.58	0.34	3.77e-10	4.58e-09	Altered group
		MID2	Xq22.3	8.64	8.96	0.6	0.51	-0.31	3.81e-10	4.63e-09	Unaltered group
		RGS18	1q31.2	6.92	6.29	0.99	1.22	0.63	3.88e-10	4.72e-09	Altered group
		POLR1F	7p21.1	8.79	9.02	0.38	0.42	-0.23	3.89e-10	4.72e-09	Unaltered group
		SLX1B	16p11.2	9.16	8.73	0.72	0.77	0.42	3.91e-10	4.74e-09	Altered group
		PPP2R2B	5q32	5.27	4.62	0.93	1.33	0.65	3.95e-10	4.79e-09	Altered group
		MSR1	8p22	10.34	9.68	1.08	1.22	0.65	3.98e-10	4.82e-09	Altered group
		COL4A4	2q36.3	8.14	8.84	1.11	1.35	-0.7	4e-10	4.84e-09	Unaltered group
		RNF11	1p32.3	11.2	11.44	0.42	0.45	-0.25	4.03e-10	4.88e-09	Unaltered group
		MYBPC3	11p11.2	1.48	0.94	1.03	0.84	0.53	4.03e-10	4.88e-09	Altered group
		SIRPD	20p13	1.47	0.98	0.91	0.8	0.49	4.06e-10	4.9e-09	Altered group
		FOLR2	11q13.4	8.95	8.27	1.13	1.26	0.67	4.08e-10	4.93e-09	Altered group
		EXOC6B	2p13.2	6.85	7.42	1.05	0.95	-0.57	4.13e-10	4.99e-09	Unaltered group
		KCNA3	1p13.3	5.07	4.37	1.27	1.21	0.7	4.15e-10	5e-09	Altered group
		TSGA10IP	11q13.1	1.16	0.75	0.77	0.65	0.4	4.19e-10	5.05e-09	Altered group
		TTC13	1q42.2	8.06	7.75	0.54	0.56	0.31	4.19e-10	5.05e-09	Altered group
		PDGFC	4q32.1	9.46	9.85	0.75	0.62	-0.39	4.24e-10	5.11e-09	Unaltered group
		B3GALT4	6p21.32	7.53	7.15	0.54	0.78	0.38	4.28e-10	5.15e-09	Altered group
		ALG10	12p11.1	6.38	6.71	0.61	0.57	-0.33	4.33e-10	5.21e-09	Unaltered group
		NOL12	22q13.1	8.05	7.68	0.6	0.7	0.36	4.36e-10	5.24e-09	Altered group
		TUBGCP4	15q15.3	7.76	8.07	0.58	0.51	-0.31	4.36e-10	5.24e-09	Unaltered group
		ANKMY2	7p21.1	9.01	9.29	0.47	0.51	-0.28	4.36e-10	5.24e-09	Unaltered group
		PBX4	19p13.11	4.77	4.01	1.3	1.4	0.76	4.39e-10	5.26e-09	Altered group
		FBXO41	2p13.2	7.34	6.5	1.29	1.68	0.84	4.4e-10	5.28e-09	Altered group
		ASMT	Xp22.3 and Yp11.3	0.96	0.56	0.76	0.64	0.39	4.43e-10	5.31e-09	Altered group
		C10ORF88B	10q26.13	1.96	1.44	0.89	0.95	0.52	4.45e-10	5.33e-09	Altered group
		ZNF181	19q13.11	7.83	8.08	0.41	0.47	-0.25	4.51e-10	5.4e-09	Unaltered group
		KIAA1958	9q32	6.34	6.88	0.98	0.94	-0.54	4.55e-10	5.45e-09	Unaltered group
		HADH	4q25	9.74	10.05	0.48	0.59	-0.3	4.61e-10	5.51e-09	Unaltered group
		PYM1	12q13.2	8.86	8.6	0.49	0.42	0.26	4.69e-10	5.61e-09	Altered group
		CDC45	22q11.21	5.44	4.77	1.04	1.33	0.67	4.8e-10	5.74e-09	Altered group
		KIDINS220	2p25.1	10.86	11.14	0.49	0.52	-0.28	4.81e-10	5.74e-09	Unaltered group
		FGF12	3q28-q29	5.16	5.79	1.06	1.18	-0.63	4.84e-10	5.77e-09	Unaltered group
		LACTB	15q22.2	8.91	8.65	0.46	0.48	0.26	4.89e-10	5.83e-09	Altered group
		KBTBD6	13q14.11	8.25	8.52	0.44	0.52	-0.27	4.96e-10	5.91e-09	Unaltered group
		MYBPC2	19q13.33	2.99	2.04	1.76	1.59	0.94	4.98e-10	5.93e-09	Altered group
		PRELID1P6	2p15	9.28	8.84	0.81	0.75	0.44	5e-10	5.95e-09	Altered group
		DUS1L	17q25.3	10.16	9.82	0.55	0.64	0.34	5e-10	5.95e-09	Altered group
		ABLIM2	4p16.1	6.92	6.34	1.03	1.04	0.58	5.02e-10	5.96e-09	Altered group
		ELF4	Xq26.1	9.74	9.45	0.41	0.59	0.28	5.03e-10	5.97e-09	Altered group
		PFDN2	1q23.3	9.3	8.94	0.66	0.64	0.36	5.03e-10	5.97e-09	Altered group
		SRC	20q11.23	10.25	9.93	0.55	0.58	0.32	5.1e-10	6.05e-09	Altered group
		NEUROG3	10q22.1	0.44	0.13	0.67	0.38	0.31	5.18e-10	6.14e-09	Altered group
		PPP1R9B	17q21.33	11.09	10.79	0.44	0.59	0.29	5.2e-10	6.16e-09	Altered group
		TAS1R3	1p36.33	2.68	2.06	1.26	0.91	0.62	5.22e-10	6.18e-09	Altered group
		TMEM168	7q31.1	9.16	9.38	0.42	0.38	-0.23	5.23e-10	6.19e-09	Unaltered group
		NPC2	14q24.3	12.24	11.91	0.56	0.6	0.32	5.27e-10	6.23e-09	Altered group
		CCDC170	6q25.1	5.62	5.04	0.94	1.12	0.58	5.44e-10	6.43e-09	Altered group
		ZNF329	19q13.43	7.9	8.22	0.62	0.56	-0.33	5.44e-10	6.43e-09	Unaltered group
		TNFSF8	9q32-q33.1	6.34	5.67	1.1	1.26	0.66	5.45e-10	6.44e-09	Altered group
		IMPA2	18p11.21	11.12	11.65	0.97	0.92	-0.53	5.61e-10	6.62e-09	Unaltered group
		ARHGAP5-AS1	14q12	5.88	6.24	0.65	0.64	-0.36	5.69e-10	6.71e-09	Unaltered group
		CD160	1q21.1	4.87	4.4	0.86	0.81	0.47	5.69e-10	6.71e-09	Altered group
		MRPL17	11p15.4	10.31	10.01	0.54	0.52	0.3	5.7e-10	6.71e-09	Altered group
		ANKDD1A	15q22.31	6.43	5.99	0.83	0.75	0.44	5.74e-10	6.75e-09	Altered group
		CBX4	17q25.3	8.49	8.2	0.49	0.54	0.29	5.75e-10	6.76e-09	Altered group
		C1QTNF1	17q25.3	10.27	9.56	1.27	1.28	0.71	5.75e-10	6.77e-09	Altered group
		GJB2	13q12.11	9.03	8.06	1.48	1.94	0.97	5.81e-10	6.83e-09	Altered group
		CD5L	1q23.1	4.22	2.8	2.64	2.44	1.42	5.83e-10	6.85e-09	Altered group
		OR13A1	10q11.21	1.48	0.85	1.27	0.94	0.63	5.86e-10	6.88e-09	Altered group
		NCOA7	6q22.31-q22.32	10.13	10.59	0.78	0.87	-0.46	5.86e-10	6.88e-09	Unaltered group
		VPS4B	18q21.33	10.07	10.31	0.42	0.41	-0.23	5.89e-10	6.91e-09	Unaltered group
		CD2AP	6p12.3	10.59	10.89	0.5	0.56	-0.3	5.91e-10	6.92e-09	Unaltered group
		MPEG1	11q12.1	10.51	9.93	0.98	1.08	0.58	5.93e-10	6.94e-09	Altered group
		PAXX	9q34.3	8.17	7.7	0.77	0.93	0.48	5.96e-10	6.98e-09	Altered group
		DENND4B	1q21.3	9.96	9.66	0.55	0.55	0.31	5.98e-10	7e-09	Altered group
		KRT85	12q13.13	0.66	0.31	0.72	0.53	0.35	5.99e-10	7e-09	Altered group
		KIAA1328	18q12.2	6.69	7.04	0.61	0.67	-0.36	6.01e-10	7.02e-09	Unaltered group
		RNASEH2B	13q14.3	8.44	8.2	0.41	0.45	0.24	6.02e-10	7.03e-09	Altered group
		MYORG	9p13.3	7.33	7.82	0.86	0.87	-0.48	6.02e-10	7.03e-09	Unaltered group
		KIAA1143	3p21.31	8.99	9.23	0.4	0.45	-0.24	6.14e-10	7.16e-09	Unaltered group
		H2AB1	Xq28	1.52	1.04	0.91	0.79	0.48	6.22e-10	7.25e-09	Altered group
		GKAP1	9q21.32	6.15	6.54	0.67	0.72	-0.39	6.28e-10	7.31e-09	Unaltered group
		HELZ2	20q13.33	9.85	9.51	0.56	0.68	0.35	6.37e-10	7.41e-09	Altered group
		SLC52A1	17p13.2	3.25	2.26	1.83	1.72	0.99	6.37e-10	7.41e-09	Altered group
		HMOX1	22q12.3	12.74	12.12	0.94	1.25	0.62	6.47e-10	7.52e-09	Altered group
		SPATA6	1p33	6.57	7.01	0.79	0.79	-0.44	6.51e-10	7.56e-09	Unaltered group
		ADNP2	18q23	9.06	9.31	0.45	0.44	-0.25	6.57e-10	7.63e-09	Unaltered group
		COLGALT1	19p13.11	11.65	11.32	0.53	0.65	0.33	6.58e-10	7.64e-09	Altered group
		CD46	1q32.2	12.28	12.55	0.47	0.48	-0.27	6.61e-10	7.67e-09	Unaltered group
		COX11	17q22	9.85	10.09	0.37	0.46	-0.23	6.72e-10	7.79e-09	Unaltered group
		VWA8	13q14.11	9.04	9.38	0.54	0.67	-0.34	6.75e-10	7.82e-09	Unaltered group
		IFIT2	10q23.31	9.96	9.57	0.66	0.76	0.39	6.81e-10	7.89e-09	Altered group
		DNAAF2	14q21.3	7.42	7.66	0.39	0.48	-0.24	6.84e-10	7.92e-09	Unaltered group
		SCRN3	2q31.1	8.13	8.39	0.41	0.49	-0.25	6.84e-10	7.92e-09	Unaltered group
		RCN2	15q24.3	9.55	9.84	0.5	0.55	-0.29	6.87e-10	7.95e-09	Unaltered group
		CGRRF1	14q22.2	7.58	7.89	0.56	0.53	-0.31	6.98e-10	8.07e-09	Unaltered group
		B3GALNT1	3q26.1	9.26	9.65	0.71	0.72	-0.4	7.03e-10	8.12e-09	Unaltered group
		HMGN3	6q14.1	11.19	10.75	0.8	0.77	0.44	7.07e-10	8.16e-09	Altered group
		AMPD1	1p13.2	1.83	1.02	1.7	1.15	0.81	7.07e-10	8.16e-09	Altered group
		NUF2	1q23.3	5.4	4.75	1.11	1.19	0.64	7.18e-10	8.28e-09	Altered group
		COQ7	16p12.3	8.87	9.05	0.29	0.36	-0.18	7.23e-10	8.34e-09	Unaltered group
		BPHL	6p25.2	8.64	9.01	0.64	0.7	-0.38	7.24e-10	8.34e-09	Unaltered group
		GHRLOS	3p25.3	3.39	2.8	1.11	1.04	0.6	7.27e-10	8.37e-09	Altered group
		WDR49	3q26.1	0.83	0.47	0.78	0.51	0.37	7.34e-10	8.45e-09	Altered group
		HAR1A	20q13.33	3.4	2.78	1.03	1.2	0.62	7.43e-10	8.55e-09	Altered group
		FCRL4	1q23.1	0.59	0.17	0.98	0.36	0.42	7.51e-10	8.63e-09	Altered group
		CARD14	17q25.3	5.33	4.35	1.74	1.76	0.97	7.52e-10	8.64e-09	Altered group
		LZIC	1p36.22	7.92	8.16	0.42	0.45	-0.24	7.54e-10	8.65e-09	Unaltered group
		MRC2	17q23.2	10.19	9.53	1.04	1.3	0.65	7.63e-10	8.75e-09	Altered group
		SAMD5	6q24.3	7.86	8.41	0.93	1.04	-0.55	7.64e-10	8.76e-09	Unaltered group
		CCNC	6q16.2	9.62	9.92	0.48	0.58	-0.29	7.7e-10	8.82e-09	Unaltered group
		HP	16q22.2	6.17	4.24	3.86	3.01	1.93	7.72e-10	8.84e-09	Altered group
		NAF1	4q32.2	7.13	7.39	0.48	0.45	-0.26	7.74e-10	8.85e-09	Unaltered group
		UBE3A	15q11.2	10.65	10.83	0.3	0.33	-0.18	7.76e-10	8.87e-09	Unaltered group
		PDLIM7	5q35.3	9.72	9.22	0.84	0.94	0.49	7.79e-10	8.9e-09	Altered group
		FBXL6	8q24.3	8.03	7.56	0.82	0.86	0.47	7.83e-10	8.95e-09	Altered group
		EIF1AX	Xp22.12	10.55	10.81	0.43	0.49	-0.26	7.85e-10	8.97e-09	Unaltered group
		OTOAP1	16p12.2	3.64	2.98	1.2	1.21	0.67	7.87e-10	8.98e-09	Altered group
		PRDM1	6q21	9.71	9.24	0.75	0.93	0.47	8.01e-10	9.13e-09	Altered group
		EMX2OS	10q26.11	9.75	10.66	1.86	1.37	-0.91	8.07e-10	9.19e-09	Unaltered group
		IFITM2	11p15.5	12.13	11.67	0.78	0.88	0.46	8.14e-10	9.27e-09	Altered group
		CCDC92	12q24.31	10.28	10.02	0.47	0.48	0.26	8.17e-10	9.3e-09	Altered group
		AP1B1	22q12.2	11.5	11.25	0.4	0.5	0.25	8.26e-10	9.4e-09	Altered group
		BTG1	12q21.33	12.69	12.38	0.47	0.65	0.31	8.31e-10	9.45e-09	Altered group
		ANXA8	10q11.22	2.44	1.33	2.34	1.54	1.1	8.45e-10	9.61e-09	Altered group
		GOLGA8G	15q13.1	0.97	0.49	0.93	0.79	0.48	8.56e-10	9.72e-09	Altered group
		HECTD1	14q12	11.13	11.44	0.52	0.6	-0.31	8.65e-10	9.82e-09	Unaltered group
		HADHB	2p23.3	11.75	12	0.41	0.51	-0.26	8.66e-10	9.83e-09	Unaltered group
		ZDHHC24	11q13.2	8.44	8.08	0.64	0.66	0.36	8.73e-10	9.9e-09	Altered group
		BAX	19q13.33	9.77	9.47	0.46	0.62	0.3	8.74e-10	9.91e-09	Altered group
		DRAM2	1p13.3	10.09	9.85	0.41	0.44	0.24	8.78e-10	9.94e-09	Altered group
		CSAG3	Xq28	0.91	0.35	1.09	0.94	0.57	8.86e-10	1e-08	Altered group
		NPL	1q25.3	9.03	8.37	1.08	1.29	0.66	8.98e-10	1.02e-08	Altered group
		CHIT1	1q32.1	6.43	4.85	2.89	2.82	1.58	9e-10	1.02e-08	Altered group
		VNN2	6q23.2	7.31	6.59	1.15	1.42	0.72	9.09e-10	1.03e-08	Altered group
		RIN2	20p11.23	10.56	10.85	0.51	0.54	-0.29	9.18e-10	1.04e-08	Unaltered group
		BCORP1	Yq11.222	1.9	1.08	1.68	1.23	0.82	9.18e-10	1.04e-08	Altered group
		GINM1	6q25.1	9.56	9.87	0.56	0.58	-0.32	9.26e-10	1.04e-08	Unaltered group
		GIMAP5	7q36.1	10.46	9.98	0.73	0.99	0.48	9.26e-10	1.04e-08	Altered group
		YIPF6	Xq12-q13.1	8.03	8.4	0.7	0.64	-0.37	9.4e-10	1.06e-08	Unaltered group
		CORO1B	11q13.2	10.76	10.44	0.42	0.7	0.32	9.45e-10	1.06e-08	Altered group
		DDX41	5q35.3	11.28	10.96	0.53	0.64	0.32	9.46e-10	1.06e-08	Altered group
		LOC728989	1q21.1	2.41	1.81	1.14	1.02	0.6	9.63e-10	1.08e-08	Altered group
		DDX1	2p24.3	10.99	11.15	0.29	0.28	-0.16	9.64e-10	1.08e-08	Unaltered group
		TMEM71	8q24.22	5.68	5.2	0.75	0.97	0.48	9.7e-10	1.09e-08	Altered group
		PLIN3	19p13.3	10.48	10.13	0.66	0.62	0.35	9.77e-10	1.1e-08	Altered group
		OXCT1	5p13.1	8.75	9.36	0.94	1.26	-0.61	9.81e-10	1.1e-08	Unaltered group
		DOCK10	2q36.2	9.58	9.14	0.77	0.83	0.44	9.81e-10	1.1e-08	Altered group
		SLC30A3	2p23.3	2.36	1.6	1.43	1.32	0.76	9.86e-10	1.11e-08	Altered group
		ADPGK	15q24.1	10.32	10.12	0.34	0.36	0.19	9.87e-10	1.11e-08	Altered group
		NCAN	19p12	1.09	0.64	0.89	0.74	0.45	9.96e-10	1.12e-08	Altered group
		POMC	2p23.3	4.05	3.46	1.02	1.14	0.6	9.96e-10	1.12e-08	Altered group
		FANCD2	3p25.3	6.69	6.27	0.79	0.74	0.42	1e-09	1.12e-08	Altered group
		CCRL2	3p21.31	7.21	6.76	0.68	0.93	0.45	1e-09	1.12e-08	Altered group
		CRNKL1	20p11.23	9.36	9.54	0.32	0.32	-0.18	1.03e-09	1.15e-08	Unaltered group
		CUL3	2q36.2	10.39	10.59	0.36	0.36	-0.2	1.04e-09	1.17e-08	Unaltered group
		SLCO2B1	11q13.4	11.18	10.6	0.97	1.13	0.58	1.05e-09	1.17e-08	Altered group
		ZGPAT	20q13.33	9.32	8.95	0.59	0.72	0.36	1.06e-09	1.18e-08	Altered group
		DYNC2H1	11q22.3	8.76	9.21	0.77	0.86	-0.45	1.07e-09	1.19e-08	Unaltered group
		LAMB3	1q32.2	8.53	7.49	1.85	1.92	1.04	1.07e-09	1.19e-08	Altered group
		PFN1P2	1p11.2	4.07	3.48	1.06	1.09	0.59	1.08e-09	1.2e-08	Altered group
		NBL1	1p36.13	11.14	10.45	1.21	1.32	0.69	1.08e-09	1.2e-08	Altered group
		SAMD9	7q21.2	9.32	8.89	0.78	0.78	0.43	1.1e-09	1.23e-08	Altered group
		ACVR2B-AS1	3p22.2	4.81	5.25	0.8	0.79	-0.44	1.12e-09	1.24e-08	Unaltered group
		TPSG1	16p13.3	3.95	2.57	2.8	2.15	1.37	1.15e-09	1.28e-08	Altered group
		SELENOM	22q12.2	9.97	9.36	1.02	1.21	0.61	1.16e-09	1.29e-08	Altered group
		IL2RA	10p15.1	5.62	4.72	1.7	1.55	0.89	1.16e-09	1.29e-08	Altered group
		FUT10	8p12	6.62	6.93	0.58	0.57	-0.32	1.16e-09	1.29e-08	Unaltered group
		STAU2	8q21.11	9.47	9.69	0.38	0.43	-0.22	1.18e-09	1.3e-08	Unaltered group
		CRTC2	1q21.3	9.91	9.68	0.38	0.45	0.23	1.19e-09	1.32e-08	Altered group
		COPS4	4q21.22	9.39	9.64	0.46	0.42	-0.24	1.2e-09	1.33e-08	Unaltered group
		EED	11q14.2	8.23	8.03	0.35	0.37	0.2	1.22e-09	1.35e-08	Altered group
		KLHL24	3q27.1	10.45	10.72	0.42	0.55	-0.27	1.23e-09	1.36e-08	Unaltered group
		PLD3	19q13.2	12.25	11.98	0.44	0.55	0.27	1.24e-09	1.37e-08	Altered group
		ARHGEF28	5q13.2	10.18	10.61	0.79	0.75	-0.42	1.25e-09	1.38e-08	Unaltered group
		MIER2	19p13.3	8.63	8.32	0.49	0.62	0.31	1.26e-09	1.39e-08	Altered group
		CARS1	11p15.4	9.89	9.67	0.39	0.39	0.21	1.26e-09	1.39e-08	Altered group
		SIL1	5q31.2	10.3	9.95	0.66	0.64	0.36	1.29e-09	1.43e-08	Altered group
		NCAPG	4p15.31	6.88	6.33	0.99	1.05	0.56	1.3e-09	1.43e-08	Altered group
		DLST	14q24.3	11.02	11.29	0.41	0.57	-0.27	1.31e-09	1.44e-08	Unaltered group
		RNF113A	Xq24	8.35	8.12	0.36	0.47	0.23	1.32e-09	1.45e-08	Altered group
		KBTBD8	3p14.1	5.74	5.29	0.83	0.82	0.45	1.32e-09	1.46e-08	Altered group
		TNFRSF11A	18q21.33	5.34	4.66	1.29	1.19	0.68	1.35e-09	1.49e-08	Altered group
		OSM	22q12.2	6.05	5.23	1.44	1.57	0.82	1.35e-09	1.49e-08	Altered group
		GNG5	1p22.3	10.42	10.19	0.44	0.41	0.23	1.37e-09	1.5e-08	Altered group
		HNRNPH2	Xq22.1	10.92	11.11	0.32	0.37	-0.19	1.38e-09	1.52e-08	Unaltered group
		LYST	1q42.3	9.55	9.17	0.75	0.63	0.38	1.39e-09	1.53e-08	Altered group
		ARPC5L	9q33.3	9.13	8.87	0.47	0.5	0.27	1.39e-09	1.53e-08	Altered group
		CYP19A1	15q21.2	2.27	1.54	1.45	1.22	0.73	1.4e-09	1.53e-08	Altered group
		MTFMT	15q22.31	7.64	7.81	0.27	0.34	-0.17	1.4e-09	1.53e-08	Unaltered group
		PRKAA2	1p32.2	9.98	10.45	0.78	0.94	-0.47	1.41e-09	1.54e-08	Unaltered group
		KLHL8	4q22.1	8.55	8.85	0.56	0.54	-0.3	1.41e-09	1.55e-08	Unaltered group
		ATXN7L2	1p13.3	6.55	6.03	0.97	0.95	0.52	1.41e-09	1.55e-08	Altered group
		EDEM2	20q11.22	9.96	9.7	0.48	0.48	0.26	1.44e-09	1.57e-08	Altered group
		GTF3C4	9q34.13	7.98	8.38	0.81	0.67	-0.41	1.45e-09	1.58e-08	Unaltered group
		AMOTL1	11q21	10.22	10.63	0.79	0.72	-0.41	1.45e-09	1.59e-08	Unaltered group
		GNB1L	22q11.21	6.17	5.77	0.64	0.83	0.41	1.46e-09	1.6e-08	Altered group
		CCDC22	Xp11.23	8.97	8.76	0.31	0.47	0.22	1.46e-09	1.6e-08	Altered group
		USB1	16q21	9.47	9.23	0.44	0.45	0.24	1.47e-09	1.61e-08	Altered group
		HM13	20q11.21	11.71	11.41	0.58	0.52	0.3	1.49e-09	1.62e-08	Altered group
		GALNT2	1q42.13	11.4	10.94	0.86	0.82	0.46	1.49e-09	1.62e-08	Altered group
		LSM7	19p13.3	8.57	8.16	0.73	0.78	0.41	1.5e-09	1.63e-08	Altered group
		SPNS3	17p13.2	5.91	5.19	1.14	1.5	0.73	1.51e-09	1.64e-08	Altered group
		TPM3	1q21.3	12.76	12.57	0.32	0.37	0.19	1.51e-09	1.64e-08	Altered group
		HBP1	7q22.3	10.88	11.11	0.39	0.45	-0.23	1.53e-09	1.66e-08	Unaltered group
		SLC12A9	7q22.1	9.81	9.5	0.47	0.65	0.31	1.57e-09	1.71e-08	Altered group
		SGCG	13q12.12	1.98	1.42	1.04	0.99	0.55	1.59e-09	1.72e-08	Altered group
		PLEKHA3	2q31.2	8.46	8.65	0.34	0.36	-0.19	1.6e-09	1.74e-08	Unaltered group
		NUTF2	16q22.1	10.74	10.43	0.61	0.55	0.32	1.63e-09	1.77e-08	Altered group
		CEP68	2p14	9.52	9.83	0.59	0.58	-0.32	1.66e-09	1.8e-08	Unaltered group
		PLTP	20q13.12	10.88	10.02	1.59	1.6	0.87	1.69e-09	1.83e-08	Altered group
		C7ORF33	7q36.1	0.42	0.13	0.62	0.4	0.29	1.7e-09	1.84e-08	Altered group
		CCND2	12p13.32	10.65	10.15	0.85	0.99	0.5	1.73e-09	1.87e-08	Altered group
		CDHR1	10q23.1	7.94	6.53	2.28	2.89	1.41	1.73e-09	1.88e-08	Altered group
		NUP133	1q42.13	9.68	9.89	0.4	0.38	-0.21	1.74e-09	1.88e-08	Unaltered group
		MEF2B	19p13.11	4.83	4.16	1.3	1.17	0.67	1.76e-09	1.9e-08	Altered group
		TTC7B	14q32.11	9.08	9.37	0.5	0.59	-0.3	1.79e-09	1.93e-08	Unaltered group
		RDX	11q22.3	11.17	11.5	0.6	0.61	-0.33	1.79e-09	1.94e-08	Unaltered group
		AP4B1	1p13.2	8.25	8.03	0.39	0.45	0.23	1.8e-09	1.95e-08	Altered group
		CDKN2B-AS1	9p21.3	3.09	2.5	1.09	1.07	0.59	1.81e-09	1.95e-08	Altered group
		KMO	1q43	9.34	8.37	1.49	2.03	0.97	1.81e-09	1.95e-08	Altered group
		MYEOV	11q13.3	7.3	5.65	2.9	3.19	1.65	1.81e-09	1.95e-08	Altered group
		PLEKHN1	1p36.33	5.53	4.82	1.16	1.46	0.71	1.81e-09	1.95e-08	Altered group
		STAB1	3p21.1	11.58	11.07	0.84	1.02	0.51	1.81e-09	1.95e-08	Altered group
		RGS20	8q11.23	3.04	2.11	1.75	1.64	0.92	1.83e-09	1.96e-08	Altered group
		PPP1R9A	7q21.3	8.29	8.76	0.84	0.91	-0.48	1.84e-09	1.98e-08	Unaltered group
		PALD1	10q22.1	9.56	9.13	0.75	0.83	0.43	1.84e-09	1.98e-08	Altered group
		ADD2	2p13.3	4.89	3.94	1.73	1.74	0.94	1.84e-09	1.98e-08	Altered group
		CCL21	9p13.3	5.98	4.31	3.19	2.98	1.67	1.86e-09	2e-08	Altered group
		DGUOK	2p13.1	9.42	9.16	0.49	0.47	0.26	1.87e-09	2.01e-08	Altered group
		ATXN7L3	17q21.31	10.07	9.87	0.34	0.42	0.21	1.87e-09	2.01e-08	Altered group
		MITD1	2q11.2	8.01	7.74	0.46	0.52	0.27	1.87e-09	2.01e-08	Altered group
		TAPBPL	12p13.31	9.97	9.63	0.59	0.65	0.34	1.9e-09	2.03e-08	Altered group
		DNMT1	19p13.2	9.76	9.46	0.54	0.56	0.3	1.9e-09	2.04e-08	Altered group
		IPO11	5q12.1	9.34	9.64	0.59	0.52	-0.3	1.9e-09	2.04e-08	Unaltered group
		ADH5	4q23	11.5	11.72	0.4	0.44	-0.23	1.96e-09	2.09e-08	Unaltered group
		GOLGA8CP	15q11.2	1.8	1.08	1.38	1.25	0.71	1.97e-09	2.1e-08	Altered group
		RELL2	5q31.3	5.14	4.57	0.94	1.16	0.57	1.98e-09	2.11e-08	Altered group
		HIKESHI	11q14.2	8.54	8.29	0.44	0.48	0.25	1.98e-09	2.11e-08	Altered group
		RAD51	15q15.1	5.57	5.1	0.81	0.9	0.46	1.98e-09	2.12e-08	Altered group
		LYSMD3	5q14.3	9.46	9.76	0.54	0.58	-0.3	1.98e-09	2.12e-08	Unaltered group
		RGP1	9p13.3	7.05	7.53	0.83	0.94	-0.48	2.02e-09	2.15e-08	Unaltered group
		VPS41	7p14.1	10.13	10.4	0.51	0.47	-0.26	2.02e-09	2.15e-08	Unaltered group
		SIAE	11q24.2	10.55	10.86	0.59	0.56	-0.31	2.03e-09	2.16e-08	Unaltered group
		LEF1	4q25	7.8	6.98	1.5	1.55	0.82	2.03e-09	2.16e-08	Altered group
		UBE2S	19q13.42	7.25	6.75	0.84	1.01	0.5	2.03e-09	2.16e-08	Altered group
		CLIC2	Xq28	8.87	8.48	0.61	0.82	0.39	2.05e-09	2.17e-08	Altered group
		PTHLH	12p11.22	8.3	6.84	2.71	2.68	1.46	2.06e-09	2.19e-08	Altered group
		DCAF15	19p13.12	8.74	8.46	0.45	0.58	0.28	2.08e-09	2.21e-08	Altered group
		EXOC5	14q22.3	10.11	10.4	0.52	0.54	-0.29	2.12e-09	2.25e-08	Unaltered group
		RNF44	5q35.2	10.59	10.34	0.43	0.51	0.25	2.14e-09	2.28e-08	Altered group
		R3HDM4	19p13.3	9.99	9.68	0.54	0.63	0.32	2.15e-09	2.28e-08	Altered group
		CTSE	1q32.1	4.69	3.44	2.55	2.05	1.25	2.23e-09	2.37e-08	Altered group
		MBTPS2	Xp22.12	9.25	9.56	0.62	0.51	-0.31	2.25e-09	2.38e-08	Unaltered group
		THAP10	15q23	6.06	6.31	0.43	0.5	-0.25	2.26e-09	2.39e-08	Unaltered group
		ZNF507	19q13.11	8.96	9.18	0.4	0.41	-0.22	2.27e-09	2.4e-08	Unaltered group
		BBS9	7p14.3	8.24	8.47	0.43	0.43	-0.23	2.27e-09	2.4e-08	Unaltered group
		HAR1B	20q13.33	1.34	0.86	0.93	0.84	0.48	2.28e-09	2.41e-08	Altered group
		STAG2	Xq25	11.08	11.36	0.45	0.59	-0.28	2.29e-09	2.42e-08	Unaltered group
		SMARCD2	17q23.3	10.07	9.85	0.36	0.43	0.21	2.33e-09	2.46e-08	Altered group
		CAVIN3	11p15.4	9.98	9.4	0.98	1.18	0.59	2.35e-09	2.48e-08	Altered group
		SCAMP1	5q14.1	10.49	10.79	0.53	0.58	-0.3	2.37e-09	2.5e-08	Unaltered group
		BRAF	7q34	7.07	7.48	0.77	0.73	-0.41	2.39e-09	2.52e-08	Unaltered group
		SNHG3	1p35.3	5.25	4.6	1.26	1.14	0.65	2.43e-09	2.56e-08	Altered group
		NAA10	Xq28	9.61	9.28	0.57	0.63	0.32	2.43e-09	2.56e-08	Altered group
		E2F8	11p15.1	5.15	4.44	1.22	1.42	0.71	2.45e-09	2.57e-08	Altered group
		ALG10B	12q12	8.21	8.48	0.49	0.53	-0.27	2.46e-09	2.59e-08	Unaltered group
		P2RX1	17p13.2	5.33	4.65	1.32	1.21	0.68	2.47e-09	2.6e-08	Altered group
		CCDC141	2q31.2	5.06	4.42	1.11	1.26	0.64	2.48e-09	2.6e-08	Altered group
		TMEM119	12q23.3	7.85	7	1.5	1.68	0.85	2.52e-09	2.65e-08	Altered group
		TMEM175	4p16.3	8.51	8.18	0.54	0.71	0.34	2.53e-09	2.65e-08	Altered group
		MOCOS	18q12.2	5.86	4.7	2.14	2.18	1.16	2.54e-09	2.66e-08	Altered group
		MELTF	3q29	5.47	4.37	2.04	2.04	1.1	2.56e-09	2.68e-08	Altered group
		SLC25A4	4q35.1	9.89	10.29	0.72	0.74	-0.39	2.58e-09	2.7e-08	Unaltered group
		IL2	4q27	0.81	0.44	0.77	0.59	0.37	2.58e-09	2.71e-08	Altered group
		APBB1IP	10p12.1	10.27	9.6	0.87	1.52	0.67	2.59e-09	2.71e-08	Altered group
		LBP	20q11.23	5.56	3.53	4.14	3.36	2.03	2.59e-09	2.72e-08	Altered group
		REXO1	19p13.3	9.51	9.18	0.58	0.65	0.33	2.6e-09	2.72e-08	Altered group
		TNFAIP3	6q23.3	10.72	10.31	0.72	0.8	0.41	2.64e-09	2.76e-08	Altered group
		ZNF276	16q24.3	8.99	8.54	0.83	0.82	0.44	2.65e-09	2.77e-08	Altered group
		FAM209A	20q13.31	1.09	0.68	0.83	0.7	0.41	2.65e-09	2.77e-08	Altered group
		MAGEH1	Xp11.21	8.91	9.21	0.58	0.51	-0.29	2.66e-09	2.78e-08	Unaltered group
		RNMT	18p11.21	9.74	9.98	0.44	0.46	-0.24	2.67e-09	2.79e-08	Unaltered group
		BCL7A	12q24.31	8.6	8.95	0.68	0.61	-0.35	2.69e-09	2.81e-08	Unaltered group
		PKN2	1p22.2	10.09	10.31	0.39	0.44	-0.22	2.69e-09	2.81e-08	Unaltered group
		RNF152	18q21.33	6.84	7.46	1.1	1.23	-0.62	2.72e-09	2.84e-08	Unaltered group
		TMEM154	4q31.3	5.99	5.52	0.87	0.91	0.48	2.73e-09	2.84e-08	Altered group
		NAPEPLD	7q22.1	8.96	9.25	0.53	0.59	-0.3	2.73e-09	2.84e-08	Unaltered group
		C3	19p13.3	15.06	14.2	1.39	1.8	0.86	2.75e-09	2.86e-08	Altered group
		MFAP1	15q15.3	9.45	9.63	0.35	0.34	-0.18	2.77e-09	2.88e-08	Unaltered group
		TRIM46	1q22	4.81	4.07	1.33	1.45	0.74	2.77e-09	2.88e-08	Altered group
		BUB1	2q13	6.69	6.02	1.19	1.29	0.66	2.79e-09	2.89e-08	Altered group
		ERBB2	17q12	11.07	11.45	0.67	0.75	-0.38	2.79e-09	2.9e-08	Unaltered group
		CAB39L	13q14.2	7.89	8.26	0.53	0.82	-0.37	2.8e-09	2.9e-08	Unaltered group
		TRPM7	15q21.2	9.73	10.04	0.5	0.65	-0.31	2.8e-09	2.9e-08	Unaltered group
		SLC6A7	5q32	1.09	0.65	0.92	0.72	0.45	2.81e-09	2.91e-08	Altered group
		CYLD	16q12.1	10.7	10.44	0.48	0.46	0.25	2.81e-09	2.91e-08	Altered group
		TPX2	20q11.21	8.22	7.64	1.04	1.09	0.57	2.83e-09	2.93e-08	Altered group
		MPP7	10p12.1	6.52	7.12	1	1.23	-0.6	2.84e-09	2.93e-08	Unaltered group
		SECISBP2L	15q21.1	10.53	10.85	0.49	0.7	-0.32	2.87e-09	2.97e-08	Unaltered group
		TMEM39B	1p35.2	8.17	7.91	0.43	0.57	0.27	2.88e-09	2.98e-08	Altered group
		LAIR2	19q13.42	2.37	1.59	1.51	1.39	0.78	2.91e-09	3e-08	Altered group
		KCNJ5-AS1		5.88	5.3	0.97	1.19	0.58	2.92e-09	3.01e-08	Altered group
		DEGS1	1q42.11	11.72	11.34	0.68	0.73	0.38	2.92e-09	3.01e-08	Altered group
		ZFP69	1p34.2	6.57	6.31	0.45	0.52	0.26	2.95e-09	3.04e-08	Altered group
		TMEM38B	9q31.2	8.84	9.44	1.17	1.09	-0.6	2.96e-09	3.05e-08	Unaltered group
		MFSD8	4q28.2	8.57	8.83	0.47	0.51	-0.26	3e-09	3.09e-08	Unaltered group
		LILRB5	19q13.4	6.83	6.1	1.34	1.4	0.73	3.02e-09	3.11e-08	Altered group
		AUP1	2p13.1	11.19	10.91	0.5	0.55	0.28	3.04e-09	3.13e-08	Altered group
		IFNAR2	21q22.11	9.5	9.22	0.42	0.62	0.28	3.08e-09	3.17e-08	Altered group
		PNPLA8	7q31.1	9.5	9.8	0.45	0.65	-0.3	3.09e-09	3.18e-08	Unaltered group
		OAS3	12q24.13	10.55	10.13	0.73	0.81	0.41	3.13e-09	3.22e-08	Altered group
		NR1H3	11p11.2	9.69	9.36	0.51	0.7	0.33	3.14e-09	3.22e-08	Altered group
		NSUN7	4p14	5.96	6.71	1.48	1.32	-0.75	3.14e-09	3.23e-08	Unaltered group
		AIRIM		7.92	8.12	0.34	0.38	-0.19	3.15e-09	3.23e-08	Unaltered group
		PSENEN	19q13.12	9.91	9.54	0.72	0.66	0.37	3.17e-09	3.25e-08	Altered group
		DLD	7q31.1	10.72	11.03	0.53	0.63	-0.31	3.17e-09	3.25e-08	Unaltered group
		AP1AR	4q25	9.05	9.32	0.49	0.54	-0.27	3.17e-09	3.25e-08	Unaltered group
		COA7	1p32.3	7.02	7.29	0.52	0.5	-0.27	3.21e-09	3.28e-08	Unaltered group
		OSBPL3	7p15.3	9.8	9.43	0.64	0.76	0.37	3.23e-09	3.31e-08	Altered group
		CDCA7	2q31.1	6.2	5.5	1.19	1.44	0.7	3.24e-09	3.31e-08	Altered group
		BCL2L12	19q13.33	6.98	6.62	0.58	0.77	0.37	3.27e-09	3.34e-08	Altered group
		RIMBP3C	22q11.21	2.55	2.13	0.74	0.83	0.42	3.28e-09	3.35e-08	Altered group
		ZNF709	19p13.2	6.45	6.75	0.53	0.58	-0.3	3.31e-09	3.39e-08	Unaltered group
		CHIC1	Xq13.2	8.82	9.08	0.46	0.5	-0.26	3.38e-09	3.45e-08	Unaltered group
		PBX3	9q33.3	8.4	8.05	0.59	0.72	0.35	3.4e-09	3.47e-08	Altered group
		SOWAHB	4q21.1	6.43	7.25	1.56	1.51	-0.82	3.41e-09	3.48e-08	Unaltered group
		ARSK	5q15	7.92	8.21	0.56	0.54	-0.3	3.45e-09	3.51e-08	Unaltered group
		FAM174C	19p13.3	9.29	8.82	0.78	0.96	0.47	3.48e-09	3.55e-08	Altered group
		LDAF1		9.85	10.2	0.6	0.68	-0.34	3.48e-09	3.55e-08	Unaltered group
		TRAK2	2q33.1	10.5	10.74	0.42	0.48	-0.24	3.49e-09	3.55e-08	Unaltered group
		HIBCH	2q32.2	9.23	9.61	0.68	0.76	-0.38	3.49e-09	3.55e-08	Unaltered group
		PHKG2	16p11.2	8.85	8.53	0.58	0.62	0.32	3.51e-09	3.57e-08	Altered group
		KPNA5	6q22.1	5.84	6.32	0.91	0.87	-0.47	3.51e-09	3.57e-08	Unaltered group
		ZFR	5p13.3	10.96	11.15	0.34	0.37	-0.19	3.52e-09	3.57e-08	Unaltered group
		BMP1	8p21.3	10.26	9.78	0.83	0.97	0.48	3.53e-09	3.59e-08	Altered group
		NDRG2	14q11.2	10.43	10.92	0.91	0.93	-0.49	3.54e-09	3.59e-08	Unaltered group
		GRAMD1B	11q24.1	6.15	5.47	1.04	1.48	0.68	3.56e-09	3.61e-08	Altered group
		POLQ	3q13.33	4.98	4.38	1.16	1.1	0.6	3.59e-09	3.64e-08	Altered group
		CABLES1	18q11.2	9.3	9.76	0.85	0.88	-0.46	3.63e-09	3.68e-08	Unaltered group
		TIAM1	21q22.11	8	7.55	0.72	0.95	0.45	3.67e-09	3.71e-08	Altered group
		PCNX1	14q24.2	10.16	10.47	0.56	0.61	-0.31	3.68e-09	3.72e-08	Unaltered group
		GRAMD1A	19q13.11	10.55	10.23	0.49	0.68	0.32	3.69e-09	3.74e-08	Altered group
		USP35	11q14.1	7.32	6.99	0.6	0.65	0.33	3.71e-09	3.75e-08	Altered group
		SC5D	11q23.3-q24.1	9.49	9.88	0.63	0.83	-0.39	3.74e-09	3.78e-08	Unaltered group
		DSCR9	21q22.13	1.69	1.25	0.86	0.8	0.44	3.77e-09	3.81e-08	Altered group
		PUSL1	1p36.33	6.89	6.42	0.86	0.9	0.47	3.78e-09	3.82e-08	Altered group
		IQGAP3	1q22	7.35	6.68	1.19	1.31	0.66	3.8e-09	3.83e-08	Altered group
		TPRG1	3q28	4.51	3.84	1.09	1.41	0.67	3.85e-09	3.88e-08	Altered group
		ZNF91	19p12	8.28	8.56	0.47	0.58	-0.28	3.88e-09	3.91e-08	Unaltered group
		LAMP2	Xq24	12.52	12.79	0.51	0.49	-0.27	3.93e-09	3.96e-08	Unaltered group
		TNFRSF25	1p36.31	6.31	5.53	1.46	1.48	0.78	3.96e-09	3.98e-08	Altered group
		KBTBD3	11q22.3	7.15	7.46	0.56	0.61	-0.31	4.01e-09	4.04e-08	Unaltered group
		GPAM	10q25.2	7.78	8.08	0.48	0.64	-0.3	4.1e-09	4.12e-08	Unaltered group
		AIFM3	22q11.21	4.19	3.54	1.12	1.32	0.65	4.1e-09	4.12e-08	Altered group
		ATP7A	Xq21.1	8.93	9.24	0.56	0.6	-0.31	4.12e-09	4.14e-08	Unaltered group
		PTPN3	9q31	9.71	10.17	0.77	0.98	-0.47	4.16e-09	4.18e-08	Unaltered group
		STRBP	9q33.1-q33.3	8.13	8.43	0.47	0.65	-0.3	4.21e-09	4.23e-08	Unaltered group
		SLC6A6	3p25.1	10.29	9.84	0.77	0.92	0.45	4.23e-09	4.25e-08	Altered group
[truncated: 17,983 more rows]

## Sheet: Figure 1F
			Hypergeometric gene set enrichment analysis was performed using the R package EnrichR based on the data in Figure 1E

## Sheet: Figure 2A
		Spot_ID	IO_OS_yr	OS_Index_4yr	IL18BP Median (high=1; low=0)
		119	2.19576	1	1
		74	4.08214	0	0
		26	2.28611	1	1
		70	1.41547	1	0
		27	4.38877	0	0
		3	6.51061	0	0
		93	1.6783	1	1
		45	0.966461	1	1
		21	1.83162	1	0
		77	3.67693	0	0
		29	8.17796	0	0
		115	0.11499	1	1
		102	2.75702	1	0
		67	0.451745	1	0
		54	4.69815	0	0
		30	4.85969	0	0
		6	4.14511	0	0
		114	2.61191	0	1
		103	1.60438	1	1
		90	2.17933	1	1
		79	0.602327	1	0
		89	1.55236	1	1
		65	2.7707	0	0
		32	2.70773	1	1
		105	2.05065	1	1
		88	4.85969	0	1
		40	0.533881	1	0
		33	0.561259	1	1
		111	0.648871	1	1
		82	3.1102	1	0
		58	3.18138	1	0
		34	1.64545	1	1
		15	2.22313	1	0
		110	1.47296	1	1
		86	0.40794	1	1
		11	6.83641	0	1
		61	5.40178	0	0

## Sheet: Figure 2B
			IL-18BP TME expression by IF - ICI treated patients, by response and treatment time
				ICI Responder																ICI Non-responder
			Pre-treatment	3083.78	1688.99	1931.78	2867	1573.92	1441.32	1525.68	3303.03	4613.14	1504.98	7176.39						2116.44	2608.15	3080.54	817.952	7554.27	2232.83	1242.09	1660.8	1781.7	991.432	4747.94	2624.84	3739.15	2035.39	1843.54	2682.14
			Post-treatment	2259.76	1512.12	1717.62	1376.18	1922.89	1799.43	2528.62	2011.22									3589.09	1597.57	2441.36	13869.4	1675.62	5803.28	11256.8	3304.26

## Sheet: Figure 2C
				IL-18BP circulating plasma levels, RCC ipi/nivo patients, pre- and post-treatment - matched pairs
				Pre-treatment	Post-treatment
				141.115	5.92715
				2447.57	1146.18
				107.472	49.4658
				285.389	502.464
				723.023	593.601
				25.6263	23.8083
				44.9181	46.823
				9.44135	21.5212
				56.5723	45.2591
				86.3547	112.338
				437.622	989.024
				444.066	677.457
				1014.49	2080.49
				70.5827	245.074
				29.6274	64.7764
				182.175	211.401
				584.615	612.907

## Sheet: Figure 2D
		IL-18BP circulating plasma levels, RCC ipi/nivo patients, pre- and post-treatment, by ICI response - matched pairs
			Pre-treatment									Post-treatment
		ICI responder	141.115	2447.57	107.472	285.389	723.023	25.6263	44.9181	9.44135	56.5723	5.92715	1146.18	49.4658	502.464	593.601	23.8083	46.823	21.5212	45.2591
		ICI non-responder	86.3547	437.622	444.066	1014.49	70.5827	29.6274	182.175	584.615		112.338	989.024	677.457	2080.49	245.074	64.7764	211.401	612.907

[truncated: 40 more sheets: Figure 2E, Figure 2F, Figure 2G, Figure 3B, Figure 3C, Figure 3D, Figure 3E, Figure 3F, Figure 4B, Figure 4C, Figure 4D, Figure 5B, Figure 5F, Figure 6C, Figure 6E, Figure 6H, Supp Fig 1A, Supp Fig 1B, Supp Fig 1C, Supp Fig 1D-E …]
